# Supplementary material for: Crystal structure and Hirshfeld surface analysis of (E)-N-(4-propyl­oxybenzyl­idene)benzo[d]thia­zol-2-amine
Source: Acta Crystallogr E Crystallogr Commun. 2020 Sep 4;76(Pt 10):1591–4. doi: 10.1107/S2056989020012128 (PMC7534222; doi:10.1107/S2056989020012128)
Supplement: Supplementary file 1 [file e-76-01591-sup1.cif]

##############################################################################
#                                                                            #
# This CIF contains the data in a paper accepted for publication in          #
# Acta Crystallographica Section E. It conforms to the requirements of       #
# Notes for Authors for Acta Crystallographica Section E, and has been       #
# peer reviewed under the auspices of the IUCr Commission on Journals.       #
#                                                                            #
# Full details of the Crystallographic Information File format               #
# are given in the paper "The Crystallographic Information File (CIF):       #
# a New Standard Archive File for Crystallography" by S. R. Hall, F. H.      #
# Allen and I. D. Brown [Acta Cryst. (1991), A47, 655-685].                  #
#                                                                            #
# The current version of the core CIF dictionary is obtainable from          #
# ftp://ftp.iucr.org/pub/cif_core.dic.                                       #
#                                                                            #
# Software is freely available for graphical display of the structure(s)     #
# in this CIF. For information consult the CIF software page                 #
# http://www.iucr.org/resources/cif/software.                                #
#                                                                            #
# This file may be used for bona fide research purposes within the           #
# scientific community so long as proper attribution is given to the journal # 
# article from which it was obtained.                                        #
#                                                                            #
##############################################################################
data_I
_audit_creation_method     'SHELXL-2017/1'
_journal_date_recd_electronic     2020-08-07
_journal_date_accepted     2020-09-02
_journal_name_full     'Acta Crystallographica, Section E'
_journal_year     2020
_journal_volume     76
_journal_issue     10
_journal_page_first     1591
_journal_page_last     1594
_journal_paper_category     GO
_journal_paper_doi     10.1107/S2056989020012128
_journal_coeditor_code     WM5582
_publ_contact_author_name     'Ropak A. Sheakh Mohamad'
_publ_contact_author_address
;
Salahaddin University, College of Science, Department of Chemistry, Erbil, Iraq
;
_publ_contact_author_email
                    'ropak.shekhmohamad@su.edu.krd, wali.hmd@koyauniversity.org'
_publ_contact_author_fax     '+964 7501191363'
_publ_contact_author_phone     '+964 7501191363'
_publ_section_title
;
Crystal structure and Hirshfeld surface analysis of
(<i>E</i>)-<i>N</i>-(4-propyloxybenzylidene)benzo[<i>d</i>]thiazol-2-amine
;
loop_
    _publ_author_name
    _publ_author_footnote
    _publ_author_address
    'Sheakh Mohamad, Ropak A.' .
;
Salahaddin University, College of Science, Department of Chemistry, Erbil, Iraq
;
    'Hamad, Wali M.' .
;
Koya University, Faculty of Science and Health, Department of Chemistry, Koya,
Iraq
;
    'Aziz, Hashim J.' .
;
Salahaddin University, College of Education, Department of Chemistry, Erbil,
Iraq
;
    'Dege, Necmi' .
;
Ondokuz May\?is University, Faculty of Arts and Sciences, Department of Physics,
55139, Samsun, Turkey
;
_publ_section_synopsis
;
In the crystal, the molecules are linked by C---H...N and weak C---H...\p
hydrogen bonds and very weak \p--\p stacking interactions. Two-dimensional
fingerprint plots show that the largest contributions to the crystal stability
come from H...H and C...H/H...C interactions.
;
_chemical_name_systematic
;
(<i>E</i>)-<i>N</i>-(4-Propyloxybenzylidene)benzo[<i>d</i>]thiazol-2-amine
;
_chemical_name_common     ?
_chemical_formula_moiety     'C17 H16 N2 O S'
_chemical_formula_sum     'C17 H16 N2 O S'
_chemical_formula_iupac     'C17 H16 N2 O S'
_chemical_formula_weight     296.38
_chemical_melting_point     ?
_space_group_crystal_system     monoclinic
_space_group_name_H-M_alt     'P 21/c'
_space_group_name_Hall     '-P 2ybc'
loop_
    _space_group_symop_operation_xyz
    'x, y, z'
    '-x, y+1/2, -z+1/2'
    '-x, -y, -z'
    'x, -y-1/2, z-1/2'
_cell_length_a     17.2510(10)
_cell_length_b     5.6849(3)
_cell_length_c     17.3101(11)
_cell_angle_alpha     90
_cell_angle_beta     116.958(4)
_cell_angle_gamma     90
_cell_volume     1513.14(16)
_cell_formula_units_Z     4
_cell_measurement_reflns_used     9824
_cell_measurement_theta_min     2.36
_cell_measurement_theta_max     28.11
_cell_measurement_temperature     296(2)
_exptl_crystal_description     'plate'
_exptl_crystal_colour     'yellow'
_exptl_crystal_size_max     0.670
_exptl_crystal_size_mid     0.337
_exptl_crystal_size_min     0.040
_exptl_crystal_density_diffrn     1.301
_exptl_crystal_density_meas     ?
_exptl_crystal_density_method     ?
_exptl_crystal_F_000     624
_exptl_absorpt_coefficient_mu     0.214
_exptl_absorpt_correction_type     integration
_exptl_absorpt_process_details
;
(X-RED32; Stoe & Cie, 2002)
;
_exptl_absorpt_correction_T_min     0.8962
_exptl_absorpt_correction_T_max     0.9829
_diffrn_ambient_temperature     296(2)
_diffrn_source     'sealed X-ray tube, 12 x 0.4 mm long-fine focus'
_diffrn_radiation_type     MoK\a
_diffrn_radiation_wavelength     0.71073
_diffrn_measurement_device_type     'Stoe IPDS 2'
_diffrn_measurement_method     'rotation method'
_diffrn_detector_area_resol_mean     6.67
_diffrn_reflns_number     10315
_diffrn_reflns_av_R_equivalents     0.0482
_diffrn_reflns_av_unetI/netI     0.0408
_diffrn_reflns_theta_min     2.357
_diffrn_reflns_theta_max     25.999
_diffrn_reflns_theta_full     25.242
_diffrn_measured_fraction_theta_max     1.000
_diffrn_measured_fraction_theta_full     1.000
_diffrn_reflns_limit_h_min     -21
_diffrn_reflns_limit_h_max     21
_diffrn_reflns_limit_k_min     -7
_diffrn_reflns_limit_k_max     7
_diffrn_reflns_limit_l_min     -21
_diffrn_reflns_limit_l_max     19
_refine_special_details     ?
_reflns_number_total     2962
_reflns_number_gt     1950
_reflns_threshold_expression     'I > 2\s(I)'
_refine_ls_structure_factor_coef     Fsqd
_refine_ls_matrix_type     full
_refine_ls_R_factor_all     0.0805
_refine_ls_R_factor_gt     0.0453
_refine_ls_wR_factor_gt     0.0882
_refine_ls_wR_factor_ref     0.0990
_refine_ls_goodness_of_fit_ref     0.980
_refine_ls_restrained_S_all     0.980
_refine_ls_number_reflns     2962
_refine_ls_number_parameters     191
_refine_ls_number_restraints     0
_refine_ls_hydrogen_treatment     constr
_refine_ls_weighting_scheme     calc
_refine_ls_weighting_details
                      'w=1/[\s^2^(Fo^2^)+(0.0451P)^2^] where P=(Fo^2^+2Fc^2^)/3'
_atom_sites_solution_hydrogens     geom
_atom_sites_solution_primary     ?
_atom_sites_solution_secondary     ?
_refine_ls_shift/su_max     0.000
_refine_ls_shift/su_mean     0.000
_refine_diff_density_max     0.140
_refine_diff_density_min     -0.134
_refine_ls_extinction_method     none
_refine_ls_extinction_coef     .
loop_
    _atom_type_symbol
    _atom_type_description
    _atom_type_scat_dispersion_real
    _atom_type_scat_dispersion_imag
    _atom_type_scat_source
    'C' 'C' 0.0033 0.0016
                         'International Tables Vol C Tables 4.2.6.8 and 6.1.1.4'
    'H' 'H' 0.0000 0.0000
                         'International Tables Vol C Tables 4.2.6.8 and 6.1.1.4'
    'N' 'N' 0.0061 0.0033
                         'International Tables Vol C Tables 4.2.6.8 and 6.1.1.4'
    'O' 'O' 0.0106 0.0060
                         'International Tables Vol C Tables 4.2.6.8 and 6.1.1.4'
    'S' 'S' 0.1246 0.1234
                         'International Tables Vol C Tables 4.2.6.8 and 6.1.1.4'
_computing_data_collection
;
X-AREA (Stoe & Cie, 2002)
;
_computing_cell_refinement
;
X-AREA (Stoe & Cie, 2002)
;
_computing_data_reduction
;
X-RED (Stoe & Cie, 2002)
;
_computing_structure_solution
;
<i>SHELXT2017/1</i> (Sheldrick, 2015a)
;
_computing_structure_refinement
;
<i>SHELXL2017/1</i> (Sheldrick, 2015b)
;
_computing_molecular_graphics
;
PLATON (Spek, 2020)
;
_computing_publication_material
;
WinGX (Farrugia, 2012)
;
loop_
    _atom_site_type_symbol
    _atom_site_label
    _atom_site_fract_x
    _atom_site_fract_y
    _atom_site_fract_z
    _atom_site_U_iso_or_equiv
    _atom_site_adp_type
    _atom_site_calc_flag
    _atom_site_occupancy
    _atom_site_disorder_assembly
    _atom_site_disorder_group
    S S1 0.18402(4) 0.57314(11) 0.34622(4) 0.0693(2) Uani d 1 . .
    O O1 0.68408(9) 0.4674(3) 0.79162(9) 0.0670(4) Uani d 1 . .
    N N2 0.34892(11) 0.7538(3) 0.44924(11) 0.0594(4) Uani d 1 . .
    N N1 0.25411(11) 0.9575(3) 0.32624(11) 0.0605(4) Uani d 1 . .
    C C7 0.27040(13) 0.7771(4) 0.37623(13) 0.0548(5) Uani d 1 . .
    C C9 0.44990(12) 0.5343(4) 0.57024(12) 0.0536(5) Uani d 1 . .
    C C12 0.60529(13) 0.4773(4) 0.72070(12) 0.0543(5) Uani d 1 . .
    C C8 0.36920(13) 0.5628(4) 0.49215(13) 0.0594(5) Uani d 1 . .
    H H8 0.330649 0.436935 0.472533 0.071 Uiso calc 1 . .
    C C6 0.17124(13) 0.9462(4) 0.25862(13) 0.0574(5) Uani d 1 . .
    C C1 0.12228(13) 0.7506(4) 0.25832(13) 0.0591(5) Uani d 1 . .
    C C10 0.51498(13) 0.7056(4) 0.59654(12) 0.0570(5) Uani d 1 . .
    H H10 0.506190 0.841213 0.563558 0.068 Uiso calc 1 . .
    C C11 0.59124(13) 0.6761(4) 0.67003(13) 0.0581(5) Uani d 1 . .
    H H11 0.634211 0.790845 0.686230 0.070 Uiso calc 1 . .
    C C14 0.46538(14) 0.3363(4) 0.62163(14) 0.0635(6) Uani d 1 . .
    H H14 0.422987 0.219895 0.604920 0.076 Uiso calc 1 . .
    C C15 0.70221(14) 0.2747(4) 0.85021(13) 0.0671(6) Uani d 1 . .
    H H15A 0.700893 0.127967 0.821055 0.081 Uiso calc 1 . .
    H H15B 0.658921 0.266962 0.871337 0.081 Uiso calc 1 . .
    C C13 0.54145(14) 0.3061(4) 0.69666(13) 0.0619(5) Uani d 1 . .
    H H13 0.549857 0.172823 0.730695 0.074 Uiso calc 1 . .
    C C5 0.13532(15) 1.1122(4) 0.19285(14) 0.0718(6) Uani d 1 . .
    H H5 0.167215 1.243665 0.192412 0.086 Uiso calc 1 . .
    C C16 0.79051(15) 0.3130(5) 0.92404(15) 0.0773(7) Uani d 1 . .
    H H16A 0.832723 0.320157 0.901537 0.093 Uiso calc 1 . .
    H H16B 0.805157 0.179131 0.962854 0.093 Uiso calc 1 . .
    C C2 0.03805(15) 0.7197(5) 0.19350(15) 0.0742(6) Uani d 1 . .
    H H2 0.005409 0.589611 0.193574 0.089 Uiso calc 1 . .
    C C3 0.00415(16) 0.8855(5) 0.12943(16) 0.0789(7) Uani d 1 . .
    H H3 -0.052292 0.867632 0.085531 0.095 Uiso calc 1 . .
    C C4 0.05246(17) 1.0798(5) 0.12880(15) 0.0777(7) Uani d 1 . .
    H H4 0.028216 1.189367 0.084265 0.093 Uiso calc 1 . .
    C C17 0.7977(2) 0.5324(5) 0.97463(17) 0.0988(9) Uani d 1 . .
    H H17A 0.790480 0.667237 0.938607 0.148 Uiso calc 1 . .
    H H17B 0.853871 0.538215 1.024129 0.148 Uiso calc 1 . .
    H H17C 0.753332 0.532467 0.993616 0.148 Uiso calc 1 . .
loop_
    _atom_site_aniso_label
    _atom_site_aniso_U_11
    _atom_site_aniso_U_22
    _atom_site_aniso_U_33
    _atom_site_aniso_U_12
    _atom_site_aniso_U_13
    _atom_site_aniso_U_23
    S1 0.0643(3) 0.0685(4) 0.0671(3) -0.0171(3) 0.0228(3) 0.0012(3)
    O1 0.0604(9) 0.0715(10) 0.0616(8) -0.0100(7) 0.0210(7) 0.0101(8)
    N2 0.0560(10) 0.0623(12) 0.0584(10) -0.0022(9) 0.0246(9) -0.0007(9)
    N1 0.0549(10) 0.0621(11) 0.0612(10) -0.0054(9) 0.0236(9) 0.0008(9)
    C7 0.0539(12) 0.0579(13) 0.0551(11) -0.0053(10) 0.0271(10) -0.0050(11)
    C9 0.0524(11) 0.0560(13) 0.0557(11) -0.0021(10) 0.0274(10) -0.0045(10)
    C12 0.0536(11) 0.0575(13) 0.0550(11) -0.0029(10) 0.0275(10) -0.0014(10)
    C8 0.0570(12) 0.0614(14) 0.0635(12) -0.0044(11) 0.0305(11) -0.0050(12)
    C6 0.0565(12) 0.0599(13) 0.0550(11) 0.0021(11) 0.0246(10) -0.0044(11)
    C1 0.0572(12) 0.0614(13) 0.0594(12) -0.0056(10) 0.0270(10) -0.0093(10)
    C10 0.0651(13) 0.0516(12) 0.0592(12) -0.0013(10) 0.0325(11) 0.0027(10)
    C11 0.0584(12) 0.0552(12) 0.0616(12) -0.0137(10) 0.0282(11) -0.0034(11)
    C14 0.0579(13) 0.0548(13) 0.0759(14) -0.0098(10) 0.0286(12) 0.0004(12)
    C15 0.0700(15) 0.0647(14) 0.0652(13) 0.0009(12) 0.0294(12) 0.0079(12)
    C13 0.0603(13) 0.0539(12) 0.0696(13) -0.0032(11) 0.0278(11) 0.0088(11)
    C5 0.0758(16) 0.0652(15) 0.0683(14) -0.0010(12) 0.0273(13) 0.0016(12)
    C16 0.0734(16) 0.0823(17) 0.0662(14) 0.0032(13) 0.0230(12) 0.0061(13)
    C2 0.0589(14) 0.0809(17) 0.0744(15) -0.0115(13) 0.0229(12) -0.0076(14)
    C3 0.0581(13) 0.096(2) 0.0686(15) 0.0044(14) 0.0160(12) -0.0107(15)
    C4 0.0792(16) 0.0786(17) 0.0643(13) 0.0142(15) 0.0229(13) 0.0020(13)
    C17 0.117(2) 0.093(2) 0.0732(15) -0.0224(17) 0.0309(16) -0.0068(15)
_geom_special_details
;
 All esds (except the esd in the dihedral angle between two l.s. planes)
 are estimated using the full covariance matrix.  The cell esds are taken
 into account individually in the estimation of esds in distances, angles
 and torsion angles; correlations between esds in cell parameters are only
 used when they are defined by crystal symmetry.  An approximate (isotropic)
 treatment of cell esds is used for estimating esds involving l.s. planes.
;
loop_
    _geom_bond_atom_site_label_1
    _geom_bond_atom_site_label_2
    _geom_bond_site_symmetry_2
    _geom_bond_distance
    _geom_bond_publ_flag
    S1 C1 . 1.731(2) ?
    S1 C7 . 1.770(2) ?
    O1 C12 . 1.358(2) ?
    O1 C15 . 1.428(2) ?
    N2 C8 . 1.272(3) ?
    N2 C7 . 1.378(2) ?
    N1 C7 . 1.288(3) ?
    N1 C6 . 1.379(3) ?
    C9 C14 . 1.384(3) ?
    C9 C10 . 1.397(3) ?
    C9 C8 . 1.444(3) ?
    C12 C11 . 1.383(3) ?
    C12 C13 . 1.385(3) ?
    C8 H8 . 0.9300 ?
    C6 C5 . 1.390(3) ?
    C6 C1 . 1.395(3) ?
    C1 C2 . 1.387(3) ?
    C10 C11 . 1.364(3) ?
    C10 H10 . 0.9300 ?
    C11 H11 . 0.9300 ?
    C14 C13 . 1.376(3) ?
    C14 H14 . 0.9300 ?
    C15 C16 . 1.495(3) ?
    C15 H15A . 0.9700 ?
    C15 H15B . 0.9700 ?
    C13 H13 . 0.9300 ?
    C5 C4 . 1.367(3) ?
    C5 H5 . 0.9300 ?
    C16 C17 . 1.496(3) ?
    C16 H16A . 0.9700 ?
    C16 H16B . 0.9700 ?
    C2 C3 . 1.368(3) ?
    C2 H2 . 0.9300 ?
    C3 C4 . 1.387(4) ?
    C3 H3 . 0.9300 ?
    C4 H4 . 0.9300 ?
    C17 H17A . 0.9600 ?
    C17 H17B . 0.9600 ?
    C17 H17C . 0.9600 ?
loop_
    _geom_angle_atom_site_label_1
    _geom_angle_atom_site_label_2
    _geom_angle_atom_site_label_3
    _geom_angle_site_symmetry_1
    _geom_angle_site_symmetry_3
    _geom_angle
    _geom_angle_publ_flag
    C1 S1 C7 . . 88.68(10) ?
    C12 O1 C15 . . 118.74(16) ?
    C8 N2 C7 . . 120.89(19) ?
    C7 N1 C6 . . 111.07(18) ?
    N1 C7 N2 . . 121.13(18) ?
    N1 C7 S1 . . 115.23(15) ?
    N2 C7 S1 . . 123.60(16) ?
    C14 C9 C10 . . 117.71(18) ?
    C14 C9 C8 . . 121.1(2) ?
    C10 C9 C8 . . 121.2(2) ?
    O1 C12 C11 . . 115.01(17) ?
    O1 C12 C13 . . 125.19(19) ?
    C11 C12 C13 . . 119.79(19) ?
    N2 C8 C9 . . 122.4(2) ?
    N2 C8 H8 . . 118.8 ?
    C9 C8 H8 . . 118.8 ?
    N1 C6 C5 . . 124.7(2) ?
    N1 C6 C1 . . 115.69(19) ?
    C5 C6 C1 . . 119.6(2) ?
    C2 C1 C6 . . 121.0(2) ?
    C2 C1 S1 . . 129.72(19) ?
    C6 C1 S1 . . 109.32(15) ?
    C11 C10 C9 . . 120.7(2) ?
    C11 C10 H10 . . 119.6 ?
    C9 C10 H10 . . 119.6 ?
    C10 C11 C12 . . 120.63(19) ?
    C10 C11 H11 . . 119.7 ?
    C12 C11 H11 . . 119.7 ?
    C13 C14 C9 . . 122.1(2) ?
    C13 C14 H14 . . 118.9 ?
    C9 C14 H14 . . 118.9 ?
    O1 C15 C16 . . 107.79(18) ?
    O1 C15 H15A . . 110.1 ?
    C16 C15 H15A . . 110.1 ?
    O1 C15 H15B . . 110.1 ?
    C16 C15 H15B . . 110.1 ?
    H15A C15 H15B . . 108.5 ?
    C14 C13 C12 . . 119.0(2) ?
    C14 C13 H13 . . 120.5 ?
    C12 C13 H13 . . 120.5 ?
    C4 C5 C6 . . 119.1(2) ?
    C4 C5 H5 . . 120.4 ?
    C6 C5 H5 . . 120.4 ?
    C15 C16 C17 . . 113.8(2) ?
    C15 C16 H16A . . 108.8 ?
    C17 C16 H16A . . 108.8 ?
    C15 C16 H16B . . 108.8 ?
    C17 C16 H16B . . 108.8 ?
    H16A C16 H16B . . 107.7 ?
    C3 C2 C1 . . 118.3(2) ?
    C3 C2 H2 . . 120.8 ?
    C1 C2 H2 . . 120.8 ?
    C2 C3 C4 . . 121.2(2) ?
    C2 C3 H3 . . 119.4 ?
    C4 C3 H3 . . 119.4 ?
    C5 C4 C3 . . 120.8(2) ?
    C5 C4 H4 . . 119.6 ?
    C3 C4 H4 . . 119.6 ?
    C16 C17 H17A . . 109.5 ?
    C16 C17 H17B . . 109.5 ?
    H17A C17 H17B . . 109.5 ?
    C16 C17 H17C . . 109.5 ?
    H17A C17 H17C . . 109.5 ?
    H17B C17 H17C . . 109.5 ?
loop_
    _geom_torsion_atom_site_label_1
    _geom_torsion_atom_site_label_2
    _geom_torsion_atom_site_label_3
    _geom_torsion_atom_site_label_4
    _geom_torsion_site_symmetry_1
    _geom_torsion_site_symmetry_2
    _geom_torsion_site_symmetry_3
    _geom_torsion_site_symmetry_4
    _geom_torsion
    _geom_torsion_publ_flag
    C6 N1 C7 N2 . . . . -178.59(17) ?
    C6 N1 C7 S1 . . . . -0.9(2) ?
    C8 N2 C7 N1 . . . . -170.83(19) ?
    C8 N2 C7 S1 . . . . 11.7(3) ?
    C1 S1 C7 N1 . . . . 0.44(17) ?
    C1 S1 C7 N2 . . . . 178.05(17) ?
    C15 O1 C12 C11 . . . . 176.51(18) ?
    C15 O1 C12 C13 . . . . -4.3(3) ?
    C7 N2 C8 C9 . . . . -178.31(17) ?
    C14 C9 C8 N2 . . . . 171.56(19) ?
    C10 C9 C8 N2 . . . . -8.4(3) ?
    C7 N1 C6 C5 . . . . -178.5(2) ?
    C7 N1 C6 C1 . . . . 1.1(2) ?
    N1 C6 C1 C2 . . . . -179.90(19) ?
    C5 C6 C1 C2 . . . . -0.3(3) ?
    N1 C6 C1 S1 . . . . -0.7(2) ?
    C5 C6 C1 S1 . . . . 178.91(16) ?
    C7 S1 C1 C2 . . . . 179.3(2) ?
    C7 S1 C1 C6 . . . . 0.16(15) ?
    C14 C9 C10 C11 . . . . 0.6(3) ?
    C8 C9 C10 C11 . . . . -179.48(19) ?
    C9 C10 C11 C12 . . . . -0.8(3) ?
    O1 C12 C11 C10 . . . . 179.34(18) ?
    C13 C12 C11 C10 . . . . 0.1(3) ?
    C10 C9 C14 C13 . . . . 0.5(3) ?
    C8 C9 C14 C13 . . . . -179.47(19) ?
    C12 O1 C15 C16 . . . . -177.16(18) ?
    C9 C14 C13 C12 . . . . -1.2(3) ?
    O1 C12 C13 C14 . . . . -178.23(19) ?
    C11 C12 C13 C14 . . . . 1.0(3) ?
    N1 C6 C5 C4 . . . . 179.4(2) ?
    C1 C6 C5 C4 . . . . -0.2(3) ?
    O1 C15 C16 C17 . . . . 61.6(3) ?
    C6 C1 C2 C3 . . . . 0.3(3) ?
    S1 C1 C2 C3 . . . . -178.68(18) ?
    C1 C2 C3 C4 . . . . 0.1(4) ?
    C6 C5 C4 C3 . . . . 0.6(4) ?
    C2 C3 C4 C5 . . . . -0.6(4) ?
loop_
    _geom_hbond_atom_site_label_D
    _geom_hbond_atom_site_label_H
    _geom_hbond_atom_site_label_A
    _geom_hbond_site_symmetry_A
    _geom_hbond_distance_DH
    _geom_hbond_distance_HA
    _geom_hbond_distance_DA
    _geom_hbond_angle_DHA
    _geom_hbond_publ_flag
    C11 H11 N1 3_676 0.93 2.49 3.362(3) 157.0 yes
    C16 H16A Cg2 3_675 0.97 2.91(2) 3.765(3) 147.0 yes
_shelx_space_group_comment
;
The symmetry employed for this shelxl refinement is uniquely defined
by the following loop, which should always be used as a source of
symmetry information in preference to the above space-group names.
They are only intended as comments.
;
_shelx_estimated_absorpt_T_min     ?
_shelx_estimated_absorpt_T_max     ?
_shelx_hkl_file
;
  -2   0   0  192.44    5.43   0
   2   0   0  181.84    5.33   0
   3   0   0  251.48    4.91   0
  -3   0   0  264.89    4.55   0
  -4   0   0   78.28    3.49   0
   4   0   0   71.27    2.68   0
  -5   0   0  319.20    4.12   0
   5   0   0  305.59    4.07   0
  -6   0   0  557.27    4.42   0
   6   0   0  520.93    4.33   0
   7   0   0    8.13    1.75   0
  -7   0   0    8.99    1.79   0
  -8   0   0   82.76    1.90   0
   8   0   0   74.74    1.81   0
  -9   0   0   17.69    1.75   0
   9   0   0   15.43    1.68   0
  10   0   0   -0.27    1.29   0
 -10   0   0    0.49    1.44   0
  11   0   0   44.44    1.36   0
 -11   0   0   48.32    1.37   0
 -12   0   0   10.97    1.56   0
  12   0   0   10.89    1.47   0
  13   0   0    8.60    1.47   0
 -13   0   0   10.35    1.13   0
  14   0   0   33.82    1.30   0
 -14   0   0   42.87    1.33   0
  15   0   0   11.87    1.45   0
 -15   0   0   11.39    1.58   0
 -16   0   0    7.06    1.36   0
  16   0   0    6.62    1.52   0
  17   0   0    6.08    1.08   0
 -17   0   0    6.24    1.15   0
 -18   0   0    1.02    1.02   0
  18   0   0    1.65    1.04   0
 -19   0   0   -1.46    1.58   0
  19   0   0   -1.16    1.52   0
  20   0   0    1.70    1.55   0
 -20   0   0    1.93    1.59   0
  -1   1   0 1587.66   12.76   0
  -1  -1   0 1707.51   10.30   0
   1   1   0 1569.08   10.03   0
   1  -1   0 1701.20   12.89   0
   2   1   0   -0.10    1.81   0
  -2  -1   0    1.60    2.69   0
   2  -1   0    0.97    2.30   0
   2  -1   0    0.06    2.29   0
   3   1   0  249.60    3.97   0
   3  -1   0  249.39    4.91   0
  -3  -1   0  236.13    3.98   0
  -3   1   0  239.18    4.67   0
   4   1   0   65.87    2.61   0
  -4   1   0   70.56    2.69   0
  -4  -1   0   68.68    2.17   0
   4  -1   0   67.24    2.88   0
  -5  -1   0   44.92    1.86   0
   5  -1   0   43.29    2.25   0
   5   1   0   43.55    1.81   0
  -5   1   0   47.41    2.17   0
  -6   1   0    5.21    1.69   0
  -6  -1   0    4.21    1.91   0
   6   1   0    3.63    1.86   0
   6  -1   0    3.91    1.30   0
  -7   1   0   65.88    2.14   0
  -7  -1   0   59.02    1.74   0
   7   1   0   61.25    2.08   0
   7  -1   0   57.93    2.24   0
  -8   1   0    0.00    1.56   0
   8   1   0    0.39    1.49   0
   8  -1   0    1.05    1.58   0
  -8  -1   0    1.21    1.18   0
  -9   1   0    0.96    1.53   0
  -9  -1   0    1.56    1.61   0
   9  -1   0    1.30    1.58   0
   9   1   0    1.99    1.09   0
 -10   1   0    1.57    1.50   0
 -10  -1   0    2.38    1.70   0
  10   1   0    2.36    1.09   0
  10  -1   0    3.67    1.55   0
 -11  -1   0    1.73    1.59   0
  11   1   0    1.99    1.44   0
  11  -1   0    1.15    1.48   0
 -11   1   0    2.87    1.40   0
 -12  -1   0   75.87    1.61   0
 -12   1   0   84.27    2.01   0
  12   1   0   74.64    1.85   0
  12  -1   0   70.79    1.68   0
  13   1   0    2.82    1.39   0
 -13   1   0    3.77    1.04   0
 -13  -1   0    2.29    1.07   0
  13  -1   0    4.53    1.49   0
  14   1   0    1.83    0.95   0
 -14   1   0    1.33    0.98   0
  14  -1   0    1.99    1.41   0
 -14  -1   0    2.47    1.00   0
 -15   1   0    8.98    1.40   0
  15  -1   0    7.75    1.48   0
 -15  -1   0    8.55    1.19   0
  15   1   0    7.59    0.97   0
 -16   1   0    0.42    1.39   0
  16  -1   0    0.34    0.93   0
 -16  -1   0    1.92    1.10   0
  16   1   0    0.43    1.39   0
 -17  -1   0    0.71    1.02   0
 -17   1   0    1.18    1.38   0
  17   1   0   -1.42    1.39   0
  17  -1   0    0.52    0.94   0
 -18   1   0    1.06    1.06   0
 -18  -1   0    0.89    1.09   0
  18   1   0    1.07    1.06   0
  18  -1   0    1.04    1.49   0
  19  -1   0    1.26    1.48   0
 -19   1   0    0.80    1.54   0
  19   1   0    2.54    1.55   0
 -19  -1   0   -1.04    1.05   0
   0  -2   0   -0.42    1.24   0
   0   2   0    0.42    1.65   0
   1  -2   0   52.92    2.27   0
  -1   2   0   52.58    2.27   0
  -1  -2   0   54.48    2.28   0
   1   2   0   53.14    2.18   0
   2  -2   0  239.94    3.80   0
  -2   2   0  235.50    3.76   0
  -2  -2   0  251.09    3.33   0
   2   2   0  239.84    2.95   0
   3  -2   0   15.86    1.69   0
  -3  -2   0   18.98    1.92   0
   3  -2   0   17.25    1.71   0
   3   2   0   17.00    1.34   0
   4  -2   0   21.53    1.80   0
   4  -2   0   22.11    1.87   0
   4   2   0   21.16    1.74   0
  -4  -2   0   20.12    1.50   0
  -5  -2   0  255.14    3.03   0
   5  -2   0  269.79    3.89   0
   5  -2   0  252.38    3.70   0
   5   2   0  263.08    2.97   0
  -6  -2   0    3.88    1.20   0
  -6   2   0    2.99    1.39   0
   6  -2   0    2.79    1.64   0
   6   2   0    3.99    1.53   0
   7   2   0    2.02    1.43   0
  -7   2   0    0.82    1.34   0
  -7  -2   0    3.69    1.10   0
   7  -2   0    2.02    1.56   0
  -8   2   0   64.41    1.93   0
   8  -2   0   62.82    2.14   0
   8   2   0   59.93    1.50   0
  -8  -2   0   67.31    1.98   0
   9   2   0    7.16    1.07   0
   9  -2   0    9.18    1.61   0
  -9  -2   0   10.77    1.60   0
  -9   2   0   11.13    1.41   0
 -10   2   0    7.57    1.37   0
  10   2   0    5.72    1.08   0
 -10  -2   0    5.36    1.21   0
  10  -2   0    6.03    1.56   0
 -11  -2   0    8.91    1.09   0
  11  -2   0    9.10    1.48   0
 -11   2   0   11.73    1.38   0
  11   2   0    9.57    1.02   0
  12   2   0    7.08    1.39   0
 -12  -2   0   11.23    1.59   0
 -12   2   0   12.25    1.39   0
  12  -2   0    9.32    1.57   0
 -13   2   0    6.30    1.44   0
  13  -2   0    5.63    1.05   0
  13   2   0    5.89    1.44   0
 -13  -2   0    7.22    1.57   0
 -14  -2   0   19.68    1.25   0
 -14   2   0   21.16    1.61   0
  14   2   0   22.57    1.18   0
  14  -2   0   19.19    1.28   0
  15  -2   0    0.64    1.45   0
 -15  -2   0    1.66    0.99   0
 -15   2   0   -0.88    1.41   0
  15   2   0    1.64    0.89   0
 -16   2   0   23.57    1.67   0
 -16  -2   0   23.48    1.26   0
  16  -2   0   23.05    1.70   0
  16   2   0   16.77    1.08   0
 -17   2   0    2.36    1.48   0
  17   2   0    2.00    0.99   0
  17  -2   0    2.39    1.51   0
 -17  -2   0    3.16    1.09   0
  18   2   0    0.36    1.00   0
 -18  -2   0    3.05    1.54   0
 -18   2   0    1.86    1.48   0
  18  -2   0    1.77    1.50   0
 -19   2   0    0.25    1.65   0
 -19  -2   0   -0.71    1.65   0
  19   2   0    0.54    1.01   0
  19  -2   0    0.84    1.65   0
  -1  -3   0   11.55    1.56   0
   1  -3   0   12.35    1.54   0
   1   3   0   12.71    1.46   0
  -1   3   0   11.05    1.44   0
  -2  -3   0    1.06    1.49   0
  -2   3   0    1.67    1.30   0
   2  -3   0    1.12    1.38   0
   2   3   0    1.51    1.32   0
   3  -3   0   17.71    1.55   0
   3   3   0   18.19    1.48   0
  -3  -3   0   16.79    1.22   0
  -3   3   0   16.64    1.53   0
  -4  -3   0  248.63    2.74   0
   4  -3   0  244.69    3.41   0
   4   3   0  247.99    2.44   0
   4  -3   0  247.01    3.47   0
   5  -3   0   18.24    1.62   0
   5  -3   0   17.97    1.51   0
  -5  -3   0   19.14    1.65   0
   5   3   0   17.18    1.51   0
  -6  -3   0   29.94    1.71   0
   6  -3   0   28.52    1.83   0
   6  -3   0   27.36    1.72   0
   6   3   0   29.88    1.56   0
   7  -3   0   25.62    1.77   0
  -7  -3   0   25.58    1.67   0
   7  -3   0   24.80    1.62   0
   7   3   0   26.05    1.19   0
  -8  -3   0    2.83    1.09   0
   8   3   0    2.23    1.02   0
   8  -3   0    2.47    1.42   0
   8  -3   0    2.34    1.49   0
   9  -3   0   36.63    2.30   0
   9   3   0   35.67    1.20   0
  -9  -3   0   37.27    1.69   0
   9  -3   0   36.17    1.76   0
 -10  -3   0   54.07    1.45   0
  10  -3   0   53.87    1.92   0
  10  -3   0   52.27    2.15   0
  10   3   0   49.93    1.31   0
 -11  -3   0    0.68    1.12   0
 -11   3   0    0.79    1.31   0
  11   3   0    0.37    1.42   0
  11  -3   0   -0.43    1.55   0
 -12   3   0    4.45    1.39   0
  12  -3   0    4.05    1.59   0
  12   3   0    4.86    1.05   0
 -12  -3   0    4.33    1.69   0
  13   3   0   31.91    1.22   0
 -13  -3   0   34.95    1.65   0
 -13   3   0   34.93    1.68   0
  13  -3   0   33.87    1.85   0
 -14  -3   0    1.84    1.05   0
  14   3   0    2.86    1.34   0
  14  -3   0    3.84    1.48   0
 -14   3   0    2.51    1.42   0
 -15   3   0   10.72    1.57   0
 -15  -3   0    8.27    1.21   0
  15  -3   0    7.78    1.66   0
  15   3   0    8.85    1.08   0
  16  -3   0    0.15    1.52   0
 -16   3   0    0.68    1.51   0
  16   3   0    2.33    1.45   0
 -16  -3   0    1.37    1.09   0
  17   3   0    6.48    1.57   0
 -17  -3   0    4.80    1.09   0
 -17   3   0    6.84    1.64   0
  17  -3   0    4.67    1.58   0
  18   3   0    0.56    1.53   0
 -18   3   0    0.60    1.67   0
 -18  -3   0    0.89    1.14   0
  18  -3   0    0.09    2.04   0
   0  -4   0   71.67    1.89   0
   0   4   0   71.47    1.86   0
   1   4   0   28.65    1.46   0
   1  -4   0   31.54    1.68   0
  -1  -4   0   28.34    1.25   0
  -1   4   0   27.47    1.53   0
  -2   4   0   20.27    1.42   0
   2  -4   0   21.23    1.50   0
  -2  -4   0   18.25    1.13   0
   2   4   0   18.32    1.36   0
   3   4   0   16.46    1.33   0
   3  -4   0   21.40    1.54   0
  -3   4   0   19.81    1.48   0
  -3  -4   0   20.62    1.16   0
  -4  -4   0    0.11    1.40   0
   4   4   0   -0.62    0.85   0
   4  -4   0    0.02    1.23   0
   4  -4   0   -0.16    1.18   0
  -5  -4   0   10.41    1.51   0
   5   4   0    8.74    1.34   0
   5  -4   0   10.31    1.46   0
   5  -4   0    9.44    1.34   0
  -6  -4   0    1.16    1.15   0
   6   4   0    0.63    0.89   0
   6  -4   0    1.89    1.55   0
   6  -4   0    2.52    1.34   0
  -7  -4   0    1.41    1.06   0
   7   4   0    1.25    1.25   0
   7  -4   0    1.96    1.75   0
   7  -4   0    1.72    1.38   0
   8  -4   0    0.64    1.65   0
  -8  -4   0    1.08    1.43   0
   8   4   0    0.24    0.88   0
   8  -4   0   -0.24    1.44   0
   9   4   0    0.85    0.99   0
  -9  -4   0    2.58    1.03   0
   9  -4   0    1.27    1.35   0
   9  -4   0    0.61    1.46   0
 -10  -4   0   -0.59    1.08   0
  10   4   0    0.49    1.32   0
  10  -4   0   -0.15    1.43   0
  10  -4   0    0.11    1.28   0
  11  -4   0    0.66    1.31   0
  11   4   0    0.12    0.97   0
  11  -4   0    0.92    1.46   0
 -11  -4   0    0.40    1.07   0
  12  -4   0    2.87    1.81   0
 -12  -4   0    4.24    1.02   0
  12  -4   0    2.23    1.61   0
  12   4   0    3.41    0.97   0
  13  -4   0    1.88    1.46   0
 -13  -4   0    3.01    1.56   0
  13  -4   0    3.22    1.90   0
  13   4   0    3.75    1.01   0
  14  -4   0    0.34    1.87   0
  14   4   0    1.40    1.00   0
  14  -4   0    0.75    1.76   0
 -14  -4   0    0.93    1.51   0
  15  -4   0    0.15    1.64   0
  15   4   0   -0.07    1.47   0
  15  -4   0    0.91    1.82   0
 -15  -4   0    0.31    1.59   0
  16  -4   0   -0.79    1.61   0
  16   4   0   -1.93    1.54   0
 -16  -4   0    2.27    1.60   0
  16  -4   0   -0.46    1.92   0
  -1  -5   0  100.91    2.07   0
  -1   5   0   97.10    2.03   0
   1  -5   0   98.56    1.91   0
   1   5   0   93.76    1.90   0
   2  -5   0    4.63    1.51   0
   2   5   0    2.94    0.96   0
  -2  -5   0    5.12    1.02   0
  -2   5   0    4.08    1.25   0
  -3   5   0    0.11    1.33   0
  -3  -5   0   -0.58    1.02   0
   3   5   0    0.29    1.25   0
   3  -5   0    2.09    1.33   0
   4   5   0    3.47    1.32   0
  -4  -5   0    5.86    1.56   0
   4  -5   0    5.56    1.46   0
   4  -5   0    4.34    1.40   0
   5   5   0    3.07    1.29   0
   5  -5   0    2.79    1.39   0
  -5  -5   0    3.96    1.45   0
   5  -5   0    2.52    1.33   0
   6  -5   0    1.79    1.34   0
  -6  -5   0    0.92    1.48   0
   6   5   0    2.05    1.23   0
   6  -5   0    0.81    1.34   0
   7   5   0    4.65    1.38   0
  -7  -5   0    2.03    1.47   0
   7  -5   0    3.50    1.67   0
   7  -5   0    2.58    1.41   0
   8  -5   0   -0.06    1.72   0
   8   5   0   -0.39    0.96   0
  -8  -5   0   -1.34    1.41   0
   8  -5   0    0.18    1.66   0
   9  -5   0   -0.08    1.84   0
  -9  -5   0    1.34    1.41   0
   9   5   0   -0.93    0.85   0
   9  -5   0   -0.24    1.77   0
  10   5   0    4.40    1.01   0
  10  -5   0    3.82    1.83   0
  10  -5   0    3.76    1.96   0
 -10  -5   0    5.63    1.56   0
 -11  -5   0    1.15    1.48   0
  11  -5   0    0.81    1.74   0
  11   5   0   -0.03    1.43   0
  11  -5   0   -0.16    1.87   0
  12  -5   0    4.03    2.11   0
  12   5   0    2.37    1.03   0
  12  -5   0    3.17    1.98   0
 -12  -5   0    4.68    1.44   0
  13  -5   0    0.55    1.92   0
  13  -5   0   -0.18    1.94   0
 -13  -5   0   -0.45    1.58   0
  13   5   0    1.58    1.08   0
  14  -5   0    0.76    1.92   0
 -14  -5   0    0.13    1.60   0
  14  -5   0    0.01    2.08   0
  14   5   0    1.56    1.51   0
   0   6   0    6.89    1.39   0
   0  -6   0    6.63    1.58   0
   1  -6   0   12.03    1.54   0
  -1   6   0   11.02    1.11   0
   1   6   0   11.28    1.07   0
  -1  -6   0   13.03    1.61   0
  -2  -6   0    8.59    1.45   0
   2   6   0    6.27    1.39   0
  -2   6   0    7.01    1.44   0
   2  -6   0    8.81    1.56   0
  -3  -6   0   -0.94    1.46   0
  -3   6   0    1.38    1.62   0
   3   6   0    1.59    1.29   0
   3  -6   0    0.05    1.40   0
   4  -6   0    1.21    1.38   0
   4   6   0    1.34    1.26   0
  -4  -6   0    1.99    1.17   0
   4  -6   0    1.92    1.48   0
   5  -6   0    1.16    1.90   0
   5   6   0   -1.19    1.33   0
   5  -6   0    0.17    1.42   0
  -5  -6   0    0.76    1.50   0
   6  -6   0    5.17    1.53   0
   6   6   0    6.00    1.41   0
  -6  -6   0    5.82    1.56   0
   6  -6   0    5.85    1.87   0
  -7  -6   0   -0.95    1.09   0
   7  -6   0    0.01    1.84   0
   7   6   0    1.46    1.44   0
   7  -6   0   -0.58    1.78   0
   8  -6   0    1.16    1.86   0
   8  -6   0    0.59    1.87   0
   8   6   0    0.27    1.02   0
  -8  -6   0    2.14    1.54   0
   9  -6   0    1.44    1.97   0
   9   6   0    2.76    1.47   0
  -9  -6   0    0.97    1.58   0
   9  -6   0    1.10    2.24   0
  10  -6   0    0.41    2.20   0
  10  -6   0    0.70    2.26   0
  10   6   0    1.36    1.52   0
 -10  -6   0   -0.18    1.13   0
  11   6   0    2.14    1.06   0
 -11  -6   0    3.00    1.17   0
  11  -6   0    1.57    3.11   0
  11  -6   0    1.72    3.15   0
  -1   7   0    0.63    1.13   0
  -1  -7   0   -0.63    1.60   0
   1  -7   0    1.73    1.57   0
   1   7   0    1.83    1.45   0
   2   7   0    1.74    1.38   0
   2  -7   0    0.79    1.62   0
  -2  -7   0    0.72    1.60   0
  -2   7   0   -0.55    1.50   0
   3   7   0    1.93    1.48   0
   3  -7   0    0.20    1.71   0
  -3  -7   0    0.55    1.11   0
   3  -7   0    0.85    1.91   0
   4  -7   0    0.63    1.98   0
   4   7   0    0.80    1.52   0
   4  -7   0    0.34    1.52   0
  -4  -7   0    0.08    1.55   0
   5  -7   0   -1.28    1.93   0
  -5  -7   0    0.44    1.68   0
   5   7   0   -0.36    1.50   0
   5  -7   0    0.89    1.51   0
   6  -7   0    0.30    2.11   0
  -6  -7   0    1.22    1.16   0
   6   7   0    1.15    1.54   0
   6  -7   0    0.37    1.98   0
 -20  -1   1   -0.05    1.10   0
 -20   1   1    1.31    1.59   0
  20  -1  -1    1.65    1.60   0
  20   1  -1    2.65    1.56   0
 -19   1   1   -0.14    0.97   0
 -19  -1   1    1.04    1.55   0
  19  -1  -1    1.72    1.03   0
  19   1  -1    0.78    1.08   0
  18  -1  -1    0.72    1.42   0
 -18   1   1    1.19    1.53   0
  18   1  -1   -1.09    1.49   0
 -18  -1   1    1.37    1.51   0
 -17  -1   1    1.70    1.51   0
  17   1  -1    1.02    1.05   0
  17  -1  -1    1.48    1.43   0
 -17   1   1    0.35    1.45   0
 -16   1   1    2.62    1.37   0
  16  -1  -1    2.04    0.94   0
 -16  -1   1    1.77    1.15   0
  16   1  -1    1.53    1.40   0
 -15  -1   1    3.01    1.00   0
 -15   1   1    4.10    1.42   0
  15   1  -1    3.62    0.94   0
  15  -1  -1    4.57    1.38   0
 -14   1   1    0.97    1.40   0
  14   1  -1    3.79    1.38   0
  14  -1  -1   -0.35    1.01   0
 -14  -1   1    0.53    1.40   0
  13   1  -1    7.16    1.47   0
  13  -1  -1    7.84    1.59   0
 -13   1   1    7.13    1.50   0
 -13  -1   1    7.33    1.49   0
 -12  -1   1    2.96    1.55   0
 -12   1   1    1.58    1.41   0
  12  -1  -1    2.88    1.49   0
  12   1  -1    2.16    1.04   0
  11  -1  -1    0.84    1.46   0
 -11   1   1    0.11    1.33   0
 -11  -1   1    1.54    1.11   0
  11   1  -1   -0.20    1.07   0
  10  -1  -1    3.76    1.54   0
  10   1  -1    2.11    1.52   0
 -10   1   1    0.93    1.43   0
 -10  -1   1    1.73    1.17   0
  -9   1   1  172.97    2.32   0
   9  -1  -1  156.47    2.66   0
   9   1  -1  157.67    2.40   0
  -9  -1   1  165.79    2.18   0
   8   1  -1    7.20    1.20   0
   8  -1  -1    5.36    1.70   0
  -8  -1   1    5.91    1.74   0
  -8   1   1    7.52    1.62   0
  -7   1   1   60.32    1.98   0
   7   1  -1   54.63    1.71   0
   7  -1  -1   55.07    2.06   0
  -7  -1   1   57.66    2.21   0
  -6  -1   1   11.87    1.52   0
  -6   1   1   12.70    1.73   0
   6   1  -1   11.04    1.97   0
   6  -1  -1   12.48    1.85   0
   5  -1  -1  369.65    4.10   0
  -5  -1   1  369.60    3.65   0
   5   1  -1  382.09    3.95   0
  -5   1   1  377.16    4.12   0
  -4  -1   1    6.81    2.55   0
   4   1  -1    6.93    1.76   0
   4  -1  -1    7.20    1.59   0
  -4   1   1    6.53    1.92   0
   3   1  -1    0.95    1.97   0
  -3   1   1    1.91    1.47   0
   3  -1  -1    0.57    2.16   0
  -3  -1   1    2.69    2.82   0
  -2  -1   1 1548.67    9.36   0
   2  -1  -1 1442.44   10.00   0
   2  -1  -1 1546.79   10.09   0
   2   1  -1 1497.69    9.15   0
   1   1  -1  282.68    5.30   0
  -1  -1   1  298.12    5.44   0
  -1   1   1  273.85    4.98   0
   1  -1  -1  289.54    5.00   0
   0  -1   1  474.59    7.83   0
   0  -1  -1  439.62    5.44   0
   0   1  -1  444.80    7.90   0
   0   1   1  422.80    5.27   0
   1  -1   1   19.89    3.43   0
   1   1   1   17.82    2.62   0
  -1   1  -1   18.23    3.42   0
  -1  -1  -1   17.43    2.62   0
  -2   1  -1   81.68    4.60   0
   2   1   1   81.04    2.93   0
  -2  -1  -1   82.92    3.01   0
   2  -1   1   82.93    4.76   0
  -3  -1  -1    1.31    2.30   0
   3  -1   1    1.85    2.45   0
  -3   1  -1    0.72    2.00   0
   3   1   1    0.08    1.49   0
  -4  -1  -1  118.83    2.81   0
   4   1   1  122.47    2.78   0
   4  -1   1  120.62    3.40   0
  -4   1  -1  131.59    3.32   0
  -5   1  -1   18.05    1.89   0
  -5  -1  -1   17.99    1.50   0
   5  -1   1   17.06    1.95   0
   5   1   1   17.50    1.94   0
  -6  -1  -1  220.88    2.92   0
   6  -1   1  207.99    3.41   0
  -6   1  -1  222.72    3.39   0
   6   1   1  214.14    2.87   0
  -7   1  -1   67.25    2.23   0
   7  -1   1   60.66    2.28   0
   7   1   1   58.29    1.96   0
  -7  -1  -1   64.21    2.07   0
   8   1   1    9.13    1.51   0
  -8   1  -1    9.70    1.28   0
   8  -1   1    8.96    1.20   0
  -8  -1  -1    9.97    1.30   0
  -9  -1  -1  234.42    2.71   0
  -9   1  -1  242.15    3.06   0
   9  -1   1  218.19    3.05   0
   9   1   1  212.39    2.56   0
  10   1   1    1.35    1.02   0
 -10   1  -1    1.91    1.53   0
  10  -1   1    2.86    1.49   0
 -10  -1  -1    2.83    1.62   0
  11   1   1  112.93    2.03   0
 -11  -1  -1  117.51    1.81   0
 -11   1  -1  127.06    2.35   0
  11  -1   1  113.21    2.26   0
 -12   1  -1    3.64    1.50   0
  12  -1   1    4.77    1.49   0
  12   1   1    4.41    1.00   0
 -12  -1  -1    6.09    1.63   0
 -13  -1  -1   10.08    1.54   0
  13  -1   1    8.20    1.47   0
  13   1   1    9.16    0.97   0
 -13   1  -1   11.56    1.43   0
  14  -1   1    6.51    1.41   0
 -14   1  -1    4.64    1.43   0
 -14  -1  -1    5.96    1.09   0
  14   1   1    3.93    1.01   0
  15  -1   1    2.41    1.43   0
 -15  -1  -1    2.53    1.48   0
 -15   1  -1    2.32    1.46   0
  15   1   1    3.11    1.02   0
  16   1   1    2.52    1.47   0
 -16   1  -1    3.65    1.43   0
 -16  -1  -1    3.34    1.52   0
  16  -1   1    2.18    0.99   0
 -17  -1  -1    7.25    1.58   0
 -17   1  -1    4.79    1.47   0
  17  -1   1    3.79    1.01   0
  17   1   1    4.15    1.45   0
  18  -1   1    1.27    1.02   0
  18   1   1   -1.47    1.51   0
 -18  -1  -1    2.15    1.55   0
 -18   1  -1    1.39    1.46   0
  19  -1   1    2.30    1.09   0
 -19  -1  -1    0.68    1.19   0
  19   1   1   -0.06    1.09   0
 -19   1  -1    1.35    1.54   0
 -19   2   1    0.28    1.53   0
  19  -2  -1    2.15    1.53   0
  19   2  -1   -0.73    1.05   0
 -19  -2   1    0.52    1.54   0
  18   2  -1   -0.32    0.96   0
 -18  -2   1   -0.82    1.41   0
 -18   2   1    0.39    1.58   0
  18  -2  -1   -0.75    1.49   0
 -17  -2   1    4.40    1.53   0
  17   2  -1    0.67    1.40   0
  17  -2  -1   -0.18    1.44   0
 -17   2   1    3.78    1.55   0
  16   2  -1    1.89    1.37   0
  16  -2  -1   -0.55    1.50   0
 -16   2   1    3.03    1.48   0
 -16  -2   1    1.14    1.06   0
  15  -2  -1    2.23    1.48   0
 -15   2   1    3.45    1.46   0
  15   2  -1    4.29    1.32   0
 -15  -2   1    2.11    1.07   0
  14  -2  -1    1.16    1.45   0
 -14   2   1   -0.02    1.37   0
 -14  -2   1    1.80    1.06   0
  14   2  -1   -0.39    1.34   0
  13  -2  -1    1.25    1.07   0
 -13  -2   1   -0.07    1.07   0
 -13   2   1   -0.00    1.17   0
  13   2  -1   -0.66    1.39   0
  12   2  -1    0.53    0.92   0
 -12  -2   1   -0.54    1.04   0
 -12   2   1    0.38    1.31   0
  12  -2  -1   -0.52    1.44   0
  11   2  -1    3.07    1.47   0
  11  -2  -1   -0.13    1.56   0
 -11  -2   1    0.41    1.04   0
 -11   2   1    0.64    1.35   0
  10   2  -1   10.50    1.11   0
 -10  -2   1   11.53    1.22   0
  10  -2  -1   10.08    1.60   0
 -10   2   1   10.01    1.40   0
  -9  -2   1   16.24    1.66   0
   9  -2  -1   14.19    1.69   0
   9   2  -1   16.54    1.56   0
  -9   2   1   16.07    1.47   0
  -8  -2   1   80.09    2.09   0
  -8   2   1   80.34    2.08   0
   8  -2  -1   79.12    2.19   0
   8   2  -1   73.75    1.87   0
   7  -2  -1    4.00    1.51   0
  -7  -2   1    1.66    1.16   0
  -7   2   1    2.59    1.38   0
   7   2  -1    4.12    1.10   0
   6  -2  -1  174.99    2.76   0
  -6   2   1  172.46    2.82   0
   6   2  -1  168.25    2.52   0
  -6  -2   1  171.85    2.63   0
   5  -2  -1   92.78    2.34   0
   5  -2  -1   86.46    2.35   0
   5   2  -1   92.07    1.87   0
  -5  -2   1   89.95    1.94   0
   4  -2  -1  173.33    3.01   0
   4  -2  -1  171.43    2.96   0
   4   2  -1  171.21    2.40   0
  -4  -2   1  179.81    2.82   0
  -3  -2   1  145.93    2.74   0
   3  -2  -1  131.67    2.73   0
   3   2  -1  139.36    2.34   0
   2  -2  -1    0.92    1.56   0
  -2   2   1    0.39    1.59   0
  -2  -2   1    1.62    1.90   0
   2   2  -1    0.54    1.24   0
   1  -2  -1   25.05    1.52   0
  -1   2   1   24.17    1.49   0
   1   2  -1   26.53    2.00   0
  -1  -2   1   26.91    2.11   0
   0  -2  -1  192.84    2.88   0
   0   2   1  190.14    2.86   0
   0   2  -1  201.36    3.51   0
   0  -2   1  205.97    3.55   0
  -1   2  -1   14.74    1.81   0
   1  -2   1   15.09    1.84   0
  -1  -2  -1   15.59    1.82   0
   1   2   1   16.10    1.76   0
   2  -2   1    5.38    1.96   0
   2   2   1    6.22    1.17   0
  -2   2  -1    5.23    1.66   0
  -2  -2  -1    5.30    1.30   0
   3  -2   1   45.13    2.65   0
  -3  -2  -1   47.04    2.06   0
   3   2   1   47.74    1.94   0
   3  -2   1   45.31    2.35   0
   4  -2   1    9.47    1.82   0
   4  -2   1    8.95    1.94   0
  -4  -2  -1   10.22    1.30   0
   4   2   1    9.57    1.22   0
   5  -2   1   38.02    2.56   0
  -5  -2  -1   38.91    1.89   0
   5   2   1   39.94    1.77   0
  -6  -2  -1    7.05    1.19   0
   6   2   1    7.66    1.48   0
   6  -2   1    7.97    1.73   0
  -6   2  -1    7.25    1.43   0
  -7   2  -1   23.20    1.68   0
  -7  -2  -1   22.52    1.72   0
   7  -2   1   21.24    2.00   0
   7   2   1   21.20    1.52   0
  -8  -2  -1   53.03    1.84   0
   8   2   1   56.69    1.72   0
   8  -2   1   52.43    2.10   0
  -8   2  -1   53.32    1.92   0
  -9  -2  -1    1.56    1.56   0
   9  -2   1    0.20    1.53   0
   9   2   1   -0.11    1.00   0
  -9   2  -1    0.75    1.32   0
 -10   2  -1    3.51    1.35   0
 -10  -2  -1    3.86    1.12   0
  10  -2   1    3.18    1.50   0
  10   2   1    3.67    1.01   0
  11   2   1    1.88    0.92   0
 -11  -2  -1    2.06    1.52   0
  11  -2   1    2.20    1.48   0
 -11   2  -1    0.75    1.36   0
  12   2   1   64.29    1.68   0
 -12   2  -1   70.29    2.01   0
 -12  -2  -1   63.50    1.89   0
  12  -2   1   64.51    2.10   0
 -13   2  -1    0.74    1.49   0
  13  -2   1    1.06    1.44   0
 -13  -2  -1   -0.67    1.48   0
  13   2   1    0.68    0.94   0
  14   2   1   14.88    1.41   0
  14  -2   1   16.78    1.65   0
 -14   2  -1   18.37    1.58   0
 -14  -2  -1   18.41    1.18   0
 -15   2  -1    1.90    1.38   0
  15  -2   1    3.51    1.46   0
 -15  -2  -1    2.03    1.44   0
  15   2   1    2.85    1.33   0
  16  -2   1    2.43    1.39   0
  16   2   1    1.68    0.97   0
 -16   2  -1    2.72    1.64   0
 -16  -2  -1    5.89    1.53   0
  17  -2   1   -0.09    1.16   0
 -17  -2  -1   -0.99    1.09   0
  17   2   1   -0.14    1.05   0
 -17   2  -1   -0.01    1.61   0
  18   2   1    2.70    1.15   0
  18  -2   1    1.62    1.51   0
 -18  -2  -1    2.09    1.11   0
 -18   2  -1    2.15    1.55   0
  18  -3  -1   -0.99    1.67   0
 -18  -3   1    3.11    1.58   0
  18   3  -1    1.51    1.54   0
 -18   3   1    1.07    1.65   0
  17   3  -1    1.16    1.47   0
 -17  -3   1    4.39    1.61   0
 -17   3   1    4.57    1.56   0
  17  -3  -1    3.68    1.63   0
 -16  -3   1    3.97    1.51   0
  16  -3  -1    0.87    1.66   0
 -16   3   1    1.83    1.41   0
  16   3  -1    1.42    1.43   0
 -15  -3   1   -0.79    1.53   0
  15  -3  -1    1.57    1.53   0
  15   3  -1   -0.76    1.01   0
 -15   3   1    1.13    1.41   0
  14  -3  -1    0.89    1.50   0
 -14  -3   1    4.04    1.54   0
  14   3  -1    3.95    1.40   0
 -14   3   1    3.09    1.37   0
  13  -3  -1    1.09    1.55   0
 -13  -3   1    0.29    1.51   0
  13   3  -1    0.59    1.02   0
 -13   3   1    1.08    1.32   0
  12   3  -1    3.60    1.38   0
 -12  -3   1    5.47    1.63   0
  12  -3  -1    2.56    1.60   0
 -12   3   1    3.33    1.31   0
  11  -3  -1    0.17    1.56   0
 -11  -3   1    1.84    1.53   0
  11   3  -1    0.95    1.36   0
 -10  -3   1   -0.44    1.51   0
  10  -3  -1    1.07    1.46   0
  10  -3  -1    0.65    1.20   0
  10   3  -1   -0.04    1.33   0
   9  -3  -1    4.25    1.27   0
  -9  -3   1    4.64    1.52   0
   9  -3  -1    4.52    1.48   0
   9   3  -1    2.46    1.37   0
  -8  -3   1    0.95    1.13   0
   8   3  -1    1.19    1.39   0
   8  -3  -1    1.08    1.37   0
   8  -3  -1    1.27    1.25   0
   7  -3  -1    1.55    1.37   0
  -7  -3   1    1.07    1.15   0
   7  -3  -1    1.19    1.23   0
   7   3  -1    1.22    1.42   0
   6  -3  -1    2.76    1.34   0
  -6  -3   1    1.45    1.62   0
   6   3  -1    4.58    1.49   0
   6  -3  -1    2.90    1.41   0
  -5  -3   1   79.74    1.68   0
   5   3  -1   75.61    1.85   0
   5  -3  -1   77.86    2.14   0
   5  -3  -1   75.32    2.08   0
   4   3  -1   43.20    1.38   0
   4  -3  -1   40.94    1.49   0
  -4  -3   1   44.62    1.45   0
   4  -3  -1   43.24    1.80   0
  -3   3   1   12.54    1.49   0
  -3  -3   1   12.51    1.61   0
   3   3  -1   12.73    1.44   0
   3  -3  -1   10.64    1.47   0
   2   3  -1    5.10    1.42   0
   2  -3  -1    4.66    1.38   0
  -2  -3   1    4.96    1.23   0
  -2   3   1    5.16    1.34   0
   1  -3  -1    0.94    1.00   0
   1   3  -1    0.26    1.38   0
  -1   3   1    1.15    1.28   0
  -1  -3   1   -0.04    1.59   0
   0  -3  -1    5.78    1.43   0
   0   3  -1    6.51    1.42   0
   0   3   1    6.49    1.38   0
   0  -3   1    5.69    1.16   0
   1  -3   1    2.38    1.47   0
   1   3   1    3.07    1.29   0
  -1  -3  -1    2.91    1.45   0
  -1   3  -1    1.79    1.38   0
   2  -3   1   34.88    1.86   0
  -2   3  -1   32.95    1.80   0
  -2  -3  -1   35.95    1.36   0
   2   3   1   33.05    1.26   0
  -3  -3  -1    1.33    1.07   0
   3   3   1    2.47    0.96   0
   3  -3   1    2.39    1.41   0
   4  -3   1    1.85    1.73   0
  -4  -3  -1    2.51    1.12   0
   4  -3   1    1.49    1.75   0
   4   3   1    2.26    1.38   0
   5  -3   1   12.75    2.00   0
   5   3   1   12.19    1.11   0
  -5  -3  -1   13.54    1.61   0
   5  -3   1   12.93    1.89   0
   6  -3   1    3.34    1.88   0
   6  -3   1    3.35    1.62   0
  -6  -3  -1    0.58    1.55   0
   6   3   1    4.86    0.99   0
   7  -3   1    0.53    1.74   0
   7  -3   1    0.95    1.52   0
   7   3   1    3.29    1.33   0
  -7  -3  -1    2.93    1.52   0
   8  -3   1    7.74    1.61   0
  -8  -3  -1    7.69    1.72   0
   8   3   1   10.50    1.48   0
   8  -3   1    7.76    1.35   0
  -9  -3  -1    2.38    1.04   0
   9  -3   1    3.18    1.99   0
   9   3   1    4.47    1.26   0
   9  -3   1    4.39    1.38   0
  10   3   1   -0.31    0.94   0
 -10  -3  -1    3.13    1.57   0
  10  -3   1    0.46    1.64   0
 -11  -3  -1   10.62    1.15   0
  11   3   1    7.40    1.03   0
  11  -3   1    9.72    1.98   0
 -11   3  -1    9.85    1.44   0
  12  -3   1    6.06    1.53   0
 -12   3  -1    6.46    1.43   0
 -12  -3  -1    5.88    1.63   0
  12   3   1    7.29    1.02   0
  13   3   1    2.32    0.99   0
 -13  -3  -1    2.34    1.04   0
 -13   3  -1    2.66    1.34   0
  13  -3   1    1.98    1.47   0
 -14  -3  -1    0.83    1.10   0
 -14   3  -1   -0.01    1.42   0
  14  -3   1    0.23    1.78   0
  14   3   1    2.13    1.40   0
 -15   3  -1    0.66    1.41   0
 -15  -3  -1    2.60    1.52   0
  15  -3   1    1.69    1.57   0
  15   3   1    1.43    1.03   0
  16  -3   1    2.56    1.46   0
  16   3   1    5.35    1.41   0
 -16  -3  -1    4.23    1.53   0
 -16   3  -1    3.96    1.65   0
 -17   3  -1    0.35    1.58   0
  17  -3   1    1.33    1.90   0
 -17  -3  -1   -1.86    1.12   0
  17   3   1    1.04    1.51   0
  17   4  -1    3.32    1.57   0
  17  -4  -1    1.56    2.04   0
 -17  -4   1    0.66    1.16   0
  17  -4  -1    0.95    1.62   0
 -16  -4   1    1.89    1.15   0
  16   4  -1    0.52    1.04   0
  16  -4  -1    3.37    2.02   0
  16  -4  -1    0.70    1.56   0
  15   4  -1    1.19    1.43   0
  15  -4  -1    0.50    1.44   0
  15  -4  -1    0.38    1.82   0
 -15  -4   1   -0.86    1.06   0
  14  -4  -1    1.87    1.43   0
 -14  -4   1    2.82    1.10   0
  14  -4  -1    0.46    1.57   0
  14   4  -1    0.82    1.41   0
  13  -4  -1    5.24    1.63   0
  13   4  -1    6.61    1.01   0
  13  -4  -1    4.50    1.45   0
 -13  -4   1    5.01    1.11   0
 -12  -4   1    7.66    1.52   0
  12   4  -1    9.73    1.04   0
  12  -4  -1    8.83    1.58   0
  12  -4  -1   10.74    1.41   0
  11   4  -1    3.26    1.43   0
  11  -4  -1    2.13    1.46   0
 -11  -4   1    4.03    1.54   0
  11  -4  -1    3.48    1.35   0
  10  -4  -1    4.10    1.35   0
  10  -4  -1    3.67    1.50   0
  10   4  -1    2.91    1.06   0
 -10  -4   1    4.88    1.55   0
   9  -4  -1   15.64    1.51   0
   9   4  -1   14.50    1.39   0
   9  -4  -1   15.57    1.62   0
  -9  -4   1   16.23    1.55   0
  -8  -4   1   17.27    1.53   0
   8  -4  -1   14.68    1.58   0
   8  -4  -1   13.99    1.50   0
   8   4  -1   14.64    1.38   0
   7  -4  -1    4.64    1.31   0
  -7  -4   1    3.91    1.11   0
   7  -4  -1    4.69    1.42   0
   7   4  -1    5.52    1.30   0
   6   4  -1   17.52    1.40   0
   6  -4  -1   16.77    1.51   0
   6  -4  -1   17.26    1.47   0
  -6  -4   1   17.14    1.22   0
   5   4  -1    8.37    1.32   0
   5  -4  -1    9.20    1.35   0
   5  -4  -1    9.36    1.37   0
  -5  -4   1    9.74    1.12   0
   4  -4  -1  113.04    2.26   0
   4   4  -1  118.73    1.98   0
  -4  -4   1  113.09    2.10   0
   3  -4  -1   -0.07    1.29   0
   3   4  -1    0.96    0.84   0
  -3   4   1    0.38    1.22   0
  -3  -4   1    1.37    1.43   0
   2  -4  -1   10.81    1.41   0
  -2   4   1   12.13    1.32   0
   2   4  -1   12.97    1.30   0
  -2  -4   1   13.48    1.49   0
  -1  -4   1   58.78    1.57   0
   1   4  -1   58.57    1.75   0
  -1   4   1   56.60    1.65   0
   1  -4  -1   58.81    1.75   0
   0   4  -1    8.41    1.32   0
   0   4   1    8.74    1.26   0
   0  -4   1    9.54    1.50   0
   0  -4  -1    9.71    1.34   0
   1   4   1   36.63    1.47   0
  -1  -4  -1   38.86    1.31   0
   1  -4   1   36.33    1.78   0
  -1   4  -1   37.59    1.60   0
   2   4   1    2.81    1.20   0
  -2  -4  -1    3.54    1.34   0
   2  -4   1    2.75    1.39   0
  -2   4  -1    2.54    1.24   0
   3   4   1    0.72    1.22   0
  -3   4  -1    0.18    1.20   0
  -3  -4  -1    1.82    1.33   0
   3  -4   1    0.17    1.29   0
   4  -4   1    4.98    1.33   0
   4  -4   1    6.66    1.40   0
   4   4   1    4.14    1.24   0
  -4  -4  -1    4.62    1.42   0
   5   4   1   10.26    0.97   0
   5  -4   1    9.60    1.74   0
   5  -4   1    9.73    1.81   0
  -5  -4  -1    9.43    1.52   0
   6  -4   1    0.36    1.74   0
  -6  -4  -1    0.82    1.07   0
   6   4   1    0.47    0.85   0
   6  -4   1    1.01    1.65   0
   7  -4   1   15.46    1.73   0
   7   4   1   16.43    1.01   0
   7  -4   1   14.25    1.91   0
  -7  -4  -1   13.75    1.58   0
   8   4   1   -1.31    0.90   0
   8  -4   1    1.23    1.87   0
  -8  -4  -1    3.39    1.09   0
   8  -4   1    0.16    1.67   0
  -9  -4  -1    1.31    1.51   0
   9  -4   1    2.47    1.82   0
   9   4   1    1.33    1.02   0
   9  -4   1    1.87    1.64   0
  10  -4   1   49.83    2.50   0
 -10  -4  -1   47.70    1.45   0
  10   4   1   50.67    1.70   0
  10  -4   1   46.78    2.34   0
  11  -4   1   10.67    1.85   0
  11  -4   1    9.78    2.05   0
 -11  -4  -1   10.03    1.12   0
  11   4   1   10.66    1.03   0
  12   4   1    1.37    1.43   0
  12  -4   1    0.39    1.75   0
  12  -4   1    0.32    1.89   0
 -12  -4  -1   -0.50    1.47   0
 -13  -4  -1    7.38    1.60   0
  13  -4   1    4.88    1.84   0
  13  -4   1    3.94    1.59   0
  13   4   1    4.98    1.48   0
  14  -4   1    0.50    1.83   0
 -14  -4  -1    0.47    1.07   0
  14   4   1    1.57    1.43   0
  14  -4   1    0.56    1.90   0
 -15  -4  -1    1.64    1.12   0
  15  -4   1    0.67    1.56   0
  15   4   1    0.47    1.04   0
  15  -4   1    0.41    1.96   0
  16  -4   1    2.33    1.96   0
  16  -4   1    1.38    1.92   0
  16   4   1    0.76    1.50   0
 -16  -4  -1   -0.46    1.14   0
  15  -5  -1    0.73    2.07   0
  15   5  -1   -0.19    1.51   0
 -15  -5   1    0.80    1.65   0
  15  -5  -1    0.41    2.03   0
  14   5  -1    0.60    1.48   0
  14  -5  -1    0.22    2.02   0
  14  -5  -1    0.46    1.90   0
 -14  -5   1   -0.15    1.13   0
  13   5  -1    1.33    1.42   0
  13  -5  -1    1.76    1.53   0
  13  -5  -1    1.93    1.59   0
 -13  -5   1    0.62    1.12   0
  12  -5  -1    5.16    1.83   0
 -12  -5   1    2.41    1.58   0
  12  -5  -1    3.53    1.61   0
  12   5  -1    4.90    1.07   0
  11  -5  -1    4.67    1.97   0
  11  -5  -1    5.50    1.48   0
  11   5  -1    4.80    1.02   0
 -11  -5   1    3.61    1.53   0
 -10  -5   1    8.14    1.49   0
  10  -5  -1    6.06    1.60   0
  10   5  -1    6.77    1.00   0
  10  -5  -1    4.86    1.81   0
  -9  -5   1    1.96    1.01   0
   9  -5  -1   -0.49    1.44   0
   9   5  -1    1.87    1.36   0
   9  -5  -1    0.42    1.65   0
   8   5  -1    1.03    1.05   0
  -8  -5   1   -0.76    1.07   0
   8  -5  -1    1.55    1.68   0
   8  -5  -1    1.22    1.66   0
   7  -5  -1    0.25    1.63   0
   7   5  -1    0.35    1.34   0
   7  -5  -1   -0.25    1.35   0
  -7  -5   1    0.64    1.45   0
   6  -5  -1    0.57    1.33   0
   6  -5  -1    0.21    1.37   0
   6   5  -1    1.41    1.30   0
  -6  -5   1   -0.28    1.47   0
   5   5  -1    9.97    1.34   0
  -5  -5   1    8.95    1.54   0
   5  -5  -1   10.30    1.39   0
   5  -5  -1   10.83    1.45   0
   4   5  -1    2.93    1.26   0
   4  -5  -1    1.07    1.33   0
  -4  -5   1    1.05    1.48   0
  -3   5   1   21.93    1.41   0
  -3  -5   1   22.14    1.66   0
   3  -5  -1   23.73    1.55   0
   3   5  -1   21.81    1.14   0
  -2  -5   1   43.67    1.35   0
  -2   5   1   42.09    1.67   0
   2   5  -1   38.80    1.31   0
   2  -5  -1   42.26    1.73   0
  -1  -5   1   18.83    1.26   0
   1  -5  -1   20.76    1.49   0
  -1   5   1   21.04    1.45   0
   1   5  -1   21.73    1.44   0
   0   5   1    8.81    1.29   0
   0   5  -1    8.46    1.37   0
   0  -5   1    9.37    1.55   0
   0  -5  -1    8.75    1.36   0
   1   5   1    9.14    1.31   0
  -1   5  -1    9.03    1.40   0
   1  -5   1    8.23    1.48   0
  -1  -5  -1    8.60    1.07   0
  -2   5  -1    1.84    1.29   0
   2  -5   1    2.13    1.55   0
   2   5   1    3.80    1.28   0
  -2  -5  -1    3.64    1.39   0
  -3  -5  -1    5.63    1.01   0
   3  -5   1    6.05    1.55   0
  -3   5  -1    4.70    1.37   0
   3   5   1    6.57    0.94   0
   4   5   1    3.69    0.93   0
  -4  -5  -1    4.19    1.45   0
   4  -5   1    3.96    1.39   0
   4  -5   1    4.35    1.84   0
   5  -5   1    0.30    1.69   0
  -5  -5  -1    1.15    1.41   0
   5  -5   1   -0.15    1.57   0
   5   5   1    0.18    1.31   0
  -6  -5  -1    3.15    1.11   0
   6   5   1    3.76    1.32   0
   6  -5   1    3.84    1.72   0
   6  -5   1    2.57    1.64   0
   7  -5   1    0.69    1.74   0
   7  -5   1    1.01    1.77   0
  -7  -5  -1   -0.65    0.99   0
   7   5   1   -0.52    1.27   0
   8  -5   1    1.80    1.79   0
  -8  -5  -1    2.41    1.44   0
   8   5   1    1.60    1.27   0
   8  -5   1    2.12    2.21   0
  -9  -5  -1   -0.37    1.47   0
   9   5   1    1.90    0.92   0
   9  -5   1    1.23    2.16   0
   9  -5   1    1.74    2.05   0
  10  -5   1    3.14    2.31   0
  10   5   1    2.45    1.35   0
 -10  -5  -1    2.57    1.56   0
  10  -5   1    3.66    2.39   0
 -11  -5  -1    1.07    1.51   0
  11   5   1    1.86    1.39   0
  11  -5   1    0.17    2.63   0
  11  -5   1    0.46    2.88   0
  12   5   1    5.25    1.50   0
 -12  -5  -1    6.94    1.60   0
 -13  -5  -1    1.74    1.08   0
  13   5   1    0.60    1.12   0
 -14  -5  -1   -0.07    1.18   0
  14   5   1    0.81    1.09   0
  12  -6  -1    0.41    2.13   0
 -12  -6   1    0.51    1.70   0
  12   6  -1    2.05    1.57   0
  12  -6  -1    0.56    2.05   0
  11  -6  -1    0.20    1.94   0
 -11  -6   1    0.54    1.06   0
  11   6  -1    0.46    1.02   0
  11  -6  -1   -0.18    1.95   0
 -10  -6   1    3.80    1.13   0
  10  -6  -1    1.13    1.64   0
  10  -6  -1    1.38    1.95   0
  10   6  -1    4.01    1.04   0
   9   6  -1    0.30    1.02   0
   9  -6  -1    0.56    1.50   0
   9  -6  -1    0.27    1.59   0
  -9  -6   1    2.31    1.56   0
   8   6  -1    5.07    1.43   0
   8  -6  -1    5.82    1.63   0
  -8  -6   1    5.59    1.17   0
   8  -6  -1    4.69    1.59   0
   7  -6  -1    0.66    1.73   0
  -7  -6   1   -1.00    1.46   0
   7  -6  -1    0.22    1.45   0
   7   6  -1    0.52    0.97   0
   6  -6  -1    3.43    1.48   0
   6   6  -1    3.43    0.95   0
   6  -6  -1    2.31    1.47   0
  -6  -6   1    2.86    1.14   0
   5   6  -1   -0.49    1.35   0
   5  -6  -1    0.47    1.44   0
  -5  -6   1    2.12    1.40   0
   5  -6  -1    0.02    1.33   0
   4  -6  -1    3.20    1.36   0
   4   6  -1    3.47    0.97   0
  -4  -6   1    3.97    1.08   0
   4  -6  -1    2.20    1.46   0
  -3  -6   1    8.89    1.52   0
   3   6  -1    8.87    1.40   0
   3  -6  -1    8.25    1.51   0
  -3   6   1    8.34    1.50   0
   2  -6  -1   -0.09    1.47   0
   2   6  -1    0.95    1.30   0
  -2  -6   1   -0.99    1.51   0
  -2   6   1   -0.78    1.35   0
  -1   6   1    0.35    1.29   0
   1   6  -1    0.24    1.40   0
   1  -6  -1    1.08    1.45   0
  -1  -6   1   -1.20    1.52   0
   0  -6  -1   -0.78    1.42   0
   0  -6   1    2.10    1.47   0
   0   6   1   -0.65    1.29   0
   0   6  -1    0.11    1.35   0
  -1  -6  -1    2.21    1.34   0
   1  -6   1   -0.75    1.56   0
   1   6   1   -0.07    1.34   0
  -1   6  -1   -0.85    1.34   0
  -2   6  -1   -0.38    1.34   0
   2  -6   1    1.16    1.56   0
  -2  -6  -1    0.57    1.47   0
   2   6   1    1.59    1.29   0
   3   6   1    1.63    1.33   0
  -3  -6  -1    1.30    1.38   0
   3  -6   1    0.38    1.51   0
   4  -6   1    3.38    1.87   0
  -4  -6  -1    3.65    1.09   0
   4  -6   1    3.23    1.40   0
   4   6   1    3.68    1.35   0
   5  -6   1    1.58    1.90   0
  -5  -6  -1    2.09    1.06   0
   5   6   1    1.59    0.98   0
   5  -6   1    2.83    1.41   0
   6  -6   1   -0.00    1.81   0
   6  -6   1    0.19    1.73   0
   6   6   1   -0.28    1.03   0
  -6  -6  -1   -0.36    1.10   0
   7  -6   1    1.92    1.98   0
  -7  -6  -1    2.68    1.48   0
   7  -6   1    1.82    2.22   0
   7   6   1    1.90    1.04   0
  -8  -6  -1   -0.80    1.53   0
   8  -6   1    0.15    2.51   0
   8   6   1   -0.48    1.44   0
   8  -6   1    0.13    2.53   0
  -9  -6  -1    1.73    1.61   0
   9   6   1   -0.01    1.39   0
  10   6   1    2.01    1.52   0
 -10  -6  -1    4.35    1.64   0
 -11  -6  -1    2.06    1.15   0
  11   6   1   -0.63    1.49   0
   7  -7  -1    3.78    2.04   0
   6  -7  -1    1.34    1.93   0
  -6  -7   1    1.49    1.67   0
   6   7  -1    0.75    1.48   0
   6  -7  -1    1.72    1.66   0
   5  -7  -1    0.88    1.57   0
  -5  -7   1    2.39    1.60   0
   5  -7  -1   -0.41    1.46   0
   5   7  -1   -0.04    1.39   0
   4  -7  -1    0.58    1.47   0
  -4  -7   1    2.00    1.62   0
   4  -7  -1    0.39    1.70   0
   4   7  -1    1.47    1.49   0
   3  -7  -1    2.96    1.59   0
   3   7  -1    0.33    1.50   0
  -3  -7   1    1.07    1.60   0
  -2   7   1    0.94    1.08   0
  -2  -7   1    1.23    1.61   0
   2  -7  -1    0.91    1.55   0
   2   7  -1   -0.91    1.48   0
   1   7  -1   -0.47    1.46   0
  -1   7   1    0.48    1.06   0
  -1  -7   1    0.35    1.61   0
   1  -7  -1    1.03    1.63   0
   0  -7  -1    0.34    1.07   0
   0   7  -1    1.17    1.44   0
   0   7   1    0.49    1.37   0
   0  -7   1    0.90    1.60   0
   1  -7   1   -1.14    1.61   0
  -1  -7  -1    0.49    1.63   0
  -1   7  -1    0.94    1.47   0
   1   7   1    0.41    1.46   0
  -2   7  -1    1.31    1.50   0
   2  -7   1    1.33    1.65   0
  -2  -7  -1    3.23    1.50   0
   2   7   1    0.65    1.07   0
   3   7   1   -0.35    1.41   0
   3  -7   1    1.04    1.49   0
   3  -7   1    1.41    1.69   0
  -3  -7  -1    0.13    1.07   0
   4  -7   1    2.42    1.88   0
  -4  -7  -1    0.17    1.67   0
   4  -7   1    2.97    2.02   0
   4   7   1    2.33    1.02   0
   5  -7   1   -0.26    1.89   0
   5   7   1   -0.01    1.52   0
  -5  -7  -1    0.43    1.19   0
   5  -7   1    2.16    2.07   0
  -6  -7  -1    2.28    1.58   0
   6  -7   1    0.39    2.02   0
   6  -7   1    0.26    2.11   0
   6   7   1    2.00    1.60   0
 -20   0   2    2.64    1.07   0
  20   0  -2    2.37    1.47   0
 -19   0   2    0.88    1.47   0
  19   0  -2    1.84    1.48   0
  18   0  -2    0.83    1.53   0
 -18   0   2    3.80    1.07   0
 -17   0   2   14.29    1.56   0
  17   0  -2   10.62    1.60   0
  16   0  -2    2.61    1.47   0
 -16   0   2    2.22    1.40   0
 -15   0   2    0.50    0.91   0
  15   0  -2   -0.26    1.43   0
 -14   0   2  223.47    2.28   0
  14   0  -2  214.86    2.56   0
  13   0  -2   90.88    1.71   0
 -13   0   2   99.10    1.70   0
  12   0  -2  101.32    1.78   0
 -12   0   2  109.89    1.77   0
 -11   0   2  112.32    1.90   0
  11   0  -2  104.64    2.09   0
  10   0  -2  111.48    1.99   0
 -10   0   2  124.05    2.26   0
  -9   0   2   65.76    1.71   0
   9   0  -2   62.71    2.08   0
   8   0  -2    2.80    1.71   0
  -8   0   2    2.23    1.18   0
  -7   0   2  124.10    2.56   0
   7   0  -2  113.75    2.20   0
  -6   0   2   54.64    1.90   0
   6   0  -2   53.79    1.99   0
   5   0  -2  282.20    4.05   0
  -5   0   2  291.16    3.55   0
   4   0  -2 1033.15    6.92   0
  -4   0   2 1041.98    7.16   0
  -3   0   2  342.00    4.75   0
   3   0  -2  342.01    4.80   0
   2   0  -2   73.25    3.92   0
  -2   0   2   73.91    3.86   0
  -1   0   2  803.48    9.26   0
   1   0  -2  743.28    8.89   0
   0   0   2  958.39   10.56   0
   0   0  -2  968.61   10.18   0
  -1   0  -2   14.01    2.18   0
   1   0   2   12.76    2.92   0
   2   0   2   25.49    2.11   0
  -2   0  -2   24.87    2.92   0
  -3   0  -2   39.07    2.82   0
   3   0   2   36.95    2.57   0
  -4   0  -2  147.80    3.20   0
   4   0   2  142.05    2.81   0
   5   0   2   13.66    1.81   0
  -5   0  -2   14.77    2.01   0
  -6   0  -2   32.14    1.57   0
   6   0   2   30.61    1.83   0
  -7   0  -2  762.30    4.84   0
   7   0   2  643.40    4.31   0
   8   0   2   32.83    1.76   0
  -8   0  -2   33.70    1.41   0
   9   0   2   10.01    1.02   0
  -9   0  -2   13.14    1.68   0
 -10   0  -2  191.18    2.56   0
  10   0   2  167.14    2.35   0
  11   0   2    1.00    1.31   0
 -11   0  -2    2.51    1.51   0
 -12   0  -2   22.31    1.28   0
  12   0   2   21.36    1.51   0
 -13   0  -2   34.88    1.72   0
  13   0   2   27.44    1.59   0
  14   0   2    2.01    1.32   0
 -14   0  -2    2.68    1.43   0
  15   0   2    3.08    1.02   0
 -15   0  -2    4.77    1.10   0
 -16   0  -2    5.07    1.13   0
  16   0   2    5.02    1.42   0
 -17   0  -2    1.64    1.12   0
  17   0   2   -0.22    1.38   0
 -18   0  -2    0.87    1.57   0
  18   0   2    1.03    1.00   0
  19   0   2    2.72    1.57   0
 -19   0  -2    3.20    1.64   0
  20   1  -2    1.33    1.51   0
 -20  -1   2    1.06    1.62   0
 -20   1   2    1.80    1.59   0
  20  -1  -2    0.18    1.07   0
  19  -1  -2    3.19    1.48   0
 -19   1   2    2.26    1.46   0
 -19  -1   2    1.23    1.12   0
  19   1  -2    0.09    1.46   0
 -18   1   2   -1.02    1.01   0
 -18  -1   2    0.00    1.01   0
  18   1  -2   -0.13    1.01   0
  18  -1  -2   -1.58    1.05   0
 -17   1   2    0.07    1.39   0
  17   1  -2   -1.72    1.39   0
 -17  -1   2    2.94    1.44   0
  17  -1  -2    2.17    1.44   0
  16  -1  -2   -0.06    0.98   0
 -16  -1   2    0.47    1.10   0
 -16   1   2    1.12    1.31   0
  16   1  -2    2.53    1.36   0
  15  -1  -2   32.79    1.67   0
  15   1  -2   36.01    1.27   0
 -15  -1   2   40.04    1.67   0
 -15   1   2   40.91    1.65   0
  14  -1  -2    9.94    1.59   0
 -14   1   2   12.85    1.14   0
 -14  -1   2   14.40    1.52   0
  14   1  -2   14.72    1.46   0
  13   1  -2   17.93    1.25   0
 -13  -1   2   18.10    1.66   0
 -13   1   2   19.49    1.57   0
  13  -1  -2   16.07    1.60   0
 -12   1   2    0.62    1.41   0
  12   1  -2    1.41    1.52   0
 -12  -1   2    0.93    1.51   0
  12  -1  -2    1.12    1.50   0
  11  -1  -2   20.87    1.22   0
  11   1  -2   20.80    1.24   0
 -11  -1   2   22.27    1.69   0
 -11   1   2   22.61    1.17   0
  10  -1  -2  101.24    2.18   0
 -10  -1   2  101.91    1.79   0
 -10   1   2  110.54    2.11   0
  10   1  -2  102.49    2.08   0
  -9  -1   2    5.34    1.70   0
   9   1  -2    6.16    1.15   0
  -9   1   2    7.06    1.52   0
   9  -1  -2    6.48    1.16   0
  -8  -1   2   24.56    1.42   0
  -8   1   2   23.71    1.66   0
   8   1  -2   22.82    1.44   0
   8  -1  -2   24.14    1.34   0
   7   1  -2   62.94    2.24   0
   7  -1  -2   59.46    1.77   0
  -7  -1   2   64.38    1.83   0
  -7   1   2   64.59    2.02   0
   6   1  -2   67.89    2.44   0
   6  -1  -2   67.22    1.92   0
  -6  -1   2   67.14    1.97   0
  -6   1   2   67.23    2.19   0
   5  -1  -2  199.46    3.05   0
  -5  -1   2  207.39    3.00   0
  -5   1   2  203.48    2.99   0
   5   1  -2  205.00    2.96   0
  -4   1   2   51.74    2.43   0
   4  -1  -2   51.62    2.47   0
  -4  -1   2   51.19    2.30   0
   4   1  -2   51.55    2.92   0
   3  -1  -2  240.39    4.00   0
  -3  -1   2  250.54    4.42   0
   3   1  -2  257.77    4.45   0
   2  -1  -2  561.33    5.55   0
  -2  -1   2  600.49    6.13   0
  -2   1   2  578.05    5.88   0
   2   1  -2  598.65    6.54   0
  -1  -1   2   14.89    3.09   0
  -1   1   2   13.72    2.43   0
   1  -1  -2   12.57    2.43   0
   1   1  -2   13.78    3.21   0
   0  -1  -2   13.42    2.44   0
   0   1  -2   15.36    3.79   0
   0   1   2   12.53    1.78   0
   0  -1   2   16.08    3.55   0
  -1  -1  -2    9.80    2.32   0
   1   1   2    9.33    2.26   0
   2   1   2    5.25    2.05   0
   2  -1   2    5.28    3.58   0
  -2   1  -2    5.57    3.39   0
  -2  -1  -2    5.07    1.58   0
   3  -1   2   92.56    3.91   0
  -3  -1  -2   91.34    2.24   0
  -3   1  -2  101.12    3.95   0
   3   1   2   92.69    2.15   0
   4   1   2   28.36    1.54   0
   4  -1   2   31.37    2.29   0
  -4  -1  -2   29.24    1.59   0
  -4   1  -2   32.54    2.34   0
   5   1   2   50.53    2.00   0
   5  -1   2   50.57    2.36   0
  -5  -1  -2   51.48    2.12   0
  -5   1  -2   53.24    2.38   0
  -6   1  -2  100.87    2.71   0
   6   1   2   90.38    2.12   0
   6  -1   2   88.89    2.56   0
  -6  -1  -2   92.40    1.94   0
  -7   1  -2   28.92    1.93   0
  -7  -1  -2   25.72    1.36   0
   7   1   2   27.35    1.65   0
   7  -1   2   26.04    1.83   0
   8  -1   2    2.40    1.55   0
  -8  -1  -2    2.97    1.64   0
   8   1   2    2.61    1.05   0
  -8   1  -2    2.38    1.66   0
   9   1   2    1.58    1.37   0
   9  -1   2    1.85    1.46   0
  -9   1  -2   -0.65    1.57   0
  -9  -1  -2    1.09    1.65   0
  10  -1   2   56.83    1.60   0
  10   1   2   56.05    1.40   0
 -10  -1  -2   61.96    1.88   0
 -10   1  -2   63.94    2.03   0
 -11   1  -2   94.42    1.83   0
 -11  -1  -2   90.54    2.08   0
  11   1   2   85.95    1.63   0
  11  -1   2   84.45    2.07   0
 -12  -1  -2    0.67    1.00   0
 -12   1  -2    3.04    1.50   0
  12  -1   2    1.92    0.93   0
  12   1   2    1.47    1.30   0
 -13   1  -2   -0.48    1.00   0
  13  -1   2    0.61    1.32   0
  13   1   2    0.61    1.36   0
 -13  -1  -2    3.52    1.51   0
  14  -1   2    3.44    1.05   0
 -14   1  -2    4.01    1.46   0
 -14  -1  -2    2.23    1.14   0
  14   1   2    4.65    0.99   0
 -15  -1  -2   -0.70    1.60   0
  15  -1   2    2.40    1.44   0
 -15   1  -2    1.47    1.45   0
  15   1   2    1.23    0.95   0
  16  -1   2   -0.65    1.30   0
 -16  -1  -2    1.08    1.09   0
  16   1   2    0.70    0.97   0
 -16   1  -2    0.08    0.96   0
 -17  -1  -2    1.87    1.52   0
  17   1   2   -0.23    1.48   0
 -17   1  -2   -0.65    1.40   0
  17  -1   2    0.44    1.06   0
  18  -1   2    1.68    1.59   0
 -18   1  -2    1.53    1.57   0
 -18  -1  -2    1.16    1.62   0
  18   1   2    0.35    1.48   0
 -20  -2   2    0.46    1.15   0
  20  -2  -2    2.02    1.14   0
  20   2  -2    2.20    1.60   0
 -20   2   2    0.67    1.61   0
 -19   2   2    2.69    1.50   0
 -19  -2   2    2.46    1.12   0
  19  -2  -2    2.14    1.51   0
  19   2  -2    1.96    1.14   0
 -18  -2   2    4.40    1.46   0
  18   2  -2    1.42    1.44   0
  18  -2  -2    1.22    1.47   0
 -18   2   2    2.14    1.51   0
 -17   2   2    4.20    1.45   0
 -17  -2   2    3.17    1.42   0
  17   2  -2    2.11    1.40   0
  17  -2  -2    2.12    1.53   0
  16   2  -2   -0.50    0.96   0
 -16   2   2    0.50    0.99   0
  16  -2  -2   -0.13    1.47   0
 -16  -2   2    0.58    1.43   0
 -15  -2   2    2.77    1.06   0
 -15   2   2    2.62    1.01   0
  15   2  -2    3.24    1.03   0
  15  -2  -2    2.17    1.03   0
 -14  -2   2    2.03    1.08   0
  14  -2  -2    2.63    1.45   0
  14   2  -2   -0.02    0.98   0
 -14   2   2   -0.04    1.33   0
  13   2  -2    2.24    1.01   0
 -13   2   2    2.50    0.89   0
 -13  -2   2    2.83    1.58   0
  13  -2  -2    2.62    1.44   0
 -12   2   2   73.40    1.56   0
  12   2  -2   64.74    1.42   0
 -12  -2   2   72.78    1.95   0
  12  -2  -2   70.53    1.97   0
 -11  -2   2    5.52    1.20   0
 -11   2   2    4.55    1.32   0
  11  -2  -2    3.57    1.16   0
  11   2  -2    4.60    1.48   0
 -10   2   2   -0.49    1.29   0
  10  -2  -2    0.96    1.48   0
 -10  -2   2   -0.18    1.11   0
  10   2  -2    2.34    1.43   0
   9  -2  -2   85.62    1.90   0
   9   2  -2   85.12    1.62   0
  -9  -2   2   86.03    2.04   0
  -9   2   2   88.94    2.05   0
  -8   2   2    5.26    1.31   0
  -8  -2   2    3.92    1.67   0
   8   2  -2    3.57    1.12   0
   8  -2  -2    4.49    1.49   0
   7  -2  -2    9.88    1.54   0
   7   2  -2    9.15    1.20   0
  -7   2   2   10.71    1.43   0
  -7  -2   2   10.24    1.71   0
   6   2  -2  297.19    3.10   0
   6  -2  -2  280.28    3.33   0
  -6  -2   2  283.18    2.80   0
   5  -2  -2    0.54    1.35   0
   5   2  -2    1.26    1.68   0
  -5  -2   2   -0.14    1.27   0
   5  -2  -2   -0.71    1.33   0
  -4  -2   2   46.26    2.11   0
   4   2  -2   45.97    1.60   0
   4  -2  -2   42.30    1.86   0
   4  -2  -2   43.61    1.85   0
   3  -2  -2   31.71    1.48   0
  -3   2   2   31.71    1.88   0
  -3  -2   2   34.54    2.15   0
   3   2  -2   35.12    2.05   0
   2   2  -2    1.24    1.27   0
   2  -2  -2    0.89    1.55   0
  -2   2   2    0.47    1.54   0
  -2  -2   2    1.06    1.36   0
  -1  -2   2    5.92    1.86   0
  -1   2   2    5.11    1.66   0
   1   2  -2    5.29    1.61   0
   1  -2  -2    6.43    1.69   0
   0  -2  -2   13.24    1.29   0
   0  -2   2   13.97    2.36   0
   0   2   2   12.37    1.26   0
   0   2  -2   12.83    1.73   0
   1  -2   2   93.04    3.46   0
   1   2   2   86.94    2.20   0
  -1   2  -2   86.54    3.28   0
  -1  -2  -2   89.38    2.22   0
  -2  -2  -2  572.23    4.07   0
   2  -2   2  620.43    9.08   0
   2   2   2  587.77    4.16   0
   2  -2   2  604.15    9.02   0
   3  -2   2  220.83    6.18   0
   3  -2   2  224.72    6.43   0
   3   2   2  206.50    2.50   0
  -3  -2  -2  208.74    2.77   0
   4  -2   2   31.30    3.08   0
   4  -2   2   31.46    2.70   0
  -4  -2  -2   30.34    1.82   0
   4   2   2   28.89    1.70   0
  -5   2  -2   13.59    1.92   0
   5   2   2   13.58    1.15   0
  -5  -2  -2   14.99    1.22   0
   5  -2   2   13.78    2.27   0
   6   2   2    3.17    1.03   0
   6  -2   2    4.96    2.04   0
  -6   2  -2    6.09    1.75   0
  -6  -2  -2    4.63    1.09   0
  -7   2  -2   18.27    1.66   0
   7  -2   2   17.94    1.88   0
  -7  -2  -2   20.89    1.70   0
   7   2   2   17.12    1.14   0
   8  -2   2   21.36    1.83   0
  -8  -2  -2   22.27    1.68   0
   8   2   2   21.56    1.14   0
  -8   2  -2   21.76    1.67   0
  -9   2  -2    1.50    1.37   0
   9  -2   2    2.03    1.76   0
   9   2   2    2.55    1.38   0
  -9  -2  -2    2.13    1.09   0
 -10  -2  -2   14.64    1.16   0
  10  -2   2   12.18    1.68   0
 -10   2  -2   16.13    1.57   0
  10   2   2   14.25    1.03   0
  11   2   2    6.89    0.95   0
  11  -2   2    6.48    1.47   0
 -11  -2  -2    9.17    1.62   0
 -11   2  -2    7.61    1.47   0
  12   2   2   15.64    1.40   0
  12  -2   2   14.13    1.59   0
 -12  -2  -2   13.77    1.57   0
 -12   2  -2   15.41    1.57   0
 -13  -2  -2    2.27    1.06   0
  13   2   2    1.73    1.31   0
  13  -2   2    0.91    1.46   0
 -13   2  -2   -0.42    1.49   0
 -14   2  -2    1.57    1.41   0
  14  -2   2    2.23    1.39   0
  14   2   2    2.36    1.02   0
 -14  -2  -2    3.30    1.51   0
  15  -2   2    6.20    1.47   0
 -15  -2  -2    5.95    1.13   0
  15   2   2    4.79    1.03   0
 -15   2  -2    6.15    1.54   0
 -16  -2  -2   -0.56    1.52   0
  16   2   2    1.58    1.46   0
 -16   2  -2   -0.04    1.54   0
  16  -2   2   -0.02    1.48   0
  17  -2   2    0.95    1.02   0
 -17   2  -2    1.20    1.48   0
  17   2   2    2.89    1.40   0
 -17  -2  -2    3.59    1.49   0
  18  -2   2    1.34    1.62   0
 -18   2  -2    1.08    1.62   0
  18   2   2   -0.43    1.59   0
 -18  -2  -2   -1.70    1.17   0
 -19  -3   2    1.73    1.10   0
  19  -3  -2   -0.46    1.70   0
 -19   3   2    2.22    1.65   0
  19   3  -2    2.24    1.50   0
 -18  -3   2    1.77    1.20   0
  18  -3  -2    2.94    1.59   0
  18   3  -2    1.09    1.56   0
 -18   3   2    3.86    1.64   0
  17   3  -2    1.88    1.42   0
 -17   3   2    4.45    1.55   0
 -17  -3   2    1.90    1.10   0
  17  -3  -2    2.56    1.67   0
  16  -3  -2    6.68    1.62   0
  16   3  -2    5.69    1.07   0
 -16   3   2    6.87    1.49   0
 -16  -3   2    6.87    1.59   0
  15   3  -2    1.87    0.98   0
 -15  -3   2    3.57    1.52   0
 -15   3   2    1.86    1.40   0
  15  -3  -2    0.97    1.51   0
  14  -3  -2    4.81    1.55   0
 -14   3   2    6.03    1.42   0
 -14  -3   2    4.91    1.08   0
  14   3  -2    6.24    1.42   0
 -13   3   2   45.17    1.47   0
  13  -3  -2   44.28    1.92   0
 -13  -3   2   44.73    1.49   0
  13   3  -2   43.37    1.36   0
  12  -3  -2    2.80    1.44   0
  12   3  -2    3.81    1.39   0
 -12  -3   2    2.73    1.17   0
 -12   3   2    2.54    1.29   0
  11  -3  -2    6.01    1.49   0
 -11  -3   2    8.63    1.53   0
  11   3  -2    4.77    0.96   0
 -10  -3   2   24.14    1.64   0
  10  -3  -2   22.66    1.63   0
  10   3  -2   22.37    1.12   0
  10  -3  -2   22.38    1.45   0
   9  -3  -2    2.13    1.29   0
   9  -3  -2    2.35    1.43   0
   9   3  -2    1.95    1.41   0
  -9  -3   2    1.98    1.54   0
   8  -3  -2   37.78    1.63   0
   8  -3  -2   38.38    1.71   0
  -8  -3   2   37.73    1.81   0
   8   3  -2   39.76    1.65   0
   7  -3  -2   74.12    1.95   0
  -7  -3   2   76.46    1.69   0
   7   3  -2   77.16    1.92   0
   7  -3  -2   75.30    2.00   0
   6   3  -2    7.91    0.97   0
  -6  -3   2    9.70    1.09   0
   6  -3  -2    8.75    1.36   0
   6  -3  -2    8.68    1.43   0
  -5  -3   2   80.90    2.01   0
   5  -3  -2   79.13    2.02   0
   5  -3  -2   81.75    2.01   0
   5   3  -2   78.75    1.87   0
   4  -3  -2    8.10    1.03   0
  -4  -3   2    7.92    1.63   0
   4   3  -2    8.59    1.39   0
  -3  -3   2    2.25    1.65   0
   3  -3  -2    2.93    1.29   0
   3   3  -2    3.44    1.36   0
  -3   3   2    2.94    1.35   0
  -2  -3   2   18.61    1.83   0
  -2   3   2   18.63    1.53   0
   2  -3  -2   19.06    1.52   0
   2   3  -2   17.83    1.58   0
  -1  -3   2    0.87    1.22   0
   1   3  -2    1.74    1.36   0
  -1   3   2    1.79    1.30   0
   1  -3  -2    0.77    1.36   0
   0   3  -2  129.41    2.62   0
   0  -3   2  138.38    2.82   0
   0  -3  -2  127.86    2.01   0
   0   3   2  129.79    2.17   0
  -1   3  -2  184.14    3.37   0
  -1  -3  -2  172.71    2.22   0
   1   3   2  182.72    2.40   0
   1  -3   2  192.68    3.36   0
  -2  -3  -2   44.42    1.75   0
   2   3   2   44.32    1.35   0
  -2   3  -2   44.81    2.09   0
   2  -3   2   46.51    2.19   0
   3  -3   2  360.82    5.54   0
   3   3   2  338.91    2.79   0
  -3  -3  -2  349.62    2.89   0
   3  -3   2  363.81    5.37   0
  -4  -3  -2    5.79    1.15   0
   4  -3   2    6.84    1.97   0
   4  -3   2    7.06    2.17   0
   4   3   2    6.22    0.95   0
   5  -3   2    2.64    2.17   0
  -5  -3  -2    2.06    1.43   0
   5  -3   2    1.96    1.87   0
   5   3   2    2.04    1.33   0
   6   3   2   60.17    1.67   0
   6  -3   2   58.52    2.64   0
   6  -3   2   61.52    3.17   0
  -6  -3  -2   60.52    1.45   0
   7   3   2   -0.08    0.93   0
  -7  -3  -2    0.64    1.07   0
   7  -3   2    0.10    1.82   0
   7  -3   2    0.35    1.49   0
  -8  -3  -2   20.69    1.24   0
   8  -3   2   24.28    2.03   0
   8   3   2   25.31    1.17   0
   8  -3   2   25.91    2.26   0
   9   3   2  112.53    1.62   0
   9  -3   2  114.27    2.99   0
   9  -3   2  110.55    3.15   0
  -9  -3  -2  115.21    1.75   0
  10  -3   2   -0.29    1.55   0
  10   3   2   -0.28    1.35   0
 -10  -3  -2   -0.86    1.52   0
 -11   3  -2    7.11    1.72   0
 -11  -3  -2    5.58    1.10   0
  11  -3   2    7.94    1.57   0
  11   3   2    7.58    1.36   0
  12  -3   2    0.37    1.42   0
 -12   3  -2    1.26    1.60   0
 -12  -3  -2    0.99    1.51   0
  12   3   2   -0.27    0.96   0
  13  -3   2    0.42    1.46   0
 -13   3  -2    0.34    1.73   0
 -13  -3  -2    2.55    1.07   0
  13   3   2    0.10    1.35   0
  14   3   2    7.19    1.46   0
  14  -3   2    6.43    1.89   0
 -14  -3  -2    6.85    1.60   0
 -14   3  -2    8.11    1.84   0
  15  -3   2    1.28    1.53   0
  15   3   2    2.07    0.95   0
 -15   3  -2    0.94    1.46   0
 -15  -3  -2    1.20    1.09   0
  16  -3   2    2.20    1.90   0
 -16  -3  -2    1.20    1.57   0
 -16   3  -2    2.14    1.63   0
  16   3   2    1.45    1.50   0
  17   3   2    1.86    1.02   0
 -17   3  -2    1.33    1.66   0
 -17  -3  -2    1.58    1.57   0
  17  -3   2    1.16    1.59   0
  17   4  -2    0.73    1.07   0
  17  -4  -2    0.43    1.62   0
  17  -4  -2    0.51    1.92   0
 -17  -4   2    0.02    1.59   0
  16   4  -2    2.94    1.49   0
  16  -4  -2    2.67    1.58   0
 -16  -4   2    4.24    1.62   0
  16  -4  -2    1.48    1.59   0
  15  -4  -2    1.17    1.43   0
 -15  -4   2    1.19    1.11   0
  15  -4  -2    3.31    1.52   0
  15   4  -2    0.79    1.05   0
 -14  -4   2   13.08    1.22   0
  14   4  -2   10.10    1.10   0
  14  -4  -2   13.96    1.69   0
  14  -4  -2   14.42    1.60   0
 -13  -4   2    2.57    1.40   0
  13  -4  -2    0.10    1.39   0
  13  -4  -2    0.18    1.52   0
  13   4  -2   -0.52    1.42   0
  12  -4  -2    1.42    1.32   0
  12   4  -2   -1.21    1.36   0
 -12  -4   2    2.19    1.49   0
  12  -4  -2    0.74    1.45   0
  11   4  -2    4.99    1.34   0
 -11  -4   2    3.89    1.52   0
  11  -4  -2    4.35    1.35   0
  11  -4  -2    2.87    1.49   0
  10   4  -2   -0.58    0.96   0
  10  -4  -2    1.48    1.40   0
  10  -4  -2    1.90    1.29   0
 -10  -4   2   -0.60    1.04   0
  -9  -4   2   10.08    1.11   0
   9   4  -2   13.68    1.36   0
   9  -4  -2   11.09    1.51   0
   9  -4  -2   11.21    1.43   0
  -8  -4   2    4.48    1.54   0
   8   4  -2    3.08    1.32   0
   8  -4  -2    2.68    1.36   0
   8  -4  -2    1.76    1.24   0
  -7  -4   2    2.12    1.54   0
   7   4  -2    3.84    1.03   0
   7  -4  -2    4.56    1.30   0
   7  -4  -2    4.32    1.25   0
   6   4  -2    7.99    1.38   0
  -6  -4   2    5.80    1.61   0
   6  -4  -2    5.74    1.30   0
   6  -4  -2    6.83    1.26   0
   5  -4  -2    0.79    1.30   0
  -5  -4   2   -0.76    1.03   0
   5  -4  -2    0.98    1.31   0
   5   4  -2   -0.09    0.87   0
  -4  -4   2    0.80    1.09   0
   4  -4  -2    0.68    1.27   0
  -4   4   2   -0.74    1.30   0
   4   4  -2    2.01    1.23   0
  -3   4   2    5.82    1.29   0
  -3  -4   2    5.85    1.53   0
   3  -4  -2    4.99    1.32   0
   3   4  -2    4.74    1.31   0
   2  -4  -2    1.28    1.25   0
  -2   4   2   -0.14    1.21   0
  -2  -4   2    0.51    1.46   0
   2   4  -2    1.40    1.25   0
   1  -4  -2    2.04    1.27   0
  -1  -4   2    2.23    1.46   0
   1   4  -2    2.65    1.22   0
  -1   4   2    1.90    0.85   0
   0  -4  -2    2.04    1.23   0
   0  -4   2    0.92    1.45   0
   0   4  -2    1.98    1.28   0
   0   4   2    1.45    1.16   0
   1  -4   2   -0.08    1.39   0
  -1  -4  -2   -0.05    0.88   0
   1   4   2    1.05    1.18   0
  -1   4  -2   -0.29    1.22   0
   2   4   2    1.40    1.21   0
  -2  -4  -2   -1.13    1.30   0
  -2   4  -2    0.63    1.18   0
   2  -4   2    0.47    1.39   0
   3  -4   2    1.59    1.70   0
   3  -4   2    1.49    1.54   0
  -3  -4  -2    2.28    1.33   0
   3   4   2    2.42    0.88   0
   4  -4   2    0.35    1.71   0
   4   4   2   -0.36    0.87   0
   4  -4   2    0.61    1.62   0
  -4  -4  -2    0.56    0.96   0
   5   4   2    8.50    1.23   0
   5  -4   2    6.23    2.11   0
   5  -4   2    5.49    1.99   0
  -5  -4  -2    6.50    1.11   0
   6  -4   2    0.70    1.96   0
  -6  -4  -2    0.04    1.35   0
   6   4   2    1.31    1.25   0
   6  -4   2    1.45    2.05   0
  -7  -4  -2   15.36    1.51   0
   7  -4   2   13.81    2.68   0
   7   4   2   13.43    1.00   0
   7  -4   2   14.79    2.47   0
  -8  -4  -2    4.04    1.07   0
   8   4   2    2.52    1.38   0
   8  -4   2    4.23    2.35   0
   8  -4   2    4.07    2.14   0
   9   4   2   11.03    1.43   0
  -9  -4  -2   10.33    1.58   0
   9  -4   2    9.80    2.54   0
   9  -4   2   10.02    2.33   0
 -10  -4  -2    1.57    1.13   0
  10  -4   2    2.78    2.10   0
  10   4   2    2.70    0.94   0
  10  -4   2    3.71    2.28   0
  11  -4   2    1.91    2.35   0
  11   4   2    4.50    1.36   0
  11  -4   2    1.97    2.01   0
 -11  -4  -2    0.98    1.39   0
  12  -4   2    0.19    2.06   0
  12  -4   2   -0.35    1.95   0
  12   4   2   -0.68    1.41   0
 -12  -4  -2   -0.55    1.13   0
  13  -4   2    0.88    1.79   0
  13  -4   2    0.44    2.14   0
  13   4   2    2.90    0.99   0
 -13  -4  -2   -0.73    1.07   0
  14  -4   2    0.27    1.88   0
  14  -4   2    0.26    2.16   0
 -14  -4  -2   -0.21    1.61   0
  14   4   2   -1.24    1.45   0
 -15  -4  -2    0.08    1.64   0
  15  -4   2    0.94    2.21   0
  15  -4   2    0.65    2.22   0
  15   4   2   -0.18    1.50   0
  15  -5  -2    2.94    1.67   0
 -15  -5   2    5.53    1.65   0
  15  -5  -2    4.68    1.61   0
  15   5  -2    4.97    1.59   0
  14  -5  -2    0.24    1.64   0
 -14  -5   2    2.66    1.61   0
  14  -5  -2   -1.23    1.94   0
  14   5  -2    0.32    1.51   0
 -13  -5   2   13.41    1.27   0
  13  -5  -2   17.41    2.13   0
  13  -5  -2   13.96    2.20   0
  13   5  -2   18.46    1.61   0
  12  -5  -2    3.67    1.57   0
 -12  -5   2    4.55    1.56   0
  12   5  -2    2.83    1.51   0
  12  -5  -2    3.56    1.49   0
  11  -5  -2    0.50    1.54   0
  11  -5  -2   -0.37    1.45   0
  11   5  -2    0.65    0.98   0
 -11  -5   2    1.64    1.42   0
 -10  -5   2    0.40    1.02   0
  10  -5  -2    1.26    1.42   0
  10  -5  -2    0.90    1.39   0
  10   5  -2    0.94    1.34   0
   9   5  -2   -0.30    1.37   0
   9  -5  -2    0.28    1.37   0
  -9  -5   2    3.14    1.51   0
   9  -5  -2   -0.02    1.29   0
   8   5  -2    3.79    0.99   0
   8  -5  -2    5.69    1.37   0
   8  -5  -2    4.96    1.43   0
  -8  -5   2    4.56    1.11   0
   7  -5  -2    3.77    1.34   0
   7  -5  -2    3.33    1.36   0
  -7  -5   2    4.47    1.48   0
   7   5  -2    4.20    1.37   0
   6  -5  -2   -0.21    1.31   0
   6  -5  -2   -0.44    1.36   0
  -6  -5   2    1.22    1.43   0
   6   5  -2    2.14    1.28   0
  -5  -5   2   26.77    1.71   0
   5  -5  -2   28.28    1.56   0
   5   5  -2   27.28    1.53   0
   5  -5  -2   27.61    1.55   0
   4  -5  -2    2.53    1.31   0
   4   5  -2    1.21    1.28   0
  -4  -5   2    2.28    1.48   0
  -4   5   2    2.20    1.25   0
   3  -5  -2    1.03    1.30   0
   3   5  -2    2.40    1.21   0
  -3  -5   2    0.75    1.56   0
  -3   5   2    1.28    1.24   0
   2  -5  -2   64.20    1.73   0
  -2   5   2   56.55    1.42   0
   2   5  -2   56.66    1.49   0
  -2  -5   2   64.34    1.94   0
  -1   5   2    2.85    1.25   0
  -1  -5   2    2.40    1.42   0
   1   5  -2    1.83    1.17   0
   1  -5  -2    4.65    1.36   0
   0   5  -2   13.29    1.41   0
   0  -5  -2   11.68    1.45   0
   0   5   2   13.09    1.34   0
   0  -5   2   13.82    1.65   0
  -1   5  -2   40.58    1.75   0
   1  -5   2   43.74    1.93   0
   1   5   2   40.12    1.57   0
  -1  -5  -2   42.31    1.65   0
   2   5   2   -0.76    1.25   0
  -2  -5  -2   -0.20    0.97   0
   2  -5   2    0.33    1.53   0
  -2   5  -2    0.23    1.31   0
   3  -5   2    4.37    1.39   0
   3  -5   2    3.75    1.59   0
  -3  -5  -2    5.52    1.37   0
   3   5   2    4.56    1.30   0
   4  -5   2    2.71    1.61   0
  -4  -5  -2    3.40    0.95   0
   4   5   2    1.21    1.24   0
   4  -5   2    3.48    1.79   0
   5  -5   2   13.36    1.92   0
  -5  -5  -2   12.21    1.54   0
   5  -5   2   14.08    1.97   0
   5   5   2   17.03    1.38   0
   6  -5   2    0.08    2.32   0
   6  -5   2    0.57    2.28   0
   6   5   2   -0.52    1.25   0
  -6  -5  -2    1.07    1.07   0
   7  -5   2    1.66    3.27   0
  -7  -5  -2    1.25    1.12   0
   7  -5   2    1.43    3.43   0
   7   5   2    1.22    0.99   0
  -8  -5  -2    5.61    1.46   0
   8   5   2    1.54    1.31   0
  -9  -5  -2   11.76    1.54   0
   9   5   2   16.07    1.32   0
 -10  -5  -2    2.79    1.10   0
  10   5   2    3.65    1.39   0
  11   5   2    5.45    1.08   0
 -11  -5  -2    4.72    1.10   0
  12   5   2    0.80    1.51   0
 -12  -5  -2   -0.71    1.62   0
  13   5   2    0.67    1.56   0
 -13  -5  -2   -0.62    1.61   0
  12  -6  -2    1.04    1.65   0
 -12  -6   2    3.49    1.64   0
  12  -6  -2    2.27    1.63   0
  12   6  -2    0.62    1.56   0
  11  -6  -2   -0.53    1.60   0
  11  -6  -2    0.88    1.57   0
 -11  -6   2    0.27    1.10   0
  11   6  -2    0.33    1.03   0
  10  -6  -2    0.43    1.91   0
  10  -6  -2    2.67    1.93   0
 -10  -6   2    3.47    1.60   0
  10   6  -2    1.19    1.03   0
   9  -6  -2   -0.33    1.37   0
  -9  -6   2   -0.13    1.18   0
   9   6  -2    0.13    1.03   0
   9  -6  -2    0.18    1.35   0
   8  -6  -2    3.10    1.48   0
  -8  -6   2    3.85    1.48   0
   8   6  -2    4.35    1.38   0
   8  -6  -2    3.57    1.49   0
   7  -6  -2    9.69    1.59   0
   7  -6  -2    7.60    1.87   0
  -7  -6   2    8.90    1.56   0
   7   6  -2    9.79    1.45   0
   6  -6  -2    0.95    1.42   0
   6  -6  -2    0.70    1.39   0
   6   6  -2    1.41    1.37   0
  -6  -6   2   -0.30    1.03   0
  -5  -6   2    3.13    1.50   0
   5  -6  -2    2.35    1.41   0
   5   6  -2    1.36    0.89   0
   5  -6  -2    3.63    1.40   0
   4  -6  -2    0.83    1.46   0
  -4  -6   2    3.53    1.54   0
   4   6  -2    3.32    0.99   0
  -3   6   2   15.61    1.50   0
  -3  -6   2   19.56    1.63   0
   3  -6  -2   16.58    1.56   0
   3   6  -2   16.16    1.42   0
  -2  -6   2    1.43    1.55   0
   2   6  -2    0.63    1.01   0
  -2   6   2   -0.40    0.95   0
   2  -6  -2    1.03    1.41   0
  -1  -6   2   22.39    1.67   0
   1   6  -2   19.88    1.19   0
   1  -6  -2   22.19    1.61   0
  -1   6   2   18.36    1.25   0
   0   6  -2   -0.04    1.29   0
   0  -6   2    0.48    1.51   0
   0   6   2    0.89    1.29   0
   0  -6  -2   -0.79    1.39   0
  -1   6  -2    0.05    1.31   0
   1  -6   2    0.14    1.53   0
  -1  -6  -2   -0.35    1.32   0
   1   6   2   -0.21    1.28   0
  -2  -6  -2    2.61    1.38   0
   2   6   2    3.45    1.29   0
  -2   6  -2    4.71    1.72   0
   2  -6   2    3.99    1.55   0
   3  -6   2    1.67    1.58   0
  -3  -6  -2    3.75    1.47   0
   3   6   2    1.66    1.37   0
   3  -6   2    1.23    1.73   0
  -4  -6  -2    5.09    1.03   0
   4  -6   2    5.09    1.81   0
   4  -6   2    7.19    1.61   0
   4   6   2    8.65    1.33   0
  -5  -6  -2   -0.68    1.10   0
   5   6   2    0.63    1.41   0
   5  -6   2    0.85    2.02   0
   5  -6   2    1.65    2.24   0
  -6  -6  -2   -0.02    1.09   0
   6  -6   2    0.45    2.53   0
   6   6   2    1.67    1.44   0
   6  -6   2    0.02    2.47   0
  -7  -6  -2    0.54    1.12   0
   7   6   2    0.19    1.02   0
  -8  -6  -2    1.71    1.12   0
   8   6   2   -0.76    1.38   0
  -9  -6  -2   -0.54    1.11   0
   9   6   2    1.06    1.48   0
 -10  -6  -2    3.81    1.16   0
  10   6   2    2.14    1.58   0
  -7  -7   2    1.08    1.57   0
   7   7  -2    0.40    1.49   0
   7  -7  -2    0.37    1.66   0
   7  -7  -2    0.98    1.57   0
   6  -7  -2    0.37    1.52   0
   6  -7  -2    0.83    1.68   0
  -6  -7   2    1.11    1.65   0
   6   7  -2    0.14    1.53   0
   5   7  -2    1.34    1.04   0
  -5  -7   2   -1.24    1.62   0
   5  -7  -2   -0.74    1.62   0
   5  -7  -2    0.26    1.65   0
   4   7  -2    0.37    1.56   0
   4  -7  -2    0.81    1.63   0
   4  -7  -2    1.33    1.54   0
  -4  -7   2    1.30    1.56   0
  -3   7   2    1.37    1.52   0
  -3  -7   2    0.80    1.16   0
   3   7  -2    1.66    1.50   0
   3  -7  -2    0.08    1.54   0
  -2   7   2   -0.39    1.45   0
   2  -7  -2    0.65    1.57   0
   2   7  -2    1.17    1.45   0
  -2  -7   2    1.08    1.61   0
   1  -7  -2    1.16    1.54   0
  -1   7   2    0.74    1.43   0
   1   7  -2    0.66    1.60   0
  -1  -7   2    0.56    1.73   0
   0   7   2    0.86    1.41   0
   0  -7  -2    1.30    1.08   0
   0   7  -2   -0.36    1.57   0
   0  -7   2    1.16    1.62   0
  -1  -7  -2    1.55    1.55   0
  -1   7  -2    1.13    1.55   0
   1   7   2   -0.08    1.41   0
   1  -7   2    0.67    1.67   0
  -2  -7  -2    1.17    1.16   0
   2  -7   2    0.73    1.48   0
   2  -7   2    0.15    1.68   0
   2   7   2   -0.40    1.39   0
   3  -7   2    0.05    1.53   0
   3   7   2    0.21    1.50   0
   3  -7   2    0.45    2.01   0
  -3  -7  -2    1.54    1.52   0
  -4  -7  -2    0.57    1.64   0
   4   7   2    0.01    1.49   0
   4  -7   2    1.18    2.05   0
   4  -7   2    1.55    2.15   0
   5   7   2    0.10    1.53   0
   5  -7   2    0.49    2.42   0
   5  -7   2   -0.04    2.29   0
  -5  -7  -2   -1.21    1.25   0
  21  -1  -3    0.01    1.61   0
  21   1  -3    1.22    1.17   0
 -21  -1   3    3.56    1.60   0
 -21   1   3    1.33    1.17   0
 -20   1   3    0.57    1.01   0
  20  -1  -3    1.47    1.03   0
 -20  -1   3    2.11    1.03   0
  20   1  -3    1.55    1.05   0
  19   1  -3    3.77    1.40   0
  19  -1  -3    3.94    1.47   0
 -19   1   3    2.73    1.04   0
 -19  -1   3    4.34    1.45   0
  18  -1  -3    0.12    1.48   0
 -18  -1   3    0.90    1.02   0
  18   1  -3    1.01    1.38   0
 -18   1   3    0.44    0.92   0
 -17   1   3   20.61    1.19   0
  17   1  -3   17.86    1.59   0
  17  -1  -3   19.01    1.19   0
 -17  -1   3   17.70    1.60   0
 -16   1   3    7.11    1.41   0
 -16  -1   3    5.89    1.07   0
  16  -1  -3    9.46    1.55   0
  16   1  -3    6.31    1.03   0
  15   1  -3   26.82    1.53   0
 -15  -1   3   35.03    1.62   0
  15  -1  -3   27.81    1.68   0
 -15   1   3   32.42    1.29   0
 -14  -1   3    7.12    1.50   0
  14  -1  -3    7.70    1.59   0
  14   1  -3   10.30    1.53   0
 -14   1   3    8.50    1.46   0
  13  -1  -3    5.63    1.15   0
  13   1  -3    5.79    1.11   0
 -13   1   3    6.79    1.44   0
 -13  -1   3    5.11    1.09   0
  12   1  -3    6.89    1.13   0
 -12   1   3    7.13    1.02   0
 -12  -1   3    5.07    1.11   0
  12  -1  -3    3.33    1.44   0
 -11  -1   3    3.01    1.10   0
  11  -1  -3    0.27    0.95   0
 -11   1   3    1.89    1.26   0
  11   1  -3    4.39    1.60   0
  10  -1  -3   16.82    1.62   0
 -10  -1   3   19.95    1.28   0
  10   1  -3   17.87    1.68   0
 -10   1   3   19.12    1.12   0
  -9  -1   3   35.97    1.46   0
   9  -1  -3   36.80    1.41   0
  -9   1   3   37.26    1.68   0
   9   1  -3   33.77    1.40   0
  -8   1   3   81.14    1.75   0
  -8  -1   3   81.74    2.22   0
   8  -1  -3   80.93    2.10   0
   8   1  -3   80.64    1.84   0
   7   1  -3    4.00    1.35   0
  -7   1   3    2.97    1.48   0
   7  -1  -3    3.11    1.13   0
  -7  -1   3    3.85    1.32   0
   6   1  -3  275.53    3.05   0
  -6   1   3  276.86    3.24   0
   6  -1  -3  275.34    3.33   0
  -6  -1   3  277.19    3.04   0
   5  -1  -3   72.12    2.39   0
   5   1  -3   73.57    2.19   0
  -5   1   3   71.73    2.33   0
  -5  -1   3   73.48    2.60   0
  -4  -1   3  229.60    3.82   0
  -4   1   3  218.32    3.40   0
   4  -1  -3  217.00    3.42   0
   4   1  -3  228.06    3.89   0
   3   1  -3 2108.86    9.80   0
  -3  -1   3 2185.29    9.90   0
   3  -1  -3 2039.09    9.10   0
   3  -1  -3 2048.24    9.13   0
  -2  -1   3 1011.97    7.92   0
   2  -1  -3  912.63    6.27   0
  -2   1   3  923.85    6.40   0
   2   1  -3  988.24    7.97   0
   1  -1  -3  404.06    4.33   0
   1   1  -3  451.73    6.89   0
  -1   1   3  410.08    4.61   0
  -1  -1   3  447.67    6.42   0
   0  -1  -3  325.13    3.80   0
   0   1   3  330.77    4.02   0
   0   1  -3  371.61    7.66   0
   0  -1   3  350.77    7.36   0
   1   1   3  102.27    2.35   0
  -1   1  -3  106.46    5.90   0
  -1   1  -3  117.65    5.89   0
  -1  -1  -3  106.81    2.38   0
   2   1   3  163.45    2.62   0
  -2  -1  -3  166.76    2.69   0
   2  -1   3  168.10    5.44   0
  -2   1  -3  188.13    6.06   0
   3  -1   3  123.92    3.79   0
  -3  -1  -3  123.90    2.63   0
  -3   1  -3  132.53    4.23   0
   3   1   3  125.24    2.55   0
   4   1   3   39.93    1.87   0
  -4  -1  -3   38.53    1.53   0
   4  -1   3   38.80    2.49   0
  -4   1  -3   41.23    2.49   0
   5   1   3  606.30    4.18   0
   5  -1   3  626.36    5.87   0
  -5   1  -3  662.39    5.89   0
  -5  -1  -3  630.49    4.34   0
   6  -1   3    2.22    1.56   0
   6   1   3    2.40    1.43   0
  -6  -1  -3    2.04    1.63   0
  -6   1  -3    3.07    1.80   0
   7   1   3    0.86    0.93   0
  -7  -1  -3    1.56    1.59   0
   7  -1   3    1.23    1.47   0
  -7   1  -3    1.08    1.64   0
  -8  -1  -3   56.23    1.96   0
   8   1   3   52.85    1.75   0
  -8   1  -3   59.79    1.74   0
   8  -1   3   53.07    1.94   0
  -9  -1  -3    2.21    0.98   0
  -9   1  -3    3.20    1.60   0
   9   1   3    2.44    0.99   0
   9  -1   3    3.72    1.42   0
 -10   1  -3   64.50    1.71   0
  10  -1   3   60.39    2.02   0
  10   1   3   60.44    1.70   0
 -10  -1  -3   66.28    1.91   0
  11   1   3   11.00    1.43   0
 -11   1  -3   12.14    1.14   0
 -11  -1  -3   11.81    1.61   0
  11  -1   3   10.88    1.41   0
  12  -1   3    8.03    1.43   0
 -12  -1  -3    7.71    1.54   0
  12   1   3    6.27    0.99   0
 -12   1  -3    8.51    1.14   0
  13   1   3    4.97    1.39   0
  13  -1   3    6.73    1.44   0
 -13  -1  -3    8.19    1.17   0
 -13   1  -3    6.47    1.46   0
  14   1   3    1.03    1.46   0
  14  -1   3    0.63    1.37   0
 -14   1  -3   -0.28    1.46   0
 -14  -1  -3    0.38    1.61   0
  15   1   3    2.43    0.94   0
  15  -1   3    1.01    1.37   0
 -15   1  -3    1.94    1.47   0
 -15  -1  -3   -0.69    1.17   0
 -16  -1  -3    4.92    1.54   0
  16   1   3    3.27    1.05   0
  16  -1   3    4.60    1.46   0
 -16   1  -3    4.34    1.42   0
 -17  -1  -3    1.62    1.15   0
  17  -1   3    0.79    1.45   0
 -17   1  -3    1.50    1.50   0
  17   1   3    1.61    1.08   0
  18   1   3   -0.72    1.15   0
  18  -1   3   -0.82    1.48   0
 -18  -1  -3    1.85    1.64   0
 -18   1  -3    0.33    1.61   0
 -20  -2   3   -0.33    1.55   0
  20  -2  -3    1.11    1.59   0
  20   2  -3    1.40    1.47   0
 -20   2   3    0.32    1.56   0
 -19  -2   3   -0.01    1.46   0
  19   2  -3    0.46    1.07   0
  19  -2  -3    0.93    1.48   0
 -19   2   3    0.26    1.48   0
 -18   2   3    5.37    1.47   0
  18   2  -3    2.16    1.42   0
  18  -2  -3    5.50    1.50   0
 -18  -2   3    4.07    1.06   0
  17   2  -3    1.13    0.98   0
 -17   2   3    1.69    1.02   0
  17  -2  -3    2.25    1.46   0
 -17  -2   3    0.20    1.51   0
 -16  -2   3   -0.25    1.01   0
  16  -2  -3   -0.41    1.02   0
  16   2  -3    1.15    0.98   0
 -16   2   3    0.40    0.98   0
 -15  -2   3    3.32    1.57   0
  15   2  -3   -1.13    1.52   0
 -15   2   3    0.50    0.97   0
  15  -2  -3    1.85    1.44   0
 -14  -2   3    6.41    1.66   0
  14   2  -3    5.85    1.46   0
  14  -2  -3    3.99    1.43   0
 -14   2   3    5.21    1.33   0
  13   2  -3   13.47    1.53   0
 -13   2   3   16.83    1.42   0
 -13  -2   3   16.43    1.22   0
  13  -2  -3   15.89    1.61   0
  12   2  -3   30.56    1.33   0
 -12   2   3   29.86    1.48   0
 -12  -2   3   29.88    1.71   0
  12  -2  -3   27.92    1.67   0
  11  -2  -3    1.90    1.50   0
 -11  -2   3    2.42    1.63   0
  11   2  -3    3.52    1.52   0
 -11   2   3    2.34    1.29   0
 -10   2   3    9.54    0.97   0
  10  -2  -3    9.86    1.11   0
  10   2  -3    7.98    1.57   0
 -10  -2   3    9.11    1.19   0
   9  -2  -3   10.31    1.09   0
  -9  -2   3   10.99    1.64   0
  -9   2   3   10.56    0.99   0
   9   2  -3   13.62    1.63   0
  -8   2   3    9.99    1.04   0
   8   2  -3    8.80    1.24   0
  -8  -2   3    9.87    1.28   0
   8  -2  -3   10.72    1.14   0
  -7   2   3  170.54    2.36   0
   7  -2  -3  166.75    2.63   0
  -7  -2   3  167.09    2.29   0
   7   2  -3  166.03    2.27   0
   6   2  -3   13.02    1.31   0
  -6  -2   3   13.94    1.80   0
   6  -2  -3   13.26    1.45   0
   6  -2  -3   13.06    1.49   0
   5   2  -3  130.93    2.49   0
   5  -2  -3  122.85    2.07   0
  -5  -2   3  130.69    2.50   0
   5  -2  -3  117.24    2.09   0
   4  -2  -3   54.76    1.90   0
   4   2  -3   63.27    2.16   0
  -4  -2   3   60.10    1.83   0
   4  -2  -3   58.60    1.67   0
   3   2  -3    0.99    1.80   0
  -3   2   3    0.08    1.06   0
  -3  -2   3    1.54    1.86   0
   3  -2  -3    0.38    1.48   0
  -2  -2   3  180.41    3.01   0
  -2   2   3  174.78    2.55   0
   2   2  -3  188.24    3.22   0
   2  -2  -3  186.38    2.79   0
  -1   2   3   86.99    2.20   0
   1   2  -3   90.95    2.72   0
   1  -2  -3   87.87    1.92   0
  -1  -2   3   92.71    2.83   0
   0   2  -3    2.19    1.97   0
   0  -2  -3    3.08    1.61   0
   0   2   3    2.02    1.11   0
   0  -2   3    1.58    2.25   0
  -1  -2  -3    7.18    1.60   0
   1   2   3    7.73    1.20   0
  -1   2  -3    6.99    2.41   0
   1  -2   3    8.08    3.13   0
  -2  -2  -3    2.39    1.60   0
   2   2   3    1.77    1.09   0
   3   2   3  135.14    2.25   0
  -3  -2  -3  144.08    2.37   0
  -4  -2  -3   90.03    1.98   0
   4   2   3   81.63    1.67   0
  -5  -2  -3    5.25    1.08   0
  -5   2  -3    5.35    1.98   0
   5  -2   3    5.04    2.21   0
   5   2   3    6.47    1.37   0
  -6   2  -3   13.07    1.89   0
  -6  -2  -3   13.55    1.20   0
   6   2   3   11.77    1.43   0
   6  -2   3   12.68    2.13   0
  -7   2  -3    8.12    1.86   0
   7   2   3    6.33    0.99   0
   7  -2   3    6.96    1.60   0
  -7  -2  -3    7.33    1.13   0
  -8  -2  -3   27.44    1.71   0
   8   2   3   21.31    1.10   0
   8  -2   3   21.04    1.70   0
  -8   2  -3   24.72    1.68   0
  -9  -2  -3   56.83    1.86   0
  -9   2  -3   59.79    2.31   0
   9  -2   3   51.38    2.07   0
   9   2   3   52.13    1.66   0
  10  -2   3    9.34    1.55   0
 -10   2  -3   10.95    1.58   0
  10   2   3    9.64    0.98   0
 -10  -2  -3    9.74    1.11   0
  11  -2   3    1.67    1.44   0
  11   2   3    1.37    0.89   0
 -11  -2  -3    2.93    1.06   0
 -11   2  -3    2.56    1.87   0
  12  -2   3   10.27    1.57   0
 -12   2  -3   10.93    1.58   0
 -12  -2  -3   13.83    1.53   0
  12   2   3   10.60    0.99   0
 -13   2  -3    1.79    1.43   0
  13  -2   3    1.36    1.39   0
  13   2   3    2.69    1.32   0
 -13  -2  -3    3.07    1.43   0
  14  -2   3   -0.08    1.32   0
 -14  -2  -3    0.64    1.01   0
  14   2   3    1.09    1.31   0
 -14   2  -3    0.64    1.46   0
 -15  -2  -3    4.16    1.58   0
  15  -2   3    2.04    1.50   0
 -15   2  -3    4.05    1.62   0
  15   2   3    1.31    1.45   0
 -16   2  -3    0.75    1.60   0
  16  -2   3    0.99    1.54   0
 -16  -2  -3    2.01    1.17   0
  16   2   3    1.38    1.00   0
 -17  -2  -3   -0.19    1.66   0
  17   2   3   -0.60    1.06   0
 -17   2  -3    1.15    1.59   0
  17  -2   3    0.57    1.54   0
  19   3  -3    1.29    1.12   0
 -19  -3   3    2.55    1.60   0
  19  -3  -3    3.03    1.62   0
 -19   3   3    2.35    1.75   0
  18  -3  -3    2.15    1.64   0
 -18  -3   3   -0.65    1.59   0
  18   3  -3    1.64    1.07   0
 -18   3   3    1.75    1.52   0
 -17  -3   3    2.36    1.12   0
  17  -3  -3   -0.17    1.48   0
 -17   3   3    0.95    1.40   0
  17   3  -3    1.77    1.02   0
  16  -3  -3    0.37    1.51   0
 -16   3   3   -0.25    1.42   0
  16   3  -3   -0.17    1.03   0
 -16  -3   3   -3.45    1.57   0
 -15   3   3    1.20    1.36   0
  15   3  -3    0.92    0.94   0
  15  -3  -3   -0.20    1.57   0
 -15  -3   3   -0.66    1.50   0
 -14  -3   3   -1.65    1.01   0
  14   3  -3   -0.23    1.38   0
 -14   3   3    0.91    1.28   0
  14  -3  -3   -0.23    1.02   0
 -13   3   3    8.22    1.33   0
  13  -3  -3    9.03    1.50   0
 -13  -3   3    7.80    1.55   0
  13   3  -3    8.82    1.48   0
  12  -3  -3   -0.14    0.90   0
 -12  -3   3    0.38    1.06   0
  12   3  -3    1.19    0.98   0
  11  -3  -3    1.37    1.36   0
  11  -3  -3    0.31    1.21   0
 -11  -3   3   -1.55    1.47   0
  11   3  -3    0.64    1.00   0
  10  -3  -3    0.53    1.41   0
 -10  -3   3    1.57    1.05   0
  10   3  -3    2.42    1.39   0
  10  -3  -3   -0.67    1.27   0
   9  -3  -3   -0.11    1.38   0
   9  -3  -3   -0.08    1.29   0
  -9  -3   3    0.89    1.58   0
   9   3  -3    1.90    1.45   0
   8  -3  -3    2.60    1.23   0
   8   3  -3    3.71    1.06   0
  -8  -3   3    6.37    1.62   0
   8  -3  -3    2.61    1.30   0
   7  -3  -3    6.60    1.30   0
   7  -3  -3    6.18    1.33   0
  -7  -3   3    6.43    1.22   0
   7   3  -3    7.02    1.47   0
   6  -3  -3    0.30    1.29   0
   6   3  -3   -1.03    0.93   0
   6  -3  -3   -0.06    0.87   0
  -6  -3   3   -0.38    1.46   0
   5   3  -3   24.88    1.54   0
   5  -3  -3   25.82    1.49   0
  -5  -3   3   26.11    1.68   0
   5  -3  -3   25.07    1.49   0
   4  -3  -3    1.04    1.31   0
   4   3  -3    0.86    1.09   0
  -4  -3   3   -0.41    1.10   0
  -4   3   3    0.05    1.29   0
   3  -3  -3    2.57    1.32   0
  -3  -3   3    2.97    1.63   0
  -3   3   3    3.01    1.25   0
   3   3  -3    2.99    1.43   0
  -2   3   3    0.73    1.26   0
  -2  -3   3    1.15    1.69   0
   2   3  -3    1.56    1.42   0
   2  -3  -3    2.51    1.27   0
  -1   3   3   19.27    1.43   0
   1   3  -3   20.16    1.62   0
  -1  -3   3   20.57    1.83   0
   1  -3  -3   18.06    1.18   0
   0  -3   3   63.93    2.40   0
   0   3  -3   60.25    2.36   0
   0   3   3   62.22    1.73   0
   0  -3  -3   62.25    1.78   0
   1   3   3  101.68    1.99   0
  -1  -3  -3  105.97    2.03   0
   1  -3   3  104.19    3.25   0
  -1   3  -3  100.12    2.78   0
  -2  -3  -3   66.30    1.54   0
   2   3   3   64.05    1.46   0
   2  -3   3   73.25    3.47   0
  -3  -3  -3    1.94    1.45   0
   3   3   3    2.50    0.92   0
   3  -3   3    2.35    2.85   0
   3  -3   3    2.17    2.86   0
  -4  -3  -3    0.52    1.39   0
   4   3   3    0.36    0.91   0
  -5  -3  -3    3.15    1.05   0
   5   3   3    3.47    1.30   0
   6   3   3    0.28    0.91   0
  -6  -3  -3   -0.67    1.49   0
   7  -3   3   11.13    2.68   0
   7  -3   3   11.70    2.50   0
   7   3   3   12.73    1.42   0
  -7  -3  -3   14.67    1.26   0
   8  -3   3    7.25    2.36   0
  -8  -3  -3    6.08    1.10   0
   8  -3   3    6.58    2.16   0
   8   3   3    8.66    0.98   0
   9  -3   3   14.54    1.95   0
  -9  -3  -3   11.81    1.17   0
   9  -3   3   13.52    2.02   0
   9   3   3   15.76    1.44   0
  10   3   3   16.01    1.09   0
  10  -3   3   16.60    2.03   0
 -10  -3  -3   16.86    1.16   0
  11  -3   3    2.41    1.75   0
 -11   3  -3    2.30    1.58   0
  11   3   3    2.70    1.40   0
 -11  -3  -3    4.17    1.51   0
  12   3   3   11.39    1.41   0
 -12   3  -3    9.79    1.84   0
  12  -3   3    8.55    1.87   0
 -12  -3  -3    9.75    1.58   0
 -13  -3  -3    9.33    1.16   0
 -13   3  -3    8.00    1.88   0
  13  -3   3    6.40    1.54   0
  13   3   3    8.33    1.41   0
 -14  -3  -3    0.91    1.56   0
  14  -3   3    1.28    1.46   0
  14   3   3    1.54    1.37   0
 -14   3  -3    0.91    1.73   0
  15  -3   3    0.65    1.45   0
  15   3   3   -0.78    0.99   0
 -15  -3  -3    1.12    1.09   0
 -15   3  -3    0.76    1.54   0
 -16   3  -3    0.70    1.62   0
 -16  -3  -3    0.46    1.56   0
  16  -3   3   -0.29    1.57   0
  16   3   3   -0.85    1.37   0
  18   4  -3   -0.09    1.57   0
  18  -4  -3    1.16    1.67   0
  18  -4  -3    1.26    1.74   0
  17   4  -3    1.03    1.10   0
  17  -4  -3    1.77    1.50   0
  17  -4  -3   -1.06    1.68   0
 -17  -4   3   -0.54    1.15   0
  16   4  -3    0.95    1.04   0
 -16  -4   3    1.42    1.58   0
  16  -4  -3    2.43    1.62   0
  16  -4  -3    1.73    1.48   0
  15   4  -3   -1.07    1.46   0
  15  -4  -3    1.75    1.53   0
  15  -4  -3    0.35    1.62   0
 -15  -4   3    0.74    1.06   0
  14   4  -3    3.01    1.04   0
  14  -4  -3    5.51    1.43   0
 -14  -4   3    3.39    1.14   0
  14  -4  -3    4.07    1.50   0
  13   4  -3   23.75    1.15   0
  13  -4  -3   23.54    1.52   0
 -13  -4   3   26.48    1.62   0
  13  -4  -3   21.98    1.67   0
  12   4  -3   -0.14    0.95   0
 -12  -4   3   -0.76    1.04   0
  12  -4  -3    0.39    1.42   0
  12  -4  -3    0.20    1.33   0
  11   4  -3    1.13    0.93   0
  11  -4  -3    1.18    1.30   0
  11  -4  -3    1.31    1.38   0
 -11  -4   3    0.11    1.45   0
  10   4  -3    0.53    1.35   0
  10  -4  -3   -0.01    1.40   0
  10  -4  -3    0.69    1.30   0
 -10  -4   3   -0.04    1.03   0
   9   4  -3    3.26    0.99   0
   9  -4  -3    1.50    1.28   0
   9  -4  -3    2.60    1.36   0
  -9  -4   3    4.15    1.46   0
   8  -4  -3    8.30    1.36   0
   8  -4  -3    7.17    1.38   0
  -8  -4   3    9.23    1.18   0
   8   4  -3    9.51    1.41   0
   7   4  -3   24.77    1.19   0
   7  -4  -3   22.26    1.46   0
   7  -4  -3   23.41    1.38   0
  -7  -4   3   25.45    1.69   0
   6   4  -3   -0.97    1.29   0
  -6  -4   3   -0.37    1.04   0
   6  -4  -3    0.67    1.25   0
   6  -4  -3    0.57    1.22   0
   5   4  -3    2.94    0.94   0
  -5  -4   3    2.85    1.47   0
   5  -4  -3    1.61    0.86   0
   5  -4  -3    3.19    0.84   0
  -4   4   3   36.37    1.54   0
   4  -4  -3   37.33    1.59   0
  -4  -4   3   39.63    1.84   0
   4   4  -3   39.15    1.30   0
   3  -4  -3    4.76    1.34   0
   3   4  -3    4.39    0.95   0
  -3  -4   3    4.23    1.12   0
  -3   4   3    4.80    1.25   0
  -2   4   3    6.49    1.20   0
  -2  -4   3    7.71    1.59   0
   2   4  -3    5.97    1.32   0
   2  -4  -3    7.71    0.97   0
   1   4  -3    1.32    1.23   0
   1  -4  -3    1.00    0.86   0
  -1  -4   3   -1.03    1.53   0
  -1   4   3    0.80    1.22   0
   0  -4  -3   -0.67    1.13   0
   0   4   3    0.41    1.18   0
   0  -4   3    0.86    1.48   0
   0   4  -3    0.67    1.21   0
  -1  -4  -3   19.36    1.42   0
   1   4   3   17.89    1.01   0
   1  -4   3   17.94    1.72   0
  -1   4  -3   19.13    1.51   0
   2  -4   3   10.88    1.94   0
  -2   4  -3   10.86    1.68   0
   2   4   3   10.64    1.23   0
  -2  -4  -3    9.35    0.99   0
  -3  -4  -3    8.32    1.39   0
   3  -4   3    8.79    1.99   0
   3   4   3    8.57    0.94   0
   3  -4   3    9.09    2.29   0
   4  -4   3   18.28    2.90   0
   4   4   3   16.87    1.42   0
   4  -4   3   18.59    3.10   0
  -4  -4  -3   17.63    1.54   0
  -5  -4  -3    2.14    1.34   0
   5   4   3    1.88    0.92   0
  -6  -4  -3   12.46    1.41   0
   6   4   3   11.82    0.97   0
  -7  -4  -3    4.31    1.50   0
   7   4   3    4.51    1.29   0
  -8  -4  -3    8.25    1.57   0
   8   4   3    8.32    1.40   0
   9   4   3   57.36    1.70   0
  -9  -4  -3   55.52    1.46   0
 -10  -4  -3    7.18    1.49   0
  10   4   3    8.64    1.41   0
 -11  -4  -3    4.78    1.12   0
  11   4   3    7.37    1.47   0
 -12  -4  -3    7.68    1.54   0
  12   4   3    6.29    1.03   0
  13   4   3    0.44    1.05   0
 -13  -4  -3    1.86    1.08   0
  14   4   3    4.40    1.05   0
 -14  -4  -3    3.76    1.62   0
  15   4   3   -0.37    1.09   0
 -15  -4  -3    4.07    1.62   0
  15   5  -3    5.14    1.09   0
  15  -5  -3    2.91    1.59   0
  15  -5  -3    2.66    1.66   0
 -15  -5   3    4.15    1.64   0
 -14  -5   3    1.86    1.57   0
  14  -5  -3    0.61    1.50   0
  14   5  -3    0.25    0.97   0
  14  -5  -3    1.41    1.59   0
  13  -5  -3    1.35    1.43   0
  13   5  -3   -0.99    0.96   0
  13  -5  -3    1.07    1.53   0
 -13  -5   3    0.13    1.04   0
  12   5  -3    3.42    1.44   0
 -12  -5   3    5.44    1.54   0
  12  -5  -3    2.42    1.43   0
  12  -5  -3    0.01    1.52   0
  11   5  -3    0.67    1.01   0
 -11  -5   3    2.77    1.48   0
  11  -5  -3    0.19    1.40   0
  11  -5  -3   -0.21    1.36   0
  10   5  -3    1.12    1.30   0
  10  -5  -3    1.08    1.35   0
  10  -5  -3    0.91    1.41   0
 -10  -5   3    1.00    0.97   0
   9  -5  -3    1.89    1.36   0
   9  -5  -3    1.16    1.33   0
  -9  -5   3    1.04    1.52   0
   9   5  -3   -0.53    1.40   0
   8  -5  -3    2.45    1.33   0
   8   5  -3    1.65    1.36   0
  -8  -5   3    2.14    1.10   0
   8  -5  -3    0.06    1.30   0
  -7  -5   3    3.62    1.52   0
   7  -5  -3    2.26    1.41   0
   7  -5  -3    1.96    1.34   0
   7   5  -3    2.78    1.32   0
  -6  -5   3    2.63    1.48   0
   6  -5  -3    2.44    1.25   0
   6   5  -3    1.53    1.34   0
   6  -5  -3    3.13    1.29   0
  -5  -5   3    2.43    1.47   0
   5  -5  -3    0.90    1.25   0
   5   5  -3    1.32    0.92   0
   5  -5  -3   -0.72    1.24   0
   4   5  -3    0.49    1.25   0
  -4  -5   3    1.59    1.46   0
  -4   5   3    1.28    1.26   0
   4  -5  -3    0.46    0.88   0
  -3  -5   3    2.82    1.51   0
  -3   5   3    1.83    1.25   0
   3  -5  -3    2.35    0.93   0
   3   5  -3    2.20    1.24   0
   2  -5  -3   21.95    1.18   0
  -2  -5   3   22.94    1.62   0
  -2   5   3   19.75    1.11   0
   2   5  -3   19.95    1.17   0
   1   5  -3   36.38    1.69   0
   1  -5  -3   36.66    1.28   0
  -1   5   3   35.11    1.22   0
  -1  -5   3   40.90    1.92   0
   0  -5  -3    7.69    0.99   0
   0   5   3    8.93    1.36   0
   0   5  -3    7.82    1.41   0
   0  -5   3    8.38    1.66   0
  -1   5  -3    9.34    1.72   0
  -1  -5  -3   12.67    1.43   0
   1  -5   3    9.37    1.64   0
   1   5   3    9.19    1.27   0
  -2  -5  -3    5.05    1.37   0
  -2   5  -3    4.43    1.35   0
   2   5   3    4.53    0.93   0
   2  -5   3    4.62    1.54   0
   3  -5   3    1.38    1.82   0
   3   5   3    1.19    0.91   0
  -3  -5  -3    3.57    1.34   0
   3  -5   3    1.25    1.58   0
  -4  -5  -3    1.81    0.96   0
   4   5   3    1.24    1.28   0
   4  -5   3    0.99    1.88   0
   4  -5   3    1.31    2.29   0
  -5  -5  -3    0.76    1.37   0
   5   5   3   -0.55    1.31   0
  -6  -5  -3    7.56    1.09   0
   6   5   3    9.20    1.40   0
  -7  -5  -3    2.49    1.35   0
   7   5   3    1.66    0.95   0
   8   5   3    6.54    1.35   0
  -8  -5  -3    4.10    1.01   0
   9   5   3    2.95    1.44   0
  -9  -5  -3    2.62    1.10   0
 -10  -5  -3   -2.24    1.55   0
  10   5   3   -0.57    1.02   0
 -11  -5  -3    2.06    1.55   0
  11   5   3   -0.44    1.43   0
 -12  -5  -3    1.07    1.12   0
  12   5   3   -0.09    1.02   0
 -13  -5  -3   -1.74    1.67   0
  13   5   3   -1.51    1.61   0
 -12  -6   3    1.51    1.64   0
  12  -6  -3   -0.76    1.55   0
  12   6  -3    1.45    1.53   0
  12  -6  -3    0.95    1.57   0
  11  -6  -3    1.85    1.57   0
  11  -6  -3    0.36    1.57   0
  11   6  -3    1.10    1.54   0
 -11  -6   3    0.25    1.59   0
 -10  -6   3    1.56    1.08   0
  10   6  -3   -0.66    1.53   0
  10  -6  -3    1.34    1.44   0
  10  -6  -3    0.01    1.44   0
   9  -6  -3    1.68    1.56   0
   9  -6  -3    1.26    1.43   0
  -9  -6   3    1.88    1.07   0
   9   6  -3   -0.11    1.40   0
   8  -6  -3    1.84    1.47   0
   8   6  -3    1.73    0.99   0
  -8  -6   3    4.34    1.58   0
   8  -6  -3    1.58    1.52   0
   7  -6  -3    0.58    1.46   0
   7  -6  -3    0.52    1.40   0
   7   6  -3    0.41    1.04   0
  -7  -6   3    0.51    1.53   0
   6  -6  -3   -0.35    1.35   0
   6  -6  -3    0.66    1.38   0
  -6  -6   3    2.66    1.44   0
   6   6  -3   -0.85    1.41   0
   5   6  -3    5.60    1.00   0
  -5  -6   3    5.41    1.58   0
   5  -6  -3    5.08    1.41   0
   5  -6  -3    5.37    1.07   0
  -4   6   3    1.25    1.39   0
   4  -6  -3   -0.02    1.45   0
   4   6  -3    0.97    1.37   0
  -4  -6   3    0.70    1.53   0
   3  -6  -3    1.95    1.40   0
  -3  -6   3    1.73    1.57   0
   3   6  -3    2.86    1.36   0
  -3   6   3    1.27    1.37   0
   2  -6  -3    9.93    1.52   0
   2   6  -3    7.41    1.43   0
  -2  -6   3    9.20    1.62   0
  -2   6   3    8.42    1.46   0
   1  -6  -3   13.21    1.14   0
  -1  -6   3   15.25    1.72   0
  -1   6   3   13.17    1.09   0
   1   6  -3   15.43    1.49   0
   0  -6  -3    3.35    1.05   0
   0   6  -3    1.20    1.41   0
   0   6   3    2.82    0.98   0
   0  -6   3    2.04    1.54   0
  -1   6  -3    1.91    1.41   0
   1   6   3    2.95    1.29   0
  -1  -6  -3    0.94    1.34   0
   1  -6   3    1.44    1.92   0
  -2  -6  -3    1.28    1.48   0
   2   6   3    1.34    1.34   0
   2  -6   3    0.40    1.89   0
   3   6   3   -0.29    1.43   0
   3  -6   3    0.54    1.83   0
  -3  -6  -3    0.05    1.54   0
   3  -6   3    0.27    1.68   0
   4  -6   3    6.51    2.14   0
  -4  -6  -3    6.57    1.14   0
   4   6   3    4.57    1.02   0
   4  -6   3    6.86    2.53   0
   5   6   3    0.95    0.98   0
  -5  -6  -3    0.31    1.08   0
  -6  -6  -3    1.16    1.08   0
   6   6   3    0.78    1.01   0
  -7  -6  -3   -0.84    1.07   0
   7   6   3   -0.17    1.49   0
  -8  -6  -3    1.89    1.56   0
   8   6   3    1.36    1.04   0
  -9  -6  -3    1.20    1.56   0
   9   6   3    1.15    1.12   0
 -10  -6  -3   -0.69    1.59   0
  10   6   3    0.67    1.07   0
   7   7  -3    0.35    1.54   0
   7  -7  -3   -0.34    1.69   0
  -7  -7   3    2.50    1.64   0
   7  -7  -3    0.22    1.54   0
   6  -7  -3   -0.16    1.72   0
   6  -7  -3    0.64    1.51   0
   6   7  -3    1.28    1.51   0
  -6  -7   3    1.59    1.61   0
   5  -7  -3    0.68    1.06   0
   5   7  -3   -0.90    1.52   0
   5  -7  -3   -0.50    1.57   0
  -5  -7   3    1.34    1.59   0
   4  -7  -3    2.13    1.57   0
   4   7  -3    0.80    1.51   0
  -4  -7   3    1.90    1.64   0
   4  -7  -3    1.04    1.62   0
  -3  -7   3    2.37    1.63   0
  -3   7   3    3.33    1.52   0
   3   7  -3    3.24    1.53   0
   3  -7  -3    2.30    1.57   0
   2  -7  -3    2.51    1.53   0
   2   7  -3   -0.18    1.48   0
  -2   7   3   -0.27    1.11   0
  -2  -7   3    0.57    1.62   0
   1  -7  -3    2.87    1.56   0
  -1   7   3    0.21    1.00   0
   1   7  -3    1.43    1.49   0
  -1  -7   3    0.71    1.63   0
   0   7  -3   -0.71    1.49   0
   0  -7  -3    0.78    1.44   0
   0   7   3    1.22    1.53   0
   0  -7   3   -0.23    1.61   0
  -1  -7  -3   -0.10    1.08   0
  -1   7  -3    0.36    1.85   0
   1   7   3    1.04    1.04   0
   1  -7   3   -0.04    1.63   0
   2   7   3    1.38    1.49   0
   2  -7   3    0.27    1.49   0
  -2  -7  -3    0.55    1.21   0
   2  -7   3   -0.57    1.68   0
   3  -7   3    3.57    2.44   0
  -3  -7  -3    0.76    1.70   0
   3  -7   3    2.34    2.27   0
   3   7   3    2.09    1.05   0
   4  -7   3    0.65    3.28   0
   4  -7   3    0.73    3.20   0
   4   7   3    2.18    1.56   0
  -4  -7  -3    0.81    1.65   0
  21   0  -4    2.17    1.25   0
 -21   0   4    4.57    1.65   0
 -20   0   4   -0.28    1.10   0
  20   0  -4   -0.13    1.58   0
  19   0  -4   -0.93    1.50   0
 -19   0   4    0.50    0.99   0
 -18   0   4   14.36    1.16   0
  18   0  -4   13.16    1.27   0
 -17   0   4    9.95    1.20   0
  17   0  -4    8.57    1.60   0
 -16   0   4    8.47    1.14   0
  16   0  -4    8.39    1.62   0
  15   0  -4   69.13    1.53   0
 -15   0   4   75.41    1.81   0
  14   0  -4    1.32    1.52   0
 -14   0   4    0.16    1.49   0
  13   0  -4   34.44    1.67   0
 -13   0   4   37.79    1.67   0
 -12   0   4    8.40    1.12   0
  12   0  -4    7.65    1.20   0
 -11   0   4   50.44    1.43   0
  11   0  -4   46.78    1.47   0
  10   0  -4  134.82    2.40   0
 -10   0   4  141.32    2.31   0
   9   0  -4    2.18    1.22   0
  -9   0   4    3.45    1.57   0
   8   0  -4   44.31    1.63   0
  -8   0   4   47.50    1.94   0
   7   0  -4  134.43    2.65   0
  -7   0   4  137.62    2.57   0
   6   0  -4   90.24    2.14   0
  -6   0   4   89.59    2.07   0
   5   0  -4  536.45    4.36   0
  -5   0   4  544.46    4.52   0
  -4   0   4 9999.99   18.94   0
   4   0  -4 9890.52   18.93   0
   3   0  -4    0.75    1.59   0
  -3   0   4   -0.39    2.15   0
  -2   0   4   13.75    1.73   0
   2   0  -4   12.90    2.33   0
   1   0  -4  117.29    2.94   0
  -1   0   4  121.41    3.31   0
   0   0   4  283.45    4.35   0
   0   0  -4  284.63    4.31   0
   1   0   4  267.42    4.06   0
  -1   0  -4  273.50    4.07   0
  -2   0  -4  178.68    3.34   0
   2   0   4  169.57    3.20   0
   3   0   4   41.78    1.68   0
  -3   0  -4   44.95    2.15   0
  -4   0  -4  138.42    2.68   0
   4   0   4  133.06    2.56   0
  -5   0  -4  194.88    2.93   0
   5   0   4  188.19    2.86   0
  -6   0  -4   40.93    1.60   0
   6   0   4   38.60    1.48   0
   7   0   4    1.24    1.34   0
  -7   0  -4    1.94    1.58   0
   8   0   4   27.50    1.50   0
  -8   0  -4   30.07    1.68   0
  -9   0  -4   88.41    2.10   0
   9   0   4   84.34    1.90   0
 -10   0  -4   11.89    1.17   0
  10   0   4   11.79    1.36   0
 -11   0  -4   24.23    1.30   0
  11   0   4   21.73    1.45   0
  12   0   4   23.34    1.15   0
 -12   0  -4   27.21    1.25   0
  13   0   4    0.25    1.29   0
 -13   0  -4    0.60    1.42   0
  14   0   4    1.87    1.36   0
 -14   0  -4    0.29    1.49   0
 -15   0  -4    1.06    1.13   0
  15   0   4    1.57    1.30   0
  16   0   4    6.36    1.47   0
 -16   0  -4    6.99    1.50   0
 -17   0  -4   -0.89    1.06   0
  17   0   4   -0.24    1.39   0
  21  -1  -4    2.00    1.59   0
 -21  -1   4   -0.05    1.12   0
  21   1  -4    0.69    1.56   0
 -21   1   4    0.10    1.58   0
  20   1  -4    1.23    1.12   0
  20  -1  -4    1.52    1.06   0
 -20  -1   4    2.49    1.61   0
 -20   1   4    3.54    1.49   0
  19   1  -4    1.79    1.07   0
  19  -1  -4    1.80    1.54   0
 -19  -1   4   -1.04    1.49   0
 -19   1   4    2.36    1.47   0
  18  -1  -4    0.11    1.49   0
 -18   1   4    0.53    1.46   0
  18   1  -4    1.06    0.89   0
 -18  -1   4    0.91    1.05   0
 -17  -1   4    2.81    1.40   0
 -17   1   4    0.93    1.41   0
  17   1  -4    1.58    1.03   0
  17  -1  -4   -0.46    1.47   0
  16   1  -4   16.75    1.54   0
 -16  -1   4   15.26    1.53   0
  16  -1  -4   13.00    1.16   0
 -16   1   4   15.66    1.49   0
  15   1  -4    4.45    1.50   0
  15  -1  -4    5.33    1.45   0
 -15  -1   4    6.70    1.46   0
 -15   1   4    7.00    1.38   0
 -14  -1   4    2.09    1.41   0
  14   1  -4    2.18    1.38   0
 -14   1   4   -1.38    1.35   0
  14  -1  -4    0.63    1.51   0
 -13  -1   4    4.90    1.48   0
  13   1  -4    4.63    1.52   0
  13  -1  -4    3.82    1.08   0
 -13   1   4    5.10    0.98   0
 -12   1   4   12.65    1.39   0
 -12  -1   4   12.63    1.62   0
  12  -1  -4   12.16    1.58   0
  12   1  -4   13.70    1.64   0
 -11   1   4    3.54    1.33   0
 -11  -1   4    3.84    1.11   0
  11  -1  -4    4.35    1.42   0
  11   1  -4    2.93    1.54   0
  10  -1  -4    4.74    1.49   0
 -10   1   4    5.52    0.99   0
 -10  -1   4    6.95    1.60   0
  10   1  -4    5.69    1.70   0
  -9  -1   4   65.39    1.60   0
  -9   1   4   68.76    1.55   0
   9  -1  -4   65.62    1.96   0
   9   1  -4   67.99    2.00   0
   8  -1  -4   64.05    1.64   0
  -8   1   4   67.48    1.59   0
   8   1  -4   65.12    1.74   0
  -8  -1   4   67.92    1.71   0
  -7  -1   4    4.96    1.84   0
  -7   1   4    4.16    1.08   0
   7   1  -4    1.66    1.33   0
   7  -1  -4    6.20    1.56   0
  -6  -1   4   21.90    2.04   0
  -6   1   4   22.36    1.33   0
   6  -1  -4   21.32    1.37   0
   6   1  -4   24.90    1.64   0
  -5   1   4   11.13    1.78   0
   5  -1  -4   10.59    1.34   0
   5   1  -4    9.97    1.61   0
  -5  -1   4   12.31    2.08   0
   4  -1  -4  133.26    2.42   0
  -4  -1   4  139.00    3.07   0
   4   1  -4  137.00    3.16   0
   3   1  -4 4722.57   14.45   0
   3  -1  -4 4234.92   11.80   0
  -3  -1   4 4760.61   14.57   0
   3  -1  -4 4491.31   12.32   0
   2   1  -4    7.32    2.39   0
   2  -1  -4    7.42    1.93   0
  -2   1   4    6.58    1.41   0
  -2  -1   4    6.22    2.11   0
   1  -1  -4   37.54    2.18   0
  -1  -1   4   38.03    2.47   0
  -1   1   4   35.10    2.16   0
   1   1  -4   41.23    2.70   0
   0   1  -4   13.16    2.51   0
   0   1  -4   12.43    2.31   0
   0   1   4   11.69    1.42   0
   0  -1  -4   11.81    1.40   0
  -1   1  -4   12.35    2.09   0
  -1  -1  -4   14.80    1.91   0
  -1   1  -4   12.36    2.39   0
   1   1   4   12.64    1.88   0
  -2  -1  -4   17.35    1.39   0
  -2   1  -4   17.72    2.56   0
   2  -1   4   16.70    2.07   0
   2   1   4   15.72    1.32   0
  -3  -1  -4   52.85    1.96   0
  -3   1  -4   54.81    2.70   0
   3  -1   4   51.64    2.69   0
   3   1   4   48.09    1.57   0
  -4  -1  -4    7.64    1.17   0
  -4   1  -4    8.37    1.93   0
   4  -1   4    6.79    1.59   0
   4   1   4    6.74    1.05   0
  -5   1  -4    1.31    1.75   0
  -5  -1  -4   -0.47    1.56   0
   5   1   4   -0.75    0.96   0
   5  -1   4   -0.04    1.40   0
  -6  -1  -4    1.82    1.52   0
  -6   1  -4    0.66    1.78   0
   6   1   4    0.63    0.93   0
   6  -1   4    0.61    1.46   0
   7  -1   4    0.52    1.40   0
  -7   1  -4    0.91    1.67   0
  -7  -1  -4   -0.75    1.04   0
   7   1   4   -0.23    1.29   0
  -8  -1  -4   23.50    1.31   0
   8   1   4   23.65    1.43   0
  -8   1  -4   22.78    1.81   0
   8  -1   4   21.79    1.59   0
   9   1   4   22.77    1.45   0
  -9  -1  -4   23.35    1.26   0
   9  -1   4   21.37    1.52   0
  -9   1  -4   21.14    1.73   0
 -10   1  -4    5.44    1.10   0
  10  -1   4    3.56    1.32   0
 -10  -1  -4    4.58    1.57   0
  10   1   4    3.46    1.34   0
  11   1   4   10.36    1.35   0
  11  -1   4    9.06    1.36   0
 -11   1  -4    9.73    1.47   0
 -11  -1  -4   10.71    1.48   0
  12   1   4    9.09    1.40   0
  12  -1   4   11.51    1.49   0
 -12   1  -4   10.74    1.55   0
 -12  -1  -4   12.57    1.56   0
  13  -1   4   -0.66    1.34   0
 -13   1  -4    0.67    1.05   0
  13   1   4    0.98    0.90   0
 -13  -1  -4   -0.81    1.58   0
  14   1   4    1.85    1.28   0
  14  -1   4    2.13    1.44   0
 -14  -1  -4   -0.02    1.58   0
 -14   1  -4    2.82    1.53   0
  15  -1   4    1.22    1.45   0
 -15  -1  -4    1.10    1.10   0
 -15   1  -4    2.33    1.43   0
  15   1   4    2.26    1.01   0
 -16  -1  -4   -0.86    1.56   0
 -16   1  -4    1.33    1.56   0
  16  -1   4    0.39    1.08   0
  16   1   4    0.93    1.07   0
 -17  -1  -4    0.76    1.63   0
  17   1   4    1.34    1.00   0
 -17   1  -4    1.47    1.52   0
  17  -1   4    1.34    1.53   0
  20  -2  -4    3.55    1.25   0
  20   2  -4    5.76    1.52   0
 -20  -2   4    6.07    1.12   0
 -20   2   4    7.15    1.61   0
 -19  -2   4    4.59    1.51   0
 -19   2   4    0.82    1.07   0
  19  -2  -4    0.84    1.10   0
  19   2  -4    0.64    1.03   0
 -18   2   4    3.66    1.52   0
 -18  -2   4    2.90    1.02   0
  18   2  -4    2.49    1.45   0
  18  -2  -4    2.62    1.49   0
 -17   2   4    0.46    1.36   0
 -17  -2   4   -0.57    1.53   0
  17   2  -4    0.30    1.02   0
  17  -2  -4    1.71    1.48   0
 -16  -2   4    6.46    1.11   0
  16  -2  -4    9.65    1.17   0
  16   2  -4    7.92    1.48   0
 -16   2   4   11.92    1.45   0
  15   2  -4    4.62    1.49   0
 -15   2   4    4.27    1.30   0
  15  -2  -4    3.16    1.43   0
 -15  -2   4    3.35    1.55   0
 -14  -2   4    0.93    1.52   0
  14   2  -4    0.85    1.01   0
  14  -2  -4   -0.47    1.41   0
 -14   2   4    1.05    0.90   0
 -13  -2   4   29.92    1.27   0
  13   2  -4   31.66    1.64   0
  13  -2  -4   29.68    1.69   0
 -13   2   4   30.08    1.20   0
 -12   2   4   35.54    1.49   0
  12  -2  -4   34.16    1.71   0
 -12  -2   4   36.03    1.43   0
  12   2  -4   36.03    1.79   0
 -11   2   4    3.27    1.28   0
  11   2  -4    4.72    1.54   0
 -11  -2   4    4.13    1.18   0
  11  -2  -4    6.64    1.41   0
 -10  -2   4    4.09    1.15   0
  10  -2  -4    4.44    1.01   0
  10   2  -4    5.45    1.56   0
 -10   2   4    3.77    0.92   0
  -9   2   4    4.05    1.24   0
   9  -2  -4    6.41    1.01   0
   9   2  -4    5.50    1.59   0
  -9  -2   4    4.02    1.15   0
  -8   2   4    7.63    1.35   0
   8   2  -4    6.85    1.66   0
   8  -2  -4    7.28    1.09   0
  -8  -2   4    8.94    1.75   0
   7  -2  -4   16.60    1.47   0
   7   2  -4   17.29    1.33   0
  -7  -2   4   17.24    1.76   0
   6  -2  -4   62.39    1.58   0
   6   2  -4   65.36    2.04   0
   6  -2  -4   63.30    1.86   0
  -6  -2   4   69.44    2.06   0
   5  -2  -4    1.23    0.94   0
   5  -2  -4    2.00    1.32   0
  -5  -2   4    2.80    1.64   0
   5   2  -4    2.72    1.71   0
   4  -2  -4    0.46    1.38   0
   4   2  -4    0.02    1.78   0
  -4  -2   4    1.78    1.18   0
  -3   2   4   12.10    1.51   0
   3  -2  -4   13.03    1.11   0
   3   2  -4   13.07    1.38   0
  -3  -2   4   11.82    1.77   0
  -2  -2   4   26.75    1.97   0
   2   2  -4   27.17    2.07   0
  -2   2   4   24.03    1.26   0
   2  -2  -4   27.56    1.69   0
   1   2  -4   32.71    2.18   0
  -1  -2   4   32.53    2.43   0
  -1   2   4   30.30    1.73   0
   1  -2  -4   32.30    1.43   0
   0   2  -4  157.35    4.42   0
   0   2   4  151.79    2.45   0
   0  -2   4  166.07    4.66   0
   0  -2  -4  142.03    2.17   0
   1   2   4  496.96    3.72   0
  -1  -2  -4  482.89    3.67   0
  -2  -2  -4   34.06    1.70   0
   2   2   4   33.13    1.70   0
   3   2   4   37.00    1.62   0
  -3  -2  -4   35.03    1.33   0
  -4  -2  -4   17.58    1.20   0
   4   2   4   19.85    1.45   0
  -5   2  -4   16.48    2.52   0
   5   2   4   15.83    1.41   0
   5  -2   4   15.02    2.49   0
  -5  -2  -4   16.42    1.55   0
  -6  -2  -4   20.63    1.21   0
  -6   2  -4   22.16    2.41   0
   6   2   4   16.94    1.07   0
   6  -2   4   20.22    2.08   0
   7  -2   4    1.13    1.67   0
   7   2   4    1.62    1.35   0
  -7   2  -4    0.96    1.69   0
  -7  -2  -4    1.68    1.05   0
   8  -2   4    0.31    1.31   0
  -8  -2  -4    0.28    1.53   0
  -8   2  -4   -0.44    1.73   0
   8   2   4   -0.13    0.96   0
  -9  -2  -4   27.18    1.26   0
   9  -2   4   27.15    1.85   0
  -9   2  -4   32.19    2.21   0
   9   2   4   30.30    1.47   0
  10  -2   4   28.33    1.78   0
 -10   2  -4   34.93    2.17   0
 -10  -2  -4   30.18    1.25   0
  10   2   4   26.57    1.13   0
  11  -2   4    0.03    1.36   0
 -11  -2  -4   -0.45    1.48   0
 -11   2  -4    0.44    1.49   0
  11   2   4   -0.53    1.26   0
  12  -2   4    5.45    1.42   0
 -12  -2  -4    5.14    1.09   0
  12   2   4    7.46    1.38   0
 -12   2  -4    7.74    1.48   0
  13  -2   4    3.27    1.66   0
 -13  -2  -4    2.49    1.03   0
 -13   2  -4    1.87    1.43   0
  13   2   4    2.59    1.00   0
  14  -2   4    0.80    1.46   0
 -14   2  -4    3.36    1.52   0
  14   2   4    2.53    1.37   0
 -14  -2  -4    2.60    1.06   0
  15   2   4    0.46    1.44   0
  15  -2   4   -0.50    1.42   0
 -15   2  -4    3.19    1.48   0
 -15  -2  -4    0.79    1.56   0
 -16  -2  -4    0.82    1.14   0
 -16   2  -4    0.71    1.62   0
  16   2   4    0.64    1.47   0
  16  -2   4   -0.66    1.58   0
 -17  -2  -4    2.00    1.64   0
  17   2   4    1.30    1.10   0
 -17   2  -4    0.48    1.65   0
  17  -2   4    0.19    1.62   0
 -19  -3   4    3.01    1.17   0
  19   3  -4    0.70    1.54   0
  19  -3  -4    2.16    1.62   0
 -19   3   4    4.00    1.60   0
 -18  -3   4   -0.09    1.55   0
  18   3  -4    3.18    1.07   0
 -18   3   4    0.30    1.45   0
  18  -3  -4    1.80    1.49   0
 -17  -3   4    5.89    1.09   0
 -17   3   4    7.22    1.51   0
  17  -3  -4    7.14    1.59   0
  17   3  -4    6.90    1.09   0
 -16  -3   4    2.70    1.49   0
  16   3  -4    0.25    1.01   0
  16  -3  -4    1.57    1.50   0
 -16   3   4   -0.95    1.39   0
 -15  -3   4   -0.01    1.07   0
 -15   3   4    1.84    1.36   0
  15  -3  -4    1.00    1.01   0
  15   3  -4    1.67    1.01   0
 -14  -3   4   22.76    1.65   0
 -14   3   4   21.52    1.53   0
  14   3  -4   22.75    1.63   0
  14  -3  -4   19.06    1.64   0
  13  -3  -4   -0.17    1.40   0
  13   3  -4    3.32    1.39   0
 -13   3   4   -0.01    1.28   0
 -13  -3   4    2.38    1.04   0
  12  -3  -4   16.76    1.47   0
  12   3  -4   18.54    1.09   0
 -12  -3   4   18.01    1.18   0
  11   3  -4   18.06    1.51   0
  11  -3  -4   19.96    1.51   0
  11  -3  -4   17.44    1.06   0
 -11  -3   4   19.30    1.61   0
  10  -3  -4    2.64    0.90   0
  10  -3  -4    2.09    1.41   0
  10   3  -4    2.39    1.48   0
 -10  -3   4    6.38    1.55   0
   9   3  -4   14.90    1.14   0
   9  -3  -4   14.26    1.35   0
  -9  -3   4   13.21    1.19   0
   9  -3  -4   13.16    1.06   0
   8   3  -4   39.62    1.76   0
   8  -3  -4   35.82    1.53   0
   8  -3  -4   36.58    1.52   0
  -8  -3   4   36.44    1.45   0
   7  -3  -4   11.64    1.35   0
   7   3  -4   11.47    1.10   0
  -7  -3   4   12.88    1.06   0
   7  -3  -4   11.94    1.33   0
   6  -3  -4    4.99    1.16   0
   6  -3  -4    4.38    1.19   0
   6   3  -4    5.42    1.04   0
  -6  -3   4    5.90    1.48   0
   5   3  -4    5.47    1.42   0
  -5  -3   4    7.10    1.55   0
   5  -3  -4    4.72    1.29   0
   5  -3  -4    5.84    1.27   0
   4   3  -4  182.21    2.63   0
  -4   3   4  165.91    2.18   0
   4  -3  -4  172.25    2.16   0
  -4  -3   4  187.63    2.79   0
   3   3  -4   -0.23    1.48   0
   3  -3  -4    0.83    1.31   0
  -3  -3   4    0.98    1.15   0
  -3   3   4   -0.19    1.25   0
   2   3  -4   15.46    1.60   0
   2  -3  -4   15.33    1.08   0
  -2   3   4   16.20    1.07   0
  -2  -3   4   15.94    1.78   0
  -1   3   4   13.15    1.36   0
  -1  -3   4   13.73    1.82   0
   1   3  -4   12.45    1.61   0
   1  -3  -4   11.39    1.41   0
   0   3   4  155.21    2.24   0
   0   3  -4  156.22    3.44   0
   0  -3   4  164.41    3.77   0
   0  -3  -4  154.45    2.25   0
   1  -3   4    6.04    2.12   0
  -1  -3  -4    6.02    1.43   0
   1   3   4    4.88    1.38   0
  -1   3  -4    5.02    1.98   0
  -2  -3  -4  122.90    1.85   0
   2   3   4  129.68    2.02   0
  -3  -3  -4   -0.33    1.38   0
   3   3   4   -0.05    0.91   0
  -4  -3  -4   31.69    1.58   0
   4   3   4   32.51    1.52   0
  -5  -3  -4   37.53    1.24   0
   5   3   4   38.75    1.20   0
  -6  -3  -4    1.95    1.44   0
   6   3   4    1.93    1.02   0
  -7  -3  -4    1.11    1.05   0
   7   3   4    1.67    1.24   0
  -8  -3  -4    1.32    1.43   0
   8   3   4    2.68    1.31   0
   9  -3   4    2.36    2.24   0
  -9  -3  -4    1.34    1.55   0
   9   3   4    2.68    1.32   0
   9  -3   4    2.16    2.08   0
  10  -3   4    6.86    1.95   0
  10  -3   4    7.27    2.02   0
 -10  -3  -4   10.43    1.61   0
  10   3   4    6.77    1.01   0
  11   3   4    3.02    1.31   0
  11  -3   4    2.33    2.01   0
 -11  -3  -4    1.54    1.03   0
 -11   3  -4    1.68    1.95   0
  12  -3   4    0.82    1.81   0
 -12  -3  -4   -0.31    1.05   0
 -12   3  -4    1.48    1.70   0
  12   3   4    3.26    1.35   0
  13  -3   4   12.31    1.98   0
 -13  -3  -4   14.31    1.62   0
 -13   3  -4   16.32    2.04   0
  13   3   4   17.08    1.52   0
  14   3   4    2.33    1.42   0
 -14  -3  -4    3.19    1.59   0
  14  -3   4    1.18    1.58   0
 -14   3  -4    0.46    1.95   0
  15   3   4    0.94    1.07   0
  15  -3   4    0.10    1.53   0
 -15   3  -4    1.49    1.97   0
 -15  -3  -4    0.58    1.14   0
  16   3   4   -1.01    1.48   0
 -16  -3  -4   -1.12    1.63   0
  16  -3   4   -0.14    1.99   0
 -16   3  -4    0.25    2.10   0
  18   4  -4    1.41    1.10   0
 -18  -4   4    1.45    1.64   0
  18  -4  -4    0.06    1.71   0
  18  -4  -4    1.23    1.19   0
 -17  -4   4    2.14    1.14   0
  17   4  -4    1.49    1.49   0
  17  -4  -4    0.96    1.67   0
  17  -4  -4    2.67    1.58   0
  16  -4  -4    5.48    1.73   0
  16   4  -4    6.54    1.45   0
  16  -4  -4    5.82    1.59   0
 -16  -4   4    6.97    1.52   0
  15   4  -4    0.77    0.99   0
 -15  -4   4    0.62    1.07   0
  15  -4  -4    0.37    0.92   0
  15  -4  -4   -0.94    1.59   0
  14   4  -4    4.10    1.41   0
  14  -4  -4    2.84    1.42   0
  14  -4  -4    3.98    1.11   0
 -14  -4   4    4.04    1.52   0
  13   4  -4    2.96    1.39   0
  13  -4  -4    0.67    1.40   0
 -13  -4   4   -1.04    1.04   0
  13  -4  -4    0.29    1.33   0
  12   4  -4    1.83    1.35   0
  12  -4  -4    0.36    1.38   0
  12  -4  -4    0.83    0.92   0
 -12  -4   4   -0.25    1.01   0
  11  -4  -4    1.05    1.37   0
  11  -4  -4    1.37    1.30   0
 -11  -4   4    0.09    1.47   0
  11   4  -4    1.34    1.40   0
  10  -4  -4    1.68    1.24   0
  10   4  -4    1.86    1.28   0
 -10  -4   4    2.63    1.09   0
  10  -4  -4    1.86    1.32   0
   9   4  -4    3.72    1.01   0
   9  -4  -4    4.59    1.31   0
   9  -4  -4    4.12    1.23   0
  -9  -4   4    4.05    1.13   0
   8   4  -4   -0.72    0.99   0
  -8  -4   4    1.48    1.06   0
   8  -4  -4    0.68    1.19   0
   8  -4  -4    0.82    0.83   0
   7  -4  -4   18.14    1.09   0
   7   4  -4   21.83    1.54   0
   7  -4  -4   19.29    1.38   0
  -7  -4   4   19.54    1.69   0
   6   4  -4    0.86    0.93   0
  -6  -4   4    2.78    1.51   0
   6  -4  -4    0.51    0.90   0
   6  -4  -4    0.69    1.18   0
   5   4  -4   40.92    1.65   0
  -5  -4   4   40.87    1.47   0
   5  -4  -4   40.24    1.57   0
   4   4  -4   64.80    1.86   0
  -4  -4   4   68.92    2.10   0
   4  -4  -4   61.58    1.44   0
  -4   4   4   65.48    1.72   0
   3   4  -4   -0.15    1.35   0
  -3   4   4    0.46    1.21   0
   3  -4  -4   -0.51    0.90   0
  -3  -4   4   -0.15    1.64   0
   2  -4  -4   21.18    1.10   0
   2   4  -4   18.99    1.46   0
  -2  -4   4   20.85    1.69   0
  -2   4   4   20.02    1.32   0
  -1  -4   4    2.31    1.53   0
  -1   4   4    3.27    1.19   0
   1  -4  -4    2.12    0.92   0
   1   4  -4    1.75    1.26   0
   0  -4  -4   23.17    1.12   0
   0   4  -4   21.01    1.80   0
   0  -4   4   23.66    1.76   0
   0   4   4   21.18    1.03   0
  -1  -4  -4   14.79    1.39   0
  -1   4  -4   12.43    1.75   0
   1   4   4   12.50    0.97   0
   1  -4   4   13.82    2.07   0
   2  -4   4   -0.25    1.79   0
  -2  -4  -4   -0.38    0.93   0
   2   4   4   -1.93    1.22   0
   2  -4   4    0.15    2.12   0
  -3  -4  -4    3.87    1.41   0
   3   4   4    4.63    1.28   0
  -4  -4  -4   -0.68    0.91   0
   4   4   4    0.02    1.23   0
  -5  -4  -4   -0.51    0.95   0
   5   4   4   -1.95    1.20   0
   6   4   4   12.71    1.33   0
  -6  -4  -4   12.75    1.08   0
  -7  -4  -4    9.13    1.06   0
   7   4   4    9.04    0.98   0
  -8  -4  -4    1.64    1.11   0
   8   4   4   -1.74    0.98   0
  -9  -4  -4    0.55    1.45   0
   9   4   4   -0.16    0.94   0
 -10  -4  -4   -0.76    1.06   0
  10   4   4    1.83    1.37   0
  11   4   4   -0.21    0.99   0
 -11  -4  -4    0.66    1.11   0
 -12  -4  -4    0.91    1.55   0
  12   4   4    2.72    1.45   0
 -13  -4  -4    3.09    1.14   0
  13   4   4    0.33    1.51   0
 -14  -4  -4   -0.98    1.62   0
  14   4   4    0.25    1.52   0
  16  -5  -4    1.99    1.77   0
  16   5  -4    4.09    1.54   0
 -16  -5   4    3.79    1.64   0
  16  -5  -4    3.74    1.68   0
 -15  -5   4    1.19    1.62   0
  15   5  -4    0.64    1.16   0
  15  -5  -4    0.61    1.58   0
  15  -5  -4    0.40    1.67   0
  14   5  -4    5.84    1.13   0
  14  -5  -4    5.48    1.62   0
  14  -5  -4    6.53    1.59   0
 -14  -5   4    4.77    1.13   0
  13   5  -4    0.38    1.01   0
  13  -5  -4    0.62    1.48   0
  13  -5  -4   -0.49    1.57   0
 -13  -5   4    1.76    1.53   0
  12  -5  -4    3.35    1.57   0
  12  -5  -4    3.64    1.46   0
  12   5  -4    2.75    1.05   0
 -12  -5   4    5.61    1.56   0
  11   5  -4    4.67    1.55   0
  11  -5  -4    5.60    1.40   0
 -11  -5   4    5.32    1.17   0
  11  -5  -4    5.06    1.48   0
  10   5  -4    1.08    1.41   0
  10  -5  -4    1.13    0.88   0
 -10  -5   4    1.90    1.06   0
  10  -5  -4    0.78    0.91   0
  -9  -5   4    8.52    1.53   0
   9  -5  -4    9.12    1.41   0
   9  -5  -4   10.89    1.39   0
   9   5  -4    7.59    1.45   0
   8  -5  -4    0.74    0.93   0
  -8  -5   4    0.58    1.52   0
   8  -5  -4    0.72    1.31   0
   8   5  -4    1.26    1.47   0
  -7  -5   4    7.26    1.52   0
   7  -5  -4    8.09    1.32   0
   7  -5  -4    7.50    1.38   0
   7   5  -4    7.96    1.33   0
   6  -5  -4    7.87    1.32   0
   6  -5  -4    5.58    1.37   0
   6   5  -4    7.93    1.37   0
  -6  -5   4    9.84    1.53   0
  -5  -5   4   41.60    1.42   0
   5   5  -4   37.49    1.31   0
   5  -5  -4   42.51    1.60   0
  -4   5   4    3.15    1.27   0
   4   5  -4    2.73    1.25   0
  -4  -5   4    4.52    1.51   0
   4  -5  -4    3.24    1.30   0
  -3   5   4   45.11    1.58   0
   3   5  -4   44.51    1.65   0
  -3  -5   4   46.40    1.88   0
   3  -5  -4   43.81    1.31   0
   2  -5  -4    0.42    0.97   0
  -2   5   4    1.70    0.89   0
  -2  -5   4    0.55    1.47   0
   2   5  -4   -0.33    1.35   0
  -1   5   4    1.75    1.25   0
   1  -5  -4    1.47    0.91   0
  -1  -5   4    0.07    1.56   0
   1   5  -4    0.51    1.30   0
   0  -5   4    2.58    1.56   0
   0  -5  -4    1.29    1.01   0
   0   5   4    1.51    1.30   0
   0   5  -4    2.48    1.65   0
   1   5   4    1.34    1.21   0
   1  -5   4    1.98    1.82   0
  -1  -5  -4    2.32    0.90   0
  -1   5  -4    0.42    1.25   0
   2  -5   4    0.49    1.75   0
   2   5   4    0.60    1.23   0
  -2  -5  -4   -0.10    1.36   0
   2  -5   4    0.56    2.05   0
   3  -5   4    0.24    2.67   0
   3  -5   4    0.39    2.30   0
  -3  -5  -4   -0.94    1.32   0
   3   5   4    1.39    0.88   0
  -4  -5  -4    6.85    1.01   0
   4   5   4    8.04    1.38   0
  -5  -5  -4    1.19    1.01   0
   5   5   4    0.88    1.27   0
  -6  -5  -4    1.92    1.39   0
   6   5   4    2.08    1.26   0
   7   5   4    1.17    0.94   0
  -7  -5  -4    0.47    1.01   0
  -8  -5  -4   -1.92    1.57   0
   8   5   4   -0.91    1.00   0
  -9  -5  -4   -1.11    1.10   0
   9   5   4    0.36    0.97   0
 -10  -5  -4    3.39    1.53   0
  10   5   4    1.81    1.02   0
 -11  -5  -4    1.08    1.65   0
  11   5   4   -0.02    1.50   0
  12   5   4   -0.90    1.08   0
 -12  -5  -4    2.07    1.16   0
  13  -6  -4    0.60    1.63   0
  13   6  -4    0.84    1.69   0
  12  -6  -4    1.22    1.49   0
  12  -6  -4   -0.32    1.61   0
  12   6  -4   -0.10    1.05   0
 -12  -6   4   -0.11    1.09   0
 -11  -6   4    0.79    1.17   0
  11  -6  -4    1.46    1.52   0
  11  -6  -4   -0.13    1.56   0
  11   6  -4    2.76    1.49   0
  10  -6  -4    1.69    1.48   0
 -10  -6   4    2.94    1.21   0
  10  -6  -4    2.86    1.46   0
  10   6  -4    3.61    1.48   0
   9  -6  -4    0.56    1.55   0
   9  -6  -4    2.01    1.40   0
  -9  -6   4   -0.43    1.07   0
   9   6  -4    1.67    1.04   0
  -8  -6   4    4.88    1.18   0
   8  -6  -4    3.25    1.55   0
   8   6  -4    5.33    1.51   0
   8  -6  -4    4.49    1.12   0
   7  -6  -4    0.68    1.42   0
  -7  -6   4    0.85    1.53   0
   7   6  -4    2.55    1.29   0
   7  -6  -4    1.25    1.43   0
   6  -6  -4   -0.07    1.39   0
   6  -6  -4   -0.44    1.35   0
  -6  -6   4   -0.34    1.48   0
   6   6  -4   -0.49    0.96   0
   5  -6  -4    4.84    1.39   0
  -5  -6   4    3.49    1.09   0
   5   6  -4    3.22    1.38   0
   5  -6  -4    1.23    1.45   0
   4  -6  -4    1.72    1.41   0
  -4  -6   4    4.08    1.55   0
   4   6  -4    3.03    1.35   0
  -4   6   4    2.82    1.33   0
   3   6  -4    1.96    1.39   0
   3  -6  -4    2.21    0.99   0
  -3   6   4    1.79    1.38   0
  -3  -6   4    3.13    1.49   0
   2  -6  -4   11.06    1.49   0
  -2   6   4   14.20    1.43   0
   2   6  -4   11.43    1.47   0
  -2  -6   4   13.63    1.65   0
   1  -6  -4    3.42    1.43   0
  -1   6   4    2.01    1.31   0
   1   6  -4    3.20    1.37   0
  -1  -6   4    2.56    1.55   0
   0   6   4    1.43    1.43   0
   0  -6  -4    0.69    1.08   0
   0   6  -4    0.47    1.43   0
   0  -6   4    0.65    1.56   0
   1   6   4    1.63    1.40   0
  -1  -6  -4    2.00    1.47   0
   1  -6   4    0.90    1.89   0
  -1   6  -4    0.92    1.38   0
   2  -6   4    0.95    1.68   0
   2   6   4    0.75    1.38   0
  -2  -6  -4    2.19    1.43   0
   2  -6   4    1.65    1.84   0
   3  -6   4    2.26    2.58   0
   3  -6   4    2.04    2.63   0
  -3  -6  -4    1.55    1.05   0
   3   6   4    2.08    1.36   0
  -4  -6  -4   -0.92    1.06   0
   4   6   4   -0.52    1.41   0
  -5  -6  -4    0.98    1.51   0
   5   6   4   -2.33    1.39   0
  -6  -6  -4    1.29    1.51   0
   6   6   4   -0.04    1.43   0
  -7  -6  -4   -0.56    1.53   0
   7   6   4    1.14    1.01   0
   8   6   4    1.97    1.11   0
  -8  -6  -4    0.99    1.15   0
  -9  -6  -4    2.63    1.19   0
   9   6   4    1.73    1.10   0
   7   7  -4    1.12    1.50   0
  -7  -7   4    0.29    1.17   0
   7  -7  -4    1.34    1.54   0
   7  -7  -4    1.38    1.63   0
   6  -7  -4    0.14    1.56   0
   6   7  -4   -0.22    1.09   0
   6  -7  -4    0.60    1.54   0
  -6  -7   4    0.07    1.64   0
   5  -7  -4    0.83    1.56   0
   5   7  -4    0.13    1.06   0
   5  -7  -4   -0.28    1.56   0
  -5  -7   4    1.40    1.65   0
  -4  -7   4    3.21    1.61   0
   4  -7  -4    1.99    1.54   0
   4   7  -4    1.29    1.57   0
   3  -7  -4    0.87    1.08   0
  -3  -7   4    1.19    1.73   0
   3   7  -4    0.09    1.55   0
  -3   7   4    0.70    1.53   0
  -2  -7   4    2.09    1.71   0
   2  -7  -4    1.07    1.56   0
  -2   7   4    1.66    1.49   0
   2   7  -4    0.61    1.53   0
   1  -7  -4    2.89    1.56   0
   1   7  -4    2.78    1.59   0
  -1   7   4    1.54    1.17   0
  -1  -7   4    2.59    2.06   0
   0  -7  -4    1.95    1.61   0
   0   7   4    2.32    1.45   0
   0   7  -4    0.38    1.53   0
   0  -7   4    0.36    2.00   0
  -1  -7  -4   -0.80    1.22   0
   1  -7   4    0.93    1.93   0
   1  -7   4    0.82    1.89   0
   1   7   4    0.03    1.51   0
   2  -7   4   -0.19    2.24   0
  -2  -7  -4    0.50    1.19   0
   2   7   4    1.83    1.53   0
   2  -7   4    0.15    2.43   0
   3   7   4   -0.07    1.11   0
  -3  -7  -4    0.87    1.14   0
 -21   1   5    1.55    1.69   0
 -21  -1   5    3.00    1.52   0
  21  -1  -5   -0.17    1.21   0
  21   1  -5    1.08    1.56   0
 -20   1   5    3.80    1.07   0
  20   1  -5    4.18    1.46   0
  20  -1  -5    1.19    1.11   0
 -20  -1   5    4.72    1.48   0
 -19  -1   5    1.21    0.99   0
 -19   1   5    0.65    1.40   0
  19   1  -5    1.60    1.44   0
  19  -1  -5    1.96    1.48   0
  18   1  -5    4.07    1.05   0
 -18  -1   5    7.24    1.05   0
  18  -1  -5    6.68    1.41   0
 -18   1   5    6.85    1.58   0
  17   1  -5    1.32    1.02   0
 -17  -1   5    0.57    1.00   0
 -17   1   5    2.84    1.29   0
  17  -1  -5   -1.02    1.52   0
 -16  -1   5   15.58    1.21   0
 -16   1   5   13.12    1.07   0
  16  -1  -5   14.78    1.60   0
  16   1  -5   12.63    1.13   0
 -15   1   5    6.15    1.04   0
 -15  -1   5    4.82    1.04   0
  15   1  -5    6.84    1.14   0
  15  -1  -5    7.46    1.53   0
 -14   1   5    8.24    1.39   0
 -14  -1   5    8.28    1.46   0
  14   1  -5    6.45    1.09   0
  14  -1  -5    6.44    1.12   0
  13  -1  -5    2.97    1.48   0
 -13   1   5    2.32    0.93   0
 -13  -1   5    3.01    1.42   0
  13   1  -5    2.19    1.52   0
  12  -1  -5   17.77    1.57   0
  12   1  -5   19.88    1.67   0
 -12   1   5   19.69    1.11   0
 -12  -1   5   22.00    1.60   0
  11  -1  -5    1.07    1.06   0
 -11   1   5    0.73    1.25   0
 -11  -1   5    1.75    1.04   0
  11   1  -5    3.49    1.56   0
 -10   1   5   15.91    1.10   0
  10  -1  -5   15.69    1.65   0
 -10  -1   5   14.90    1.23   0
  10   1  -5   16.57    1.32   0
  -9  -1   5  233.01    2.64   0
   9  -1  -5  219.54    2.44   0
   9   1  -5  230.84    2.69   0
  -9   1   5  233.27    2.64   0
  -8   1   5  119.34    1.89   0
   8   1  -5  118.97    2.03   0
   8  -1  -5  119.65    2.19   0
  -8  -1   5  120.84    1.98   0
   7   1  -5  171.35    2.36   0
  -7   1   5  172.50    2.25   0
  -7  -1   5  184.95    2.68   0
   7  -1  -5  164.99    2.22   0
   6  -1  -5   26.62    1.77   0
  -6   1   5   27.48    1.71   0
  -6  -1   5   30.41    1.93   0
   6   1  -5   27.31    2.06   0
  -5   1   5    3.63    1.69   0
   5   1  -5    6.74    1.41   0
   5  -1  -5    7.02    1.73   0
  -5  -1   5    6.54    1.88   0
   4   1  -5 1891.34    8.09   0
   4  -1  -5 1760.08    7.30   0
  -4  -1   5 1914.42    8.19   0
   4  -1  -5 1834.85    7.36   0
  -3  -1   5    9.86    1.96   0
   3   1  -5    9.78    2.11   0
   3  -1  -5    7.56    1.31   0
   2   1  -5  101.73    2.79   0
  -2  -1   5  102.36    2.84   0
   2  -1  -5   96.03    2.09   0
  -2   1   5   94.92    2.08   0
  -1  -1   5    8.13    1.67   0
  -1   1   5    8.96    1.31   0
   1  -1  -5    9.00    1.82   0
   1   1  -5    8.35    1.82   0
   0   1  -5   87.98    2.90   0
   0   1   5   89.90    2.30   0
   0  -1  -5   89.82    2.02   0
   0   1  -5   96.11    3.00   0
  -1   1  -5   46.06    2.43   0
   1   1   5   46.77    1.92   0
  -1  -1  -5   47.86    1.98   0
  -2   1  -5   75.09    2.77   0
   2  -1   5   77.78    2.98   0
   2   1   5   66.09    1.65   0
  -2  -1  -5   77.30    2.05   0
  -3  -1  -5   18.56    1.61   0
  -3   1  -5   20.55    1.97   0
   3  -1   5   19.47    2.06   0
   3   1   5   16.80    1.19   0
  -4  -1  -5    1.62    1.45   0
   4  -1   5    1.59    1.67   0
   4   1   5    1.43    0.96   0
  -4   1  -5    1.44    1.74   0
  -5  -1  -5  156.47    2.34   0
  -5   1  -5  166.69    3.19   0
   5  -1   5  150.10    2.97   0
   5   1   5  152.57    2.28   0
  -6   1  -5    9.34    1.74   0
  -6  -1  -5    8.75    1.45   0
   6   1   5    8.01    0.99   0
   6  -1   5    8.22    1.41   0
   7  -1   5   84.32    2.18   0
  -7  -1  -5   86.74    1.76   0
  -7   1  -5   92.12    2.36   0
   7   1   5   85.26    1.84   0
   8  -1   5    7.89    1.36   0
  -8  -1  -5    6.90    1.10   0
  -8   1  -5    9.89    1.70   0
   8   1   5    7.25    0.97   0
   9  -1   5    6.20    1.38   0
  -9   1  -5    6.31    1.62   0
   9   1   5    6.65    1.37   0
  -9  -1  -5    6.76    1.21   0
 -10   1  -5   24.93    1.67   0
 -10  -1  -5   26.20    1.71   0
  10   1   5   24.84    1.17   0
  10  -1   5   23.94    1.51   0
 -11   1  -5   -0.20    1.43   0
 -11  -1  -5    2.03    1.03   0
  11   1   5    3.53    1.29   0
  11  -1   5    0.42    0.91   0
  12   1   5   25.19    1.52   0
 -12  -1  -5   27.69    1.37   0
 -12   1  -5   27.89    1.78   0
  12  -1   5   22.81    1.62   0
 -13   1  -5    5.24    1.48   0
 -13  -1  -5    5.93    1.59   0
  13   1   5    4.42    1.05   0
  13  -1   5    3.08    1.33   0
 -14  -1  -5    0.46    1.15   0
 -14   1  -5    1.77    1.51   0
  14   1   5    2.74    1.46   0
  14  -1   5    0.88    1.41   0
 -15   1  -5    1.24    1.60   0
 -15  -1  -5    1.42    1.12   0
  15   1   5    2.13    1.03   0
  15  -1   5    2.47    1.46   0
  16   1   5    2.23    1.42   0
 -16   1  -5    1.37    1.57   0
 -16  -1  -5    0.20    1.60   0
  16  -1   5   -1.48    1.48   0
 -17  -1  -5   -0.82    1.60   0
  17  -1   5    0.35    1.58   0
  17   1   5    0.28    1.51   0
 -17   1  -5   -0.55    1.20   0
  21  -2  -5    0.62    1.15   0
  21   2  -5   -0.88    1.53   0
 -21   2   5    1.83    1.61   0
 -20   2   5    1.17    1.06   0
  20   2  -5    2.07    1.53   0
 -20  -2   5    2.04    1.57   0
  20  -2  -5    0.24    1.09   0
  19  -2  -5    6.21    1.52   0
  19   2  -5    4.54    1.08   0
 -19  -2   5    5.81    1.54   0
 -19   2   5    6.34    1.54   0
 -18  -2   5    1.33    1.04   0
  18   2  -5    0.80    1.49   0
 -18   2   5    0.24    1.39   0
  18  -2  -5    3.59    1.46   0
 -17  -2   5    6.58    1.51   0
  17  -2  -5    5.29    1.13   0
  17   2  -5    6.19    1.06   0
 -17   2   5    5.71    1.40   0
 -16  -2   5    2.72    1.43   0
  16   2  -5    2.91    1.42   0
  16  -2  -5    3.74    1.45   0
 -16   2   5    4.40    1.31   0
 -15  -2   5    4.84    1.61   0
  15   2  -5    4.75    1.01   0
  15  -2  -5    1.89    1.46   0
 -15   2   5    2.97    1.30   0
 -14   2   5   14.86    1.39   0
 -14  -2   5   16.25    1.57   0
  14   2  -5   13.24    1.61   0
  14  -2  -5   12.54    1.55   0
 -13   2   5    0.29    1.24   0
 -13  -2   5    0.21    1.47   0
  13   2  -5   -1.98    1.05   0
  13  -2  -5    1.08    1.46   0
  12   2  -5    3.50    1.07   0
 -12  -2   5    3.78    1.60   0
  12  -2  -5    2.76    1.42   0
 -12   2   5    4.61    1.28   0
 -11   2   5    4.41    1.23   0
 -11  -2   5    3.20    1.11   0
  11  -2  -5    4.72    1.45   0
  11   2  -5    4.67    1.57   0
 -10  -2   5   23.76    1.31   0
 -10   2   5   21.13    1.09   0
  10   2  -5   27.08    1.73   0
  10  -2  -5   21.74    1.19   0
  -9  -2   5   41.97    1.48   0
   9   2  -5   40.31    1.48   0
  -9   2   5   43.28    1.51   0
   9  -2  -5   41.46    1.31   0
   8  -2  -5   35.74    1.53   0
  -8  -2   5   35.58    1.83   0
   8   2  -5   36.71    1.42   0
  -7  -2   5   65.19    1.63   0
   7  -2  -5   60.19    1.83   0
   7  -2  -5   61.78    1.79   0
   7   2  -5   59.12    1.65   0
   6  -2  -5   26.55    1.54   0
  -6  -2   5   29.34    1.82   0
   6   2  -5   26.80    1.49   0
   6  -2  -5   26.87    1.22   0
   5   2  -5    7.12    1.79   0
  -5  -2   5    7.97    1.65   0
   5  -2  -5    7.44    1.40   0
   5  -2  -5    6.89    1.02   0
  -4  -2   5    2.91    1.60   0
   4  -2  -5    1.79    0.97   0
   4   2  -5    2.66    1.20   0
  -3  -2   5  318.27    3.72   0
   3   2  -5  309.46    3.79   0
   3  -2  -5  293.75    3.00   0
  -3   2   5  283.78    2.84   0
   2   2  -5    0.97    1.74   0
  -2   2   5    0.49    1.46   0
   2  -2  -5    0.18    1.48   0
  -2  -2   5    1.03    1.55   0
   1  -2  -5    8.28    1.56   0
  -1   2   5    8.29    1.12   0
   1   2  -5    9.10    2.48   0
  -1  -2   5    9.32    1.77   0
   0   2  -5   96.23    4.04   0
   0   2   5   83.26    1.70   0
   0  -2  -5   87.29    1.77   0
   0  -2   5   95.96    3.77   0
   1   2   5   24.17    1.55   0
  -1  -2  -5   24.60    1.26   0
  -2  -2  -5   28.85    1.23   0
   2   2   5   28.92    1.20   0
   3   2   5  124.65    2.05   0
  -3  -2  -5  128.36    2.06   0
  -4  -2  -5   29.66    1.60   0
   4   2   5   26.84    1.17   0
  -5   2  -5   21.49    2.71   0
  -5  -2  -5   20.16    1.17   0
   5  -2   5   19.09    2.55   0
   5   2   5   20.70    1.43   0
   6  -2   5   64.48    2.80   0
  -6  -2  -5   65.47    1.54   0
  -6   2  -5   76.74    3.10   0
   6   2   5   67.86    1.75   0
   7  -2   5    0.40    1.55   0
  -7   2  -5   -0.14    1.75   0
  -7  -2  -5   -0.03    1.08   0
   7   2   5    0.59    0.91   0
  -8  -2  -5  128.51    1.80   0
   8  -2   5  122.92    3.08   0
  -8   2  -5  139.57    2.99   0
   8   2   5  119.37    1.71   0
  -9   2  -5    4.31    1.57   0
  -9  -2  -5    4.31    1.41   0
   9   2   5    5.60    1.27   0
   9  -2   5    3.41    1.71   0
 -10   2  -5   22.49    2.08   0
 -10  -2  -5   23.36    1.57   0
  10   2   5   18.80    1.35   0
  10  -2   5   18.39    1.91   0
 -11   2  -5   20.06    2.02   0
 -11  -2  -5   17.82    1.22   0
  11  -2   5   13.77    1.57   0
  11   2   5   15.05    1.48   0
 -12  -2  -5    0.18    1.01   0
 -12   2  -5    0.81    1.48   0
  12   2   5    1.33    1.30   0
  12  -2   5    0.20    1.37   0
 -13  -2  -5    2.22    0.99   0
 -13   2  -5    3.00    1.52   0
  13   2   5    6.79    1.45   0
  13  -2   5    3.60    1.47   0
 -14   2  -5    5.14    1.47   0
 -14  -2  -5    4.39    1.13   0
  14   2   5    3.22    1.46   0
  14  -2   5    2.31    1.45   0
 -15  -2  -5    1.90    1.61   0
 -15   2  -5    0.98    1.59   0
  15   2   5    1.53    1.03   0
  15  -2   5    0.12    1.52   0
  16   2   5    0.97    1.10   0
 -16  -2  -5    1.66    1.61   0
  16  -2   5    1.12    1.59   0
 -16   2  -5   -0.72    1.61   0
  20   3  -5    1.39    1.10   0
  20  -3  -5    1.74    1.63   0
 -20   3   5    0.39    1.62   0
  19   3  -5   -0.05    1.09   0
 -19  -3   5    0.85    1.11   0
 -19   3   5    0.81    1.57   0
  19  -3  -5   -0.19    1.55   0
  18   3  -5    1.37    1.47   0
 -18  -3   5    0.07    1.53   0
  18  -3  -5    0.27    1.50   0
 -18   3   5    1.50    1.02   0
 -17  -3   5    2.23    1.08   0
 -17   3   5    0.85    1.31   0
  17   3  -5    3.50    1.46   0
  17  -3  -5    2.17    1.43   0
 -16  -3   5   -1.02    1.06   0
 -16   3   5    1.31    1.37   0
  16   3  -5   -0.30    1.43   0
  16  -3  -5   -0.38    1.45   0
 -15  -3   5    1.74    1.47   0
 -15   3   5    2.03    1.27   0
  15   3  -5    1.63    1.42   0
  15  -3  -5    1.71    1.06   0
 -14   3   5    0.13    1.26   0
  14   3  -5   -0.19    1.44   0
 -14  -3   5   -0.40    1.52   0
  14  -3  -5    0.87    1.34   0
 -13  -3   5    2.95    1.06   0
  13  -3  -5    3.30    1.47   0
  13   3  -5    6.80    1.45   0
 -12  -3   5    3.51    1.04   0
  12   3  -5    5.42    1.03   0
  12  -3  -5    3.96    1.42   0
  12  -3  -5    3.97    0.89   0
 -11  -3   5    1.55    1.06   0
  11   3  -5    2.58    1.38   0
  11  -3  -5    1.75    1.23   0
  11  -3  -5    2.06    1.34   0
 -10  -3   5    1.56    1.51   0
  10  -3  -5    0.44    1.24   0
  10   3  -5    0.86    1.03   0
  10  -3  -5    1.63    1.29   0
   9   3  -5   11.62    1.57   0
   9  -3  -5   12.18    1.01   0
   9  -3  -5   11.66    1.37   0
  -9  -3   5   11.66    1.57   0
   8   3  -5    0.86    1.52   0
   8  -3  -5    0.37    0.81   0
   8  -3  -5    0.66    0.84   0
  -8  -3   5   -0.46    1.11   0
   7   3  -5    2.67    0.98   0
   7  -3  -5    3.47    1.24   0
  -7  -3   5    2.05    1.64   0
   7  -3  -5    2.59    0.92   0
  -6  -3   5    2.01    1.46   0
   6   3  -5    0.36    1.05   0
   6  -3  -5   -0.70    0.78   0
   6  -3  -5    0.65    0.85   0
   5   3  -5    4.11    1.13   0
   5  -3  -5    4.87    0.89   0
   5  -3  -5    5.14    0.90   0
  -5  -3   5    4.20    1.62   0
   4  -3  -5   22.57    1.07   0
   4   3  -5   24.17    1.79   0
  -4   3   5   22.18    1.12   0
  -4  -3   5   24.45    1.84   0
   3  -3  -5    0.32    0.90   0
   3   3  -5    0.75    1.54   0
  -3   3   5    1.57    1.25   0
  -3  -3   5    0.80    1.64   0
  -2  -3   5  203.27    3.20   0
   2   3  -5  190.72    3.08   0
   2  -3  -5  190.55    2.36   0
  -2   3   5  185.40    2.28   0
  -1  -3   5    0.73    1.54   0
  -1   3   5   -0.42    0.93   0
   1   3  -5    1.01    1.76   0
   1  -3  -5    0.01    1.32   0
   0   3   5   33.03    1.23   0
   0  -3  -5   32.44    1.61   0
   0   3  -5   33.73    2.35   0
   0  -3   5   36.15    2.47   0
  -1  -3  -5    1.69    0.96   0
   1   3   5    1.22    0.89   0
  -2  -3  -5   10.62    1.36   0
   2   3   5   10.81    0.99   0
  -3  -3  -5    5.43    1.37   0
   3   3   5    4.08    0.96   0
  -4  -3  -5    9.86    1.38   0
   4   3   5    8.55    1.32   0
  -5  -3  -5    0.61    1.47   0
   5   3   5    0.20    0.90   0
  -6  -3  -5    2.41    1.04   0
   6   3   5    2.38    0.95   0
  -7  -3  -5   37.37    1.61   0
   7   3   5   28.83    1.11   0
  -8  -3  -5   25.31    1.26   0
   8   3   5   25.36    1.50   0
   9   3   5    9.37    1.00   0
  -9  -3  -5    3.88    1.14   0
  10  -3   5    3.91    2.64   0
  10  -3   5    4.12    2.66   0
  10   3   5    2.20    0.95   0
 -10  -3  -5    3.33    1.13   0
 -11  -3  -5    1.32    0.98   0
  11  -3   5    0.08    1.93   0
  11   3   5    1.69    0.90   0
 -12   3  -5    2.86    2.09   0
 -12  -3  -5    2.36    0.99   0
  12  -3   5    2.09    2.03   0
  12   3   5    3.04    1.41   0
  13  -3   5    1.05    2.14   0
 -13  -3  -5    1.45    1.56   0
 -13   3  -5    1.62    2.18   0
  13   3   5    3.05    1.38   0
 -14   3  -5   -0.39    2.24   0
 -14  -3  -5    3.15    1.49   0
  14   3   5   -0.42    0.93   0
  14  -3   5    0.31    1.83   0
 -15  -3  -5    0.74    1.13   0
 -15   3  -5   -0.40    2.06   0
  15  -3   5    0.27    2.03   0
  15   3   5   -0.34    1.04   0
  18   4  -5    0.93    1.09   0
 -18  -4   5   -1.06    1.59   0
  18  -4  -5    0.91    1.56   0
  18  -4  -5   -0.62    1.60   0
 -17  -4   5    0.93    1.16   0
  17   4  -5    1.34    1.08   0
  17  -4  -5    1.77    1.06   0
  17  -4  -5    0.53    1.53   0
 -16  -4   5    6.97    1.59   0
  16   4  -5    6.15    1.51   0
  16  -4  -5    5.34    1.02   0
  16  -4  -5    4.74    1.47   0
  15  -4  -5    1.75    1.01   0
 -15  -4   5    2.52    1.50   0
  15   4  -5    0.61    1.46   0
  15  -4  -5   -0.03    1.33   0
 -14  -4   5    2.09    0.93   0
  14  -4  -5    1.43    0.95   0
  14  -4  -5    1.99    1.45   0
  14   4  -5    0.76    0.90   0
 -13  -4   5    4.83    1.03   0
  13   4  -5    5.05    0.96   0
  13  -4  -5    4.36    1.47   0
  13  -4  -5    4.17    0.98   0
  12   4  -5    1.66    1.37   0
  12  -4  -5    0.41    1.26   0
  12  -4  -5   -0.10    1.01   0
 -12  -4   5   -0.95    1.00   0
  11   4  -5   10.84    1.47   0
  11  -4  -5    9.22    1.34   0
  11  -4  -5    9.72    1.34   0
 -11  -4   5    9.57    1.56   0
  10  -4  -5    0.86    1.31   0
  10   4  -5    1.31    1.01   0
  10  -4  -5    0.72    1.21   0
 -10  -4   5   -1.07    1.36   0
   9  -4  -5   -0.05    0.90   0
   9   4  -5   -0.99    1.42   0
   9  -4  -5   -0.14    0.93   0
  -9  -4   5   -1.02    1.10   0
   8   4  -5  109.32    1.71   0
  -8  -4   5  102.24    1.78   0
   8  -4  -5  108.96    1.99   0
   8  -4  -5  102.69    1.98   0
   7   4  -5    8.13    1.40   0
   7  -4  -5    8.44    1.29   0
   7  -4  -5    5.78    0.94   0
  -7  -4   5    7.53    1.59   0
   6  -4  -5   26.58    1.13   0
   6  -4  -5   26.19    1.12   0
   6   4  -5   25.32    1.23   0
  -6  -4   5   28.36    1.72   0
   5   4  -5  126.40    2.18   0
   5  -4  -5  123.00    1.78   0
  -5  -4   5  128.18    2.06   0
   4   4  -5    6.71    1.41   0
   4  -4  -5    6.94    0.93   0
  -4   4   5    7.61    1.25   0
  -4  -4   5    6.59    1.64   0
   3   4  -5  103.17    2.21   0
  -3   4   5  105.21    1.91   0
  -3  -4   5  106.12    2.45   0
   3  -4  -5  102.50    1.67   0
  -2   4   5   13.77    0.99   0
  -2  -4   5   11.86    1.62   0
   2  -4  -5   12.20    1.35   0
   2   4  -5   12.06    1.41   0
   1   4  -5   35.36    1.75   0
  -1   4   5   35.03    1.46   0
   1  -4  -5   37.00    1.47   0
  -1  -4   5   40.41    2.01   0
   0  -4  -5   40.61    1.51   0
   0  -4   5   43.84    2.39   0
   0   4   5   38.80    1.46   0
   0   4  -5   38.12    1.90   0
  -1  -4  -5    1.17    0.89   0
  -1   4  -5    2.17    1.81   0
   1  -4   5    2.39    2.05   0
   1   4   5    1.68    1.29   0
  -2  -4  -5    6.89    1.34   0
   2   4   5    6.45    1.38   0
  -3  -4  -5   16.10    1.05   0
   3   4   5   15.79    1.34   0
  -4  -4  -5    0.26    1.38   0
   4   4   5    0.58    0.82   0
  -5  -4  -5   12.26    1.43   0
   5   4   5   12.86    0.99   0
  -6  -4  -5   61.87    1.82   0
   6   4   5   60.91    1.42   0
  -7  -4  -5    9.31    1.49   0
   7   4   5    8.84    1.03   0
  -8  -4  -5    3.39    1.45   0
   8   4   5    2.86    1.30   0
   9   4   5    8.06    1.04   0
  -9  -4  -5   10.45    1.53   0
  10   4   5    4.62    1.03   0
 -10  -4  -5    1.62    1.09   0
 -11  -4  -5    1.34    1.16   0
  11   4   5    2.36    1.44   0
 -12  -4  -5    1.59    1.55   0
  12   4   5    3.50    1.45   0
 -13  -4  -5    2.30    1.19   0
  13   4   5    6.06    1.57   0
  14   4   5   -1.53    1.56   0
 -14  -4  -5    0.34    1.62   0
  16   5  -5    2.32    1.53   0
 -16  -5   5    0.28    1.07   0
  16  -5  -5   -0.07    1.69   0
  16  -5  -5    1.25    1.70   0
 -15  -5   5    2.10    1.57   0
  15   5  -5    3.20    1.08   0
  15  -5  -5    1.73    1.69   0
  15  -5  -5    3.15    1.53   0
  14   5  -5   -0.48    1.08   0
  14  -5  -5    0.08    1.63   0
 -14  -5   5    2.78    1.50   0
  14  -5  -5    1.01    1.49   0
  13   5  -5    3.00    1.00   0
  13  -5  -5    2.69    1.56   0
  13  -5  -5    2.01    0.95   0
 -13  -5   5    2.08    1.07   0
  12   5  -5    2.99    0.99   0
  12  -5  -5    2.14    1.48   0
  12  -5  -5    3.00    1.42   0
 -12  -5   5    1.94    1.08   0
  11  -5  -5    0.05    1.35   0
  11   5  -5    0.54    1.48   0
  11  -5  -5    0.60    0.96   0
 -11  -5   5    0.70    1.10   0
  10   5  -5    8.92    1.54   0
  10  -5  -5    8.36    1.43   0
 -10  -5   5    7.91    1.15   0
  10  -5  -5    8.92    1.10   0
   9   5  -5    1.15    1.43   0
   9  -5  -5    1.67    1.37   0
   9  -5  -5    0.63    0.99   0
  -9  -5   5    0.50    1.41   0
   8   5  -5    1.69    1.30   0
  -8  -5   5    2.42    1.42   0
   8  -5  -5    1.22    1.31   0
   8  -5  -5    1.51    0.93   0
   7   5  -5   -0.72    1.30   0
   7  -5  -5    1.53    1.24   0
   7  -5  -5    1.06    1.28   0
  -7  -5   5    0.64    1.00   0
  -6  -5   5   18.85    1.67   0
   6  -5  -5   17.55    1.45   0
   6  -5  -5   17.99    1.39   0
   6   5  -5   19.36    1.42   0
   5   5  -5   14.41    1.35   0
  -5  -5   5   15.25    1.55   0
   5  -5  -5   15.33    1.35   0
  -4   5   5   10.27    1.34   0
   4   5  -5    8.96    1.34   0
  -4  -5   5   12.30    1.53   0
   4  -5  -5   11.82    1.34   0
  -3   5   5   10.09    1.31   0
   3   5  -5   11.33    1.34   0
  -3  -5   5   10.04    1.62   0
   3  -5  -5   10.87    1.40   0
   2  -5  -5    5.64    1.32   0
  -2   5   5    6.45    1.27   0
  -2  -5   5    8.12    1.63   0
   2   5  -5    7.06    1.43   0
   1  -5  -5    6.42    1.34   0
   1   5  -5    4.20    1.68   0
  -1   5   5    4.22    0.90   0
  -1  -5   5    4.74    1.57   0
   0  -5   5    1.34    1.83   0
   0   5   5   -0.15    1.22   0
   0  -5  -5   -1.42    1.34   0
   0   5  -5    1.11    1.54   0
  -1   5  -5    3.37    1.60   0
   1  -5   5    3.73    2.06   0
  -1  -5  -5    2.89    1.43   0
   1   5   5    4.18    0.96   0
  -2  -5  -5    3.88    1.06   0
   2   5   5    2.84    0.98   0
  -3  -5  -5    1.60    0.98   0
   3   5   5    0.76    1.22   0
  -4  -5  -5    5.37    0.99   0
   4   5   5    4.25    1.33   0
  -5  -5  -5   -1.19    1.32   0
   5   5   5    1.91    1.27   0
   6   5   5    1.43    1.36   0
  -6  -5  -5    0.40    1.02   0
  -7  -5  -5    4.26    1.45   0
   7   5   5    3.25    0.98   0
  -8  -5  -5    1.60    1.49   0
   8   5   5   -0.37    0.98   0
  -9  -5  -5   -0.08    1.07   0
   9   5   5   -0.91    0.97   0
 -10  -5  -5    0.04    1.12   0
  10   5   5    2.18    1.50   0
 -11  -5  -5   -2.53    1.65   0
  11   5   5    1.41    1.05   0
 -13  -6   5    3.26    1.67   0
  13  -6  -5   -0.12    1.58   0
  13  -6  -5    1.15    1.66   0
  13   6  -5    0.95    1.13   0
  12  -6  -5    0.91    1.62   0
  12  -6  -5    1.04    1.56   0
  12   6  -5   -0.52    1.49   0
 -12  -6   5    0.86    1.55   0
  11  -6  -5    0.65    1.56   0
  11   6  -5    0.86    1.09   0
 -11  -6   5   -1.49    1.17   0
  11  -6  -5   -1.36    1.51   0
  10  -6  -5    4.16    1.49   0
 -10  -6   5    4.03    1.16   0
  10  -6  -5    2.35    1.53   0
  10   6  -5    4.89    1.10   0
   9  -6  -5    1.73    1.46   0
   9  -6  -5   -0.98    1.45   0
  -9  -6   5   -0.10    1.51   0
   9   6  -5    1.26    1.42   0
  -8  -6   5   -0.34    1.56   0
   8  -6  -5    2.92    1.45   0
   8  -6  -5    2.07    1.38   0
   8   6  -5    1.69    0.98   0
   7   6  -5   -0.05    1.34   0
   7  -6  -5   -0.57    0.91   0
  -7  -6   5    0.15    1.54   0
   7  -6  -5   -0.15    0.93   0
   6  -6  -5    2.85    1.33   0
   6   6  -5    3.76    1.39   0
  -6  -6   5    4.12    1.60   0
   6  -6  -5    4.38    1.45   0
   5  -6  -5    3.06    1.38   0
   5   6  -5    2.58    1.01   0
  -5  -6   5    2.18    1.50   0
   4  -6  -5    2.62    1.01   0
  -4   6   5    3.48    1.29   0
  -4  -6   5    2.89    1.15   0
   4   6  -5    2.44    1.42   0
  -3   6   5    3.30    1.38   0
   3  -6  -5    5.40    1.39   0
   3   6  -5    3.12    1.42   0
  -3  -6   5    4.29    1.51   0
  -2   6   5    0.63    1.40   0
   2  -6  -5    2.32    1.44   0
   2   6  -5    0.50    1.38   0
  -2  -6   5   -0.22    1.52   0
   1  -6  -5   -0.66    0.97   0
   1   6  -5    0.20    1.36   0
  -1   6   5   -1.09    1.29   0
  -1  -6   5   -0.10    1.53   0
   0  -6   5    1.14    1.84   0
   0  -6  -5    2.23    1.40   0
   0   6  -5    0.95    1.73   0
   0   6   5   -0.41    1.43   0
   1   6   5    1.81    1.41   0
  -1  -6  -5   -0.35    1.49   0
   1  -6   5    1.37    2.08   0
   2   6   5   -0.80    1.37   0
  -2  -6  -5   -0.13    1.03   0
  -3  -6  -5   -0.58    1.48   0
   3   6   5    0.75    1.02   0
  -4  -6  -5    1.03    1.45   0
   4   6   5    0.69    1.00   0
  -5  -6  -5   -2.31    1.09   0
   5   6   5    1.29    0.98   0
  -6  -6  -5    4.19    1.53   0
   6   6   5   -0.27    1.46   0
  -7  -6  -5   -0.06    1.46   0
   7   6   5    0.62    0.95   0
   8   6   5    3.28    1.10   0
  -8  -6  -5    3.47    1.15   0
   7  -7  -5    3.00    1.62   0
   7  -7  -5    0.02    1.62   0
  -7  -7   5    0.75    1.67   0
   7   7  -5    2.42    1.66   0
   6  -7  -5    0.55    1.52   0
   6  -7  -5   -0.65    1.44   0
   6   7  -5   -0.53    1.50   0
  -6  -7   5    1.57    1.70   0
   5  -7  -5    0.44    1.54   0
   5  -7  -5    1.52    1.47   0
   5   7  -5    0.57    1.50   0
  -5  -7   5    0.35    1.60   0
   4   7  -5    1.89    1.18   0
   4  -7  -5    3.91    1.56   0
  -4  -7   5    2.86    1.74   0
   3  -7  -5    0.55    1.14   0
   3   7  -5   -0.28    1.57   0
  -3  -7   5    0.33    1.61   0
  -3   7   5    1.17    1.46   0
  -2  -7   5    0.69    1.74   0
   2   7  -5   -0.12    1.79   0
   2  -7  -5    1.22    1.10   0
  -2   7   5    1.29    1.47   0
  -1  -7   5    1.07    1.95   0
   1  -7  -5    2.31    1.57   0
   1   7  -5    0.19    1.51   0
  -1   7   5    1.54    1.16   0
   0  -7   5    0.95    2.07   0
   0  -7  -5    2.18    1.57   0
   0   7  -5   -0.03    1.92   0
   0   7   5    1.14    1.48   0
   1  -7   5    2.00    2.32   0
  -1  -7  -5    4.06    1.65   0
   1  -7   5    1.65    2.40   0
   1   7   5    2.22    1.13   0
  -2  -7  -5    1.04    1.64   0
   2   7   5    1.38    1.54   0
  22   0  -6    1.79    1.63   0
 -22   0   6    1.96    1.62   0
  21   0  -6    1.67    1.09   0
 -21   0   6    1.48    1.52   0
  20   0  -6   -0.75    1.11   0
 -20   0   6    0.07    1.53   0
  19   0  -6    1.19    1.52   0
 -19   0   6    0.39    1.07   0
  18   0  -6   51.45    1.52   0
 -18   0   6   60.84    1.39   0
  17   0  -6   18.59    1.65   0
 -17   0   6   19.67    1.45   0
  16   0  -6   15.17    1.51   0
 -16   0   6   17.69    1.07   0
  15   0  -6    3.53    1.02   0
 -15   0   6    3.48    0.97   0
  14   0  -6   24.06    1.22   0
 -14   0   6   24.87    1.24   0
 -13   0   6    2.61    1.01   0
  13   0  -6    3.52    1.10   0
 -12   0   6   17.87    1.53   0
  12   0  -6   20.04    1.26   0
 -11   0   6   54.23    1.65   0
  11   0  -6   52.09    1.83   0
  10   0  -6   35.61    1.75   0
 -10   0   6   35.83    1.26   0
   9   0  -6  367.09    3.14   0
  -9   0   6  367.55    3.07   0
  -8   0   6    3.72    1.12   0
   8   0  -6    3.14    1.22   0
  -7   0   6   84.74    2.16   0
   7   0  -6   91.75    2.24   0
  -6   0   6    9.14    1.28   0
   6   0  -6    8.89    1.34   0
  -5   0   6  113.28    2.43   0
   5   0  -6  111.30    2.14   0
   4   0  -6    6.48    1.77   0
  -4   0   6    6.35    1.24   0
   3   0  -6  142.95    2.46   0
   2   0  -6    2.13    1.71   0
   2   0  -6    1.04    1.70   0
  -1   0   6  167.74    2.91   0
   1   0  -6  160.99    2.68   0
   0   0  -6  178.45    3.00   0
   0   0   6  176.85    2.74   0
  -1   0  -6    2.92    1.46   0
   1   0   6    2.10    1.45   0
  -2   0  -6  756.85    5.17   0
   2   0   6  748.16    5.05   0
  -3   0  -6  426.90    4.07   0
   3   0   6  407.36    3.89   0
  -4   0  -6    7.22    1.61   0
   4   0   6    6.05    1.36   0
  -5   0  -6   88.60    2.14   0
   5   0   6   85.15    2.05   0
  -6   0  -6    0.79    1.45   0
   6   0   6    0.06    1.28   0
  -7   0  -6    6.88    1.53   0
   7   0   6    7.03    1.31   0
   8   0   6   27.31    1.55   0
  -8   0  -6   29.31    1.32   0
  -9   0  -6   -2.06    1.58   0
   9   0   6    0.69    0.87   0
  10   0   6    1.07    1.20   0
 -10   0  -6   -0.42    1.06   0
 -11   0  -6    3.38    1.52   0
  11   0   6    1.81    1.30   0
 -12   0  -6    1.32    1.44   0
  12   0   6    0.70    1.29   0
 -13   0  -6    4.24    1.15   0
  13   0   6    2.45    1.42   0
  14   0   6    1.10    1.40   0
 -14   0  -6    2.15    1.02   0
 -15   0  -6    1.81    1.09   0
  15   0   6    0.07    1.41   0
 -16   0  -6    0.78    1.58   0
  16   0   6    0.98    1.49   0
  21   1  -6    1.77    1.55   0
 -21   1   6    2.93    1.54   0
  21  -1  -6   -2.23    1.66   0
 -21  -1   6    2.05    1.55   0
  20  -1  -6   -0.22    1.51   0
 -20   1   6    1.62    1.49   0
  20   1  -6   -2.04    1.39   0
 -20  -1   6    1.42    1.40   0
 -19   1   6    0.79    0.97   0
  19   1  -6    1.35    1.46   0
  19  -1  -6    1.69    1.50   0
 -19  -1   6    3.39    1.40   0
 -18   1   6    0.65    1.02   0
  18  -1  -6    3.02    1.48   0
  18   1  -6   -0.17    1.37   0
 -18  -1   6    0.98    1.29   0
 -17   1   6   10.27    1.44   0
  17   1  -6   11.92    1.53   0
 -17  -1   6   11.75    1.48   0
  17  -1  -6    9.36    1.59   0
 -16   1   6    1.48    1.44   0
 -16  -1   6    3.37    1.58   0
  16   1  -6    2.11    1.55   0
  16  -1  -6    4.29    1.47   0
 -15   1   6    2.57    0.94   0
 -15  -1   6    3.43    1.00   0
  15   1  -6    4.02    1.53   0
  15  -1  -6    6.51    1.50   0
  14  -1  -6   35.88    1.73   0
 -14   1   6   36.15    1.58   0
  14   1  -6   33.63    1.29   0
 -14  -1   6   39.61    1.64   0
  13  -1  -6   21.77    1.18   0
 -13   1   6   25.82    1.47   0
 -13  -1   6   27.58    1.66   0
  13   1  -6   23.74    1.26   0
  12   1  -6    6.34    1.61   0
 -12   1   6    4.93    1.33   0
  12  -1  -6    5.10    1.08   0
 -12  -1   6    3.99    1.05   0
  11  -1  -6    4.34    1.46   0
 -11  -1   6    4.99    1.48   0
  11   1  -6    6.02    1.15   0
 -11   1   6    5.76    1.01   0
 -10  -1   6   80.85    1.65   0
  10  -1  -6   79.00    1.97   0
  10   1  -6   82.21    2.04   0
 -10   1   6   80.17    1.87   0
   9  -1  -6   90.34    2.00   0
  -9  -1   6   94.93    1.98   0
  -9   1   6   92.75    1.65   0
   9   1  -6   93.61    2.09   0
  -8   1   6   77.28    1.84   0
   8  -1  -6   71.66    1.89   0
  -8  -1   6   74.80    1.70   0
   8   1  -6   76.88    2.15   0
   7   1  -6  133.81    2.42   0
   7  -1  -6  129.33    2.30   0
  -7   1   6  122.57    2.17   0
  -7  -1   6  131.46    2.04   0
   6   1  -6   64.03    2.10   0
  -6  -1   6   65.30    1.65   0
  -6   1   6   65.44    1.61   0
   6  -1  -6   62.57    1.95   0
   5   1  -6   38.70    1.99   0
   5  -1  -6   36.11    1.44   0
  -5  -1   6   38.93    1.88   0
   5  -1  -6   37.11    1.51   0
   4  -1  -6   19.98    1.38   0
  -4  -1   6   20.67    1.40   0
   4   1  -6   20.26    1.92   0
   4  -1  -6   20.03    1.38   0
   3  -1  -6   22.32    1.40   0
   3   1  -6   25.43    1.91   0
  -3  -1   6   24.39    1.83   0
  -2  -1   6    5.28    1.60   0
  -2   1   6    5.22    1.20   0
   2   1  -6    4.80    1.56   0
   2  -1  -6    5.01    1.62   0
  -1   1   6   49.17    1.97   0
   1   1  -6   52.03    2.09   0
   1   1  -6   47.95    2.09   0
   1  -1  -6   49.62    1.96   0
   0   1  -6    4.94    1.53   0
   0  -1  -6    4.44    1.10   0
   0   1  -6    5.67    1.52   0
   0   1   6    5.83    1.52   0
   1   1   6    5.87    1.07   0
  -1   1  -6    5.63    1.53   0
  -1  -1  -6    6.14    1.10   0
  -2   1  -6   11.14    1.63   0
   2  -1   6   10.40    1.56   0
   2   1   6   10.22    1.06   0
  -2  -1  -6   12.05    1.46   0
  -3  -1  -6   24.24    1.25   0
  -3   1  -6   27.48    2.11   0
   3   1   6   26.37    1.52   0
   3  -1   6   25.22    1.73   0
  -4  -1  -6   67.65    1.61   0
  -4   1  -6   71.54    2.41   0
   4  -1   6   68.10    2.45   0
   4   1   6   67.90    1.52   0
  -5   1  -6   27.28    1.88   0
  -5  -1  -6   26.11    1.55   0
   5   1   6   25.89    1.17   0
   5  -1   6   24.63    1.63   0
  -6  -1  -6   17.12    1.60   0
  -6   1  -6   16.88    1.73   0
   6  -1   6   14.54    1.45   0
   6   1   6   14.58    1.34   0
  -7   1  -6   30.60    1.84   0
  -7  -1  -6   30.28    1.62   0
   7  -1   6   29.72    1.59   0
   7   1   6   27.99    1.17   0
  -8   1  -6    8.18    1.63   0
  -8  -1  -6    8.62    1.51   0
   8  -1   6    7.79    1.37   0
   8   1   6    8.31    1.35   0
  -9  -1  -6   10.80    1.57   0
   9  -1   6   10.06    1.43   0
  -9   1  -6   13.51    1.66   0
   9   1   6   10.45    1.02   0
 -10  -1  -6   14.90    1.60   0
  10   1   6   16.10    1.41   0
  10  -1   6   16.45    1.45   0
 -10   1  -6   15.81    1.70   0
 -11   1  -6    0.80    1.48   0
 -11  -1  -6    0.04    1.46   0
  11   1   6    0.31    0.96   0
  11  -1   6    0.20    1.36   0
 -12   1  -6    0.28    1.46   0
 -12  -1  -6   -0.07    1.05   0
  12  -1   6    0.41    1.34   0
  12   1   6    0.85    1.00   0
 -13   1  -6   -0.42    1.46   0
 -13  -1  -6    0.94    1.13   0
  13   1   6    1.35    0.98   0
  13  -1   6    1.38    1.34   0
 -14  -1  -6   -1.59    1.49   0
 -14   1  -6    1.19    1.40   0
  14  -1   6    0.12    1.11   0
  14   1   6    0.69    1.36   0
 -15   1  -6    0.84    1.53   0
  15   1   6    0.74    1.06   0
 -15  -1  -6    2.03    1.09   0
  15  -1   6    1.19    1.49   0
 -16   1  -6   -1.35    1.67   0
  16  -1   6    1.55    1.62   0
  16   1   6    0.55    1.55   0
 -16  -1  -6    1.46    1.16   0
 -21   2   6   -0.95    1.52   0
  21  -2  -6    2.09    1.62   0
  21   2  -6    0.24    1.56   0
 -21  -2   6    0.59    1.12   0
  20   2  -6   -0.57    1.13   0
  20  -2  -6   -1.13    1.06   0
 -20   2   6    0.50    1.44   0
 -20  -2   6    0.64    1.60   0
 -19   2   6   -0.02    1.43   0
  19   2  -6   -0.12    1.50   0
  19  -2  -6    0.47    1.52   0
 -19  -2   6    1.93    1.50   0
 -18   2   6    0.44    1.36   0
  18   2  -6    2.84    1.52   0
  18  -2  -6    0.99    1.37   0
 -18  -2   6   -0.61    1.11   0
 -17   2   6    0.74    1.38   0
 -17  -2   6   -0.23    1.03   0
  17  -2  -6    2.97    1.12   0
  17   2  -6    1.99    1.06   0
 -16   2   6   14.01    1.13   0
  16   2  -6   12.23    1.56   0
 -16  -2   6   13.55    1.15   0
  16  -2  -6   14.04    1.55   0
 -15   2   6   -0.31    1.25   0
 -15  -2   6    1.25    1.11   0
  15   2  -6    1.59    1.07   0
  15  -2  -6    0.58    1.43   0
  14  -2  -6    3.52    1.49   0
 -14   2   6    3.45    1.27   0
 -14  -2   6    0.99    1.48   0
  14   2  -6    1.23    1.54   0
  13   2  -6   48.78    1.40   0
  13  -2  -6   42.86    1.33   0
 -13  -2   6   49.92    1.68   0
 -13   2   6   47.75    1.27   0
 -12  -2   6    1.80    1.06   0
  12  -2  -6    1.66    0.97   0
  12   2  -6    2.31    1.49   0
 -12   2   6    1.32    0.87   0
 -11   2   6    3.00    1.25   0
 -11  -2   6    1.95    1.12   0
  11  -2  -6    2.52    0.87   0
  11   2  -6    4.38    1.14   0
 -10  -2   6   25.76    1.68   0
  10  -2  -6   22.18    1.48   0
  10   2  -6   24.46    1.74   0
 -10   2   6   20.81    1.14   0
  -9   2   6    8.88    1.18   0
  -9  -2   6    7.08    1.18   0
   9   2  -6    6.62    1.25   0
   9  -2  -6    6.94    1.00   0
  -8  -2   6   24.88    1.71   0
   8  -2  -6   22.15    1.50   0
   8  -2  -6   23.65    1.51   0
   8   2  -6   23.29    1.80   0
   7   2  -6    0.69    1.15   0
  -7  -2   6    3.45    1.49   0
   7  -2  -6    0.74    0.93   0
   7  -2  -6    1.95    0.91   0
   6   2  -6   14.33    1.31   0
   6  -2  -6   12.03    1.07   0
  -6  -2   6   12.50    1.66   0
   6  -2  -6   13.34    1.10   0
   5  -2  -6   51.71    1.42   0
  -5  -2   6   52.46    2.00   0
   5  -2  -6   54.02    1.74   0
   5   2  -6   52.90    2.14   0
   4   2  -6   -1.50    1.81   0
   4  -2  -6    1.84    1.31   0
  -4  -2   6    0.34    1.06   0
  -4   2   6   -0.34    0.99   0
  -3   2   6   64.74    1.56   0
   3   2  -6   65.82    2.43   0
  -3  -2   6   69.45    2.19   0
   3  -2  -6   68.15    1.88   0
  -2  -2   6  277.34    3.83   0
  -2   2   6  265.62    2.81   0
   2   2  -6  280.67    4.26   0
   2  -2  -6  253.35    2.59   0
  -1  -2   6  152.79    3.51   0
  -1   2   6  150.64    2.27   0
   1   2  -6  161.37    3.84   0
   1  -2  -6  153.84    2.23   0
   0   2  -6   97.85    3.73   0
   0   2   6   82.81    1.59   0
   0  -2  -6   86.71    1.87   0
   0   2  -6   91.64    3.55   0
   1   2   6    2.73    1.30   0
  -1  -2  -6    2.99    1.34   0
  -2  -2  -6   14.06    1.14   0
   2   2   6   12.48    1.06   0
  -3  -2  -6   32.35    1.24   0
   3   2   6   33.54    1.51   0
  -4  -2  -6    8.13    1.04   0
   4   2   6    6.59    0.97   0
  -5  -2  -6   41.25    1.68   0
  -5   2  -6   47.58    3.21   0
   5   2   6   41.67    1.56   0
   5  -2   6   42.67    2.96   0
  -6  -2  -6   39.62    1.33   0
   6  -2   6   38.90    2.55   0
  -6   2  -6   44.10    2.58   0
   6   2   6   39.90    1.56   0
  -7  -2  -6  133.87    1.81   0
   7  -2   6  124.92    3.29   0
  -7   2  -6  145.27    3.47   0
   7   2   6  123.13    1.72   0
   8  -2   6   64.35    2.27   0
  -8   2  -6   75.37    2.74   0
  -8  -2  -6   68.58    1.82   0
   8   2   6   60.03    1.34   0
  -9  -2  -6   10.53    1.46   0
  -9   2  -6    8.69    1.95   0
   9  -2   6    7.13    1.72   0
   9   2   6    5.87    0.96   0
 -10   2  -6   -0.26    1.42   0
 -10  -2  -6    1.43    1.43   0
  10  -2   6    0.63    1.55   0
  10   2   6    1.36    1.21   0
 -11  -2  -6    0.94    1.00   0
 -11   2  -6    0.94    1.81   0
  11  -2   6    1.90    1.36   0
  11   2   6    2.22    0.95   0
 -12  -2  -6    1.69    1.11   0
 -12   2  -6   -0.32    1.51   0
  12  -2   6   -0.31    1.42   0
  12   2   6    0.92    0.91   0
 -13  -2  -6    2.74    1.09   0
 -13   2  -6    4.94    1.61   0
  13  -2   6    3.18    1.43   0
  13   2   6    2.86    0.97   0
 -14   2  -6    0.08    1.49   0
 -14  -2  -6   -0.09    1.15   0
  14  -2   6   -0.12    1.38   0
  14   2   6    0.23    1.45   0
 -15  -2  -6    1.09    1.21   0
  15  -2   6    2.08    1.89   0
  15   2   6    1.53    1.47   0
 -15   2  -6    2.25    1.64   0
  20   3  -6    1.07    1.55   0
 -20   3   6    0.23    1.55   0
 -20  -3   6    0.88    1.13   0
  20  -3  -6    0.63    1.62   0
 -19   3   6    1.81    1.49   0
  19   3  -6    1.48    1.51   0
 -19  -3   6    1.85    1.10   0
  19  -3  -6    2.16    1.56   0
 -18   3   6    1.53    0.97   0
  18   3  -6    1.35    1.06   0
 -18  -3   6    1.50    1.52   0
  18  -3  -6    1.64    1.14   0
 -17  -3   6    1.22    1.50   0
  17   3  -6    1.13    1.07   0
 -17   3   6   -0.55    1.37   0
  17  -3  -6    0.41    0.95   0
 -16  -3   6    4.90    1.52   0
  16   3  -6    4.04    1.48   0
 -16   3   6    4.20    1.29   0
  16  -3  -6    3.67    1.02   0
  15  -3  -6    3.05    1.39   0
 -15  -3   6    2.76    1.02   0
 -15   3   6    3.16    1.29   0
  15   3  -6    2.98    1.43   0
 -14  -3   6    3.38    1.56   0
  14  -3  -6    0.87    0.98   0
  14   3  -6    1.72    1.54   0
 -13  -3   6    0.83    1.44   0
  13   3  -6    3.86    1.42   0
  13  -3  -6    2.52    1.38   0
  13  -3  -6    2.37    1.28   0
 -12  -3   6   31.35    1.64   0
  12   3  -6   28.43    1.23   0
  12  -3  -6   28.81    1.25   0
  12  -3  -6   31.71    1.53   0
 -11  -3   6    0.72    1.08   0
  11   3  -6    1.25    1.10   0
  11  -3  -6    2.02    0.90   0
  11  -3  -6    2.46    1.31   0
 -10  -3   6    3.77    1.52   0
  10   3  -6    2.21    1.52   0
  10  -3  -6    2.67    0.89   0
  10  -3  -6    2.47    0.92   0
  -9  -3   6    7.76    1.04   0
   9  -3  -6    6.96    0.93   0
   9   3  -6    8.60    1.54   0
   9  -3  -6    8.61    1.21   0
  -8  -3   6   49.44    1.42   0
   8  -3  -6   46.59    1.28   0
   8  -3  -6   52.32    1.57   0
   8   3  -6   47.88    1.37   0
   7  -3  -6    2.70    1.15   0
  -7  -3   6    3.71    1.41   0
   7   3  -6    3.97    1.48   0
   7  -3  -6    3.39    1.24   0
  -6  -3   6   -0.44    1.02   0
   6  -3  -6    1.54    0.83   0
   6   3  -6   -0.14    1.53   0
   6  -3  -6    1.06    1.07   0
  -5  -3   6    4.76    1.58   0
   5   3  -6    4.18    1.17   0
   5  -3  -6    4.44    1.13   0
  -4  -3   6    0.89    1.59   0
   4   3  -6    1.78    1.57   0
   4  -3  -6    1.51    0.90   0
  -4   3   6    1.49    1.13   0
  -3  -3   6    5.60    1.58   0
   3   3  -6    6.80    1.59   0
  -3   3   6    3.69    0.91   0
   3  -3  -6    5.67    0.93   0
   2   3  -6   18.84    1.69   0
  -2  -3   6   18.54    1.72   0
   2  -3  -6   17.19    1.10   0
  -2   3   6   16.44    1.43   0
   1   3  -6  106.96    3.05   0
  -1  -3   6  108.82    3.16   0
  -1   3   6  101.09    1.92   0
   1  -3  -6   99.30    1.63   0
   0  -3   6   20.87    2.54   0
   0   3   6   18.02    1.11   0
   0   3  -6   19.97    2.41   0
   0  -3  -6   20.12    1.44   0
   1   3   6    5.73    0.93   0
  -1  -3  -6    6.60    1.02   0
  -2  -3  -6    5.03    1.35   0
   2   3   6    3.91    1.28   0
  -3  -3  -6    9.13    1.38   0
   3   3   6   10.15    1.34   0
  -4  -3  -6   28.46    1.58   0
   4   3   6   25.99    1.17   0
  -5  -3  -6   37.07    1.61   0
   5   3   6   30.47    1.15   0
  -6  -3  -6   50.85    1.37   0
   6   3   6   52.12    1.56   0
  -7  -3  -6   12.39    1.48   0
   7   3   6   12.79    1.01   0
  -8  -3  -6   27.76    1.25   0
   8   3   6   24.20    1.50   0
  -9  -3  -6   -1.15    1.05   0
   9   3   6    0.93    0.95   0
 -10  -3  -6    3.98    1.06   0
  10   3   6    3.40    1.31   0
 -11  -3  -6    0.28    1.07   0
  11   3   6   -0.87    0.97   0
  12  -3   6    4.97    2.70   0
  12   3   6    5.72    1.38   0
 -12  -3  -6    4.81    1.16   0
 -13   3  -6   -0.07    2.16   0
 -13  -3  -6   -0.21    1.00   0
  13  -3   6    0.55    2.33   0
  13   3   6    1.50    1.35   0
 -14  -3  -6    2.55    1.65   0
 -14   3  -6    4.06    2.35   0
  14  -3   6    3.33    2.31   0
  14   3   6    3.54    1.04   0
  18   4  -6    2.91    1.59   0
 -18  -4   6    3.28    1.64   0
  18  -4  -6    7.67    1.57   0
  18  -4  -6    3.72    1.24   0
 -17  -4   6    1.12    1.12   0
  17   4  -6    1.02    1.53   0
  17  -4  -6    1.03    1.50   0
  17  -4  -6    0.79    1.51   0
  16  -4  -6    1.49    1.16   0
 -16  -4   6    0.46    1.02   0
  16   4  -6   -0.10    1.01   0
  16  -4  -6    1.90    1.51   0
 -15  -4   6    1.27    1.07   0
  15  -4  -6    1.35    1.50   0
  15   4  -6    2.63    1.46   0
  15  -4  -6    0.54    0.91   0
 -14  -4   6   -0.41    1.03   0
  14   4  -6    0.28    1.38   0
  14  -4  -6    0.93    1.38   0
  14  -4  -6    1.11    1.36   0
 -13  -4   6    0.36    0.95   0
  13  -4  -6   -0.07    1.26   0
  13   4  -6   -1.09    1.32   0
  13  -4  -6    0.66    1.40   0
 -12  -4   6    0.75    1.01   0
  12   4  -6    2.22    1.06   0
  12  -4  -6    0.54    1.31   0
  12  -4  -6   -0.82    0.95   0
 -11  -4   6    1.96    1.54   0
  11   4  -6    1.27    1.02   0
  11  -4  -6    0.39    1.31   0
  11  -4  -6    1.55    1.23   0
 -10  -4   6   -0.35    1.43   0
  10  -4  -6    0.41    1.26   0
  10   4  -6    1.79    1.39   0
  10  -4  -6    0.18    0.86   0
  -9  -4   6    1.20    1.12   0
   9   4  -6    0.07    1.47   0
   9  -4  -6    1.26    0.88   0
   9  -4  -6    1.07    1.28   0
   8   4  -6    4.12    1.49   0
   8  -4  -6    3.84    1.29   0
   8  -4  -6    2.97    0.95   0
  -8  -4   6    2.58    1.10   0
   7   4  -6    2.08    1.41   0
  -7  -4   6    4.34    1.52   0
   7  -4  -6    1.94    1.22   0
   7  -4  -6    2.39    0.89   0
   6   4  -6    8.13    1.44   0
   6  -4  -6    7.05    1.29   0
  -6  -4   6    8.10    1.14   0
   6  -4  -6    7.75    1.30   0
  -5  -4   6   19.11    1.61   0
   5   4  -6   20.98    1.54   0
  -5   4   6   22.09    1.42   0
   5  -4  -6   24.62    1.36   0
  -4  -4   6   31.31    1.78   0
   4   4  -6   28.53    1.60   0
  -4   4   6   27.67    1.44   0
   4  -4  -6   29.63    1.55   0
   3   4  -6    3.37    1.37   0
  -3  -4   6    4.00    1.48   0
  -3   4   6    4.47    1.23   0
   3  -4  -6    2.42    0.92   0
  -2  -4   6    3.05    1.53   0
  -2   4   6    4.48    1.27   0
   2  -4  -6    3.65    0.93   0
   2   4  -6    2.79    1.31   0
  -1  -4   6    0.72    1.45   0
  -1   4   6    2.13    1.24   0
   1  -4  -6    0.31    1.32   0
   1   4  -6    1.00    1.57   0
   0  -4  -6   11.40    1.36   0
   0   4   6   10.44    1.31   0
   0   4  -6   10.10    1.77   0
   0  -4   6   11.23    2.12   0
  -1  -4  -6    0.97    0.99   0
   1   4   6    1.20    1.18   0
  -2  -4  -6    2.85    1.28   0
   2   4   6    4.73    1.20   0
  -3  -4  -6   14.13    1.02   0
   3   4   6   14.27    1.37   0
  -4  -4  -6    4.59    1.42   0
   4   4   6    4.57    1.26   0
  -5  -4  -6   15.00    1.50   0
   5   4   6   13.13    1.41   0
  -6  -4  -6   -1.09    1.42   0
   6   4   6    1.95    1.31   0
  -7  -4  -6    7.50    1.46   0
   7   4   6    6.59    1.30   0
  -8  -4  -6    1.44    1.45   0
   8   4   6    0.38    1.33   0
  -9  -4  -6    1.67    1.48   0
   9   4   6    1.79    1.40   0
  10   4   6   -1.11    1.01   0
 -10  -4  -6    2.45    1.52   0
 -11  -4  -6   -0.75    1.06   0
  11   4   6    1.42    1.44   0
  12   4   6    1.14    1.07   0
 -12  -4  -6    3.35    1.57   0
 -13  -4  -6   -1.80    1.61   0
  13   4   6    0.56    1.04   0
  16  -5  -6    0.78    1.52   0
  16   5  -6    0.30    1.53   0
  16  -5  -6    0.79    1.65   0
 -16  -5   6    0.97    1.15   0
  15   5  -6    0.65    1.10   0
 -15  -5   6    1.00    1.06   0
  15  -5  -6   -0.71    1.49   0
  15  -5  -6   -1.56    1.05   0
 -14  -5   6    0.78    1.18   0
  14   5  -6    0.67    1.05   0
  14  -5  -6    1.02    1.44   0
  14  -5  -6   -0.65    1.44   0
 -13  -5   6   -0.29    1.12   0
  13   5  -6    1.42    1.05   0
  13  -5  -6    3.58    1.46   0
  13  -5  -6    1.94    1.38   0
 -12  -5   6    0.61    1.08   0
  12   5  -6    0.89    1.06   0
  12  -5  -6    1.54    1.38   0
  12  -5  -6    1.20    0.96   0
  11  -5  -6    1.02    1.39   0
 -11  -5   6   -0.88    1.63   0
  11   5  -6    1.59    1.45   0
  11  -5  -6    0.47    1.34   0
 -10  -5   6    3.80    1.41   0
  10  -5  -6    4.83    1.00   0
  10   5  -6    5.03    0.92   0
  10  -5  -6    4.43    1.37   0
  -9  -5   6    0.96    1.40   0
   9   5  -6    3.30    0.91   0
   9  -5  -6    1.17    1.35   0
   9  -5  -6    2.53    1.29   0
   8   5  -6   10.37    1.37   0
   8  -5  -6   10.04    1.34   0
   8  -5  -6    7.28    1.39   0
  -8  -5   6    8.44    1.04   0
   7   5  -6    2.67    1.29   0
   7  -5  -6    4.89    1.28   0
   7  -5  -6    3.14    1.25   0
  -7  -5   6    1.62    1.49   0
   6   5  -6    6.09    1.36   0
   6  -5  -6    4.98    0.94   0
   6  -5  -6    5.88    0.95   0
  -6  -5   6    5.37    1.52   0
   5  -5  -6    1.46    0.89   0
  -5   5   6    0.50    0.88   0
   5   5  -6    0.48    1.32   0
  -5  -5   6    1.18    1.46   0
  -4  -5   6    6.55    1.51   0
   4  -5  -6    4.07    0.95   0
  -4   5   6    5.73    1.33   0
   4   5  -6    5.11    1.36   0
  -3  -5   6    5.32    1.61   0
   3   5  -6    5.11    1.42   0
  -3   5   6    7.13    1.29   0
   3  -5  -6    3.36    0.98   0
   2  -5  -6    0.65    1.27   0
  -2  -5   6   -0.06    1.49   0
  -2   5   6    0.32    1.28   0
   2   5  -6   -0.08    1.29   0
   1  -5  -6    0.14    1.33   0
  -1  -5   6   -0.06    1.40   0
   1   5  -6   -0.22    1.28   0
  -1   5   6   -0.95    0.93   0
   0  -5  -6   -1.09    0.95   0
   0   5   6    1.15    1.31   0
   0  -5   6    0.64    1.94   0
   0   5  -6    0.98    1.75   0
  -1  -5  -6   13.52    1.10   0
   1   5   6   16.73    1.41   0
   2   5   6    1.77    1.22   0
  -2  -5  -6   -0.05    0.91   0
  -3  -5  -6    3.04    0.96   0
   3   5   6    2.06    0.88   0
  -4  -5  -6    0.70    1.39   0
   4   5   6    1.01    0.93   0
  -5  -5  -6    0.10    1.41   0
   5   5   6   -1.74    1.32   0
  -6  -5  -6    4.51    1.06   0
   6   5   6    6.25    1.39   0
  -7  -5  -6    1.50    1.52   0
   7   5   6    0.50    1.40   0
  -8  -5  -6   -0.81    1.50   0
   8   5   6    3.21    1.40   0
   9   5   6    1.51    1.49   0
  -9  -5  -6    1.34    1.12   0
  10   5   6    2.54    1.50   0
 -10  -5  -6   -0.30    1.63   0
 -11  -5  -6    2.69    1.15   0
  11   5   6    0.30    1.11   0
  13  -6  -6    1.17    1.57   0
 -13  -6   6    2.90    1.70   0
  13  -6  -6    0.17    1.64   0
  13   6  -6   -0.57    1.15   0
 -12  -6   6    1.47    1.64   0
  12  -6  -6    1.04    1.68   0
  12  -6  -6    0.55    1.49   0
  12   6  -6    0.69    1.64   0
  11  -6  -6    3.60    1.48   0
 -11  -6   6    5.53    1.17   0
  11  -6  -6    6.75    1.61   0
  11   6  -6    6.60    1.53   0
 -10  -6   6    5.32    1.53   0
  10  -6  -6   -0.58    1.39   0
  10  -6  -6    0.80    1.50   0
  10   6  -6    0.78    1.49   0
  -9  -6   6    1.95    1.07   0
   9  -6  -6   -1.17    1.36   0
   9  -6  -6    1.16    1.43   0
   9   6  -6    2.21    0.98   0
   8  -6  -6    2.07    1.33   0
   8  -6  -6   -0.31    1.41   0
  -8  -6   6    2.10    1.46   0
   8   6  -6    1.07    1.44   0
   7  -6  -6   -0.48    1.37   0
   7   6  -6   -0.24    0.92   0
   7  -6  -6    1.75    1.39   0
  -7  -6   6    1.95    1.55   0
   6   6  -6    0.39    1.33   0
   6  -6  -6    1.26    1.30   0
   6  -6  -6    1.68    1.42   0
  -6  -6   6    0.03    1.44   0
  -5  -6   6    3.41    1.65   0
   5   6  -6    4.87    1.50   0
   5  -6  -6    4.46    1.07   0
   4  -6  -6    4.55    1.44   0
  -4  -6   6    2.37    1.56   0
   4   6  -6    3.61    1.41   0
  -4   6   6    5.05    1.40   0
   3  -6  -6    1.20    1.04   0
  -3  -6   6    2.77    1.54   0
   3   6  -6    1.04    1.71   0
  -3   6   6    3.18    1.42   0
  -2   6   6    0.79    1.32   0
   2  -6  -6    0.09    1.40   0
  -2  -6   6    0.78    1.87   0
   2   6  -6   -0.65    1.66   0
   1  -6  -6   -0.24    1.46   0
  -1  -6   6    1.49    1.80   0
  -1   6   6    1.60    0.89   0
   1   6  -6    0.18    1.67   0
   0  -6   6    0.96    2.11   0
   0  -6  -6    1.87    1.09   0
   0   6   6    2.82    0.99   0
   0   6  -6    1.12    1.71   0
  -1  -6  -6    0.50    1.44   0
   1   6   6    0.22    1.00   0
  -2  -6  -6    1.37    1.06   0
   2   6   6    1.36    1.42   0
  -3  -6  -6    1.04    1.47   0
   3   6   6    0.77    1.34   0
  -4  -6  -6    4.47    1.53   0
   4   6   6    3.88    1.42   0
  -5  -6  -6   -1.00    1.00   0
   5   6   6    0.98    1.40   0
  -6  -6  -6    1.71    1.52   0
   6   6   6    1.75    1.07   0
  -7  -6  -6   -0.85    1.55   0
   7   6   6    2.37    1.09   0
  -6  -7   6    0.79    1.76   0
   6  -7  -6    2.60    1.48   0
   6  -7  -6    0.85    1.11   0
   6   7  -6    1.21    1.56   0
  -5  -7   6    1.10    1.71   0
   5  -7  -6    1.81    1.53   0
   5   7  -6   -0.82    1.68   0
   5  -7  -6    0.48    1.44   0
   4  -7  -6    0.77    1.57   0
   4   7  -6    0.03    1.59   0
  -4  -7   6    0.49    1.73   0
   3  -7  -6    1.02    1.53   0
  -3  -7   6    1.47    2.02   0
   3   7  -6    0.94    1.51   0
  -3   7   6   -0.03    1.05   0
   2  -7  -6    0.34    1.60   0
  -2  -7   6    1.22    1.56   0
  -2   7   6   -0.25    1.57   0
   2   7  -6    0.42    1.54   0
   1   7  -6    0.29    1.93   0
   1  -7  -6   -1.71    1.59   0
  -1  -7   6    0.20    1.98   0
  -1   7   6   -0.98    1.54   0
   0  -7  -6   -0.44    1.17   0
   0   7   6    0.31    1.59   0
   0  -7   6    0.26    2.34   0
   0  -7   6    0.48    2.50   0
  -1  -7  -6   -0.96    1.17   0
   1   7   6    1.38    1.52   0
  22   1  -7    1.11    1.17   0
  22  -1  -7    3.32    1.60   0
  21   1  -7    4.50    1.18   0
  21  -1  -7    4.29    1.17   0
 -21  -1   7    8.37    1.61   0
 -21   1   7    5.12    1.05   0
  20   1  -7    6.36    1.55   0
 -20  -1   7    3.49    1.50   0
  20  -1  -7    4.18    1.14   0
 -20   1   7    3.76    1.45   0
  19   1  -7    2.91    1.53   0
 -19   1   7    0.60    1.01   0
  19  -1  -7    0.62    1.52   0
 -19  -1   7    3.51    1.42   0
 -18   1   7    7.35    1.05   0
  18   1  -7    5.94    1.48   0
 -18  -1   7   11.84    1.45   0
  18  -1  -7    7.58    1.59   0
 -17   1   7    9.51    1.01   0
 -17  -1   7    7.53    1.06   0
  17  -1  -7    7.39    1.17   0
  17   1  -7    7.51    1.52   0
 -16   1   7   27.32    1.20   0
  16   1  -7   25.83    1.33   0
  16  -1  -7   25.68    1.27   0
 -16  -1   7   29.77    1.60   0
  15   1  -7    1.06    1.05   0
 -15   1   7    1.94    1.24   0
 -15  -1   7   -1.15    1.04   0
  15  -1  -7    1.16    1.39   0
 -14  -1   7    2.60    1.02   0
  14   1  -7    4.55    1.55   0
  14  -1  -7    5.05    1.08   0
 -14   1   7    4.86    1.35   0
  13  -1  -7   10.45    1.14   0
  13   1  -7   13.41    1.67   0
 -13   1   7   13.14    1.38   0
 -13  -1   7   13.51    1.17   0
  12  -1  -7    0.27    1.02   0
 -12   1   7    0.73    0.89   0
 -12  -1   7    0.88    1.01   0
  12   1  -7   -0.72    1.10   0
  11  -1  -7    1.67    1.48   0
 -11  -1   7    2.83    1.44   0
 -11   1   7    0.83    1.37   0
  11   1  -7    0.92    1.19   0
  10  -1  -7   77.92    1.89   0
 -10  -1   7   83.66    1.96   0
  10   1  -7   88.69    2.02   0
 -10   1   7   82.36    1.57   0
  -9   1   7   25.61    1.20   0
  -9  -1   7   26.21    1.26   0
   9  -1  -7   25.70    1.62   0
   9   1  -7   26.49    1.75   0
   8   1  -7   95.75    1.81   0
  -8   1   7   90.19    1.91   0
  -8  -1   7   92.90    1.77   0
   8  -1  -7   93.09    1.69   0
   7   1  -7  472.95    3.61   0
   7  -1  -7  456.90    3.34   0
  -7   1   7  452.80    3.25   0
  -7  -1   7  481.52    3.61   0
  -6  -1   7   74.68    1.99   0
   6   1  -7   76.32    2.09   0
   6  -1  -7   77.08    1.99   0
   5  -1  -7   92.16    2.12   0
  -5  -1   7   96.15    2.14   0
   5   1  -7   97.41    1.95   0
   5  -1  -7   90.94    1.81   0
   4  -1  -7   49.62    1.89   0
   4   1  -7   51.04    1.98   0
  -4  -1   7   49.41    1.58   0
   4  -1  -7   50.25    1.86   0
  -3  -1   7    0.58    1.38   0
   3  -1  -7   -0.22    1.06   0
   3   1  -7    1.49    1.50   0
   2   1  -7  119.80    2.55   0
  -2   1   7  121.16    2.29   0
   2  -1  -7  113.36    2.22   0
  -1   1   7    2.66    1.01   0
   1   1  -7    3.76    1.49   0
   1  -1  -7    4.60    1.07   0
   1   1  -7    3.33    1.45   0
   0   1   7  148.14    2.35   0
   0   1  -7  153.84    2.95   0
   0   1  -7  145.55    2.95   0
   0  -1  -7  144.80    2.37   0
   1   1   7  195.33    2.33   0
  -1   1  -7  187.08    3.27   0
  -1  -1  -7  188.35    2.31   0
  -2   1  -7   11.61    1.62   0
   2  -1   7   12.31    1.53   0
   2   1   7   11.23    1.40   0
  -2  -1  -7   12.98    1.47   0
  -3  -1  -7   14.50    1.12   0
   3  -1   7   15.37    1.55   0
   3   1   7   13.42    1.41   0
  -3   1  -7   14.09    1.66   0
  -4  -1  -7   17.82    1.06   0
  -4   1  -7   20.18    1.74   0
   4  -1   7   22.19    1.60   0
   4   1   7   21.04    1.10   0
  -5  -1  -7    3.76    1.38   0
   5  -1   7    4.64    1.32   0
  -5   1  -7    4.19    1.58   0
   5   1   7    3.46    1.23   0
  -6   1  -7  160.85    2.82   0
  -6  -1  -7  157.98    2.29   0
   6  -1   7  155.30    2.81   0
   6   1   7  152.67    1.97   0
   7  -1   7   14.70    1.49   0
  -7  -1  -7   14.89    1.20   0
  -7   1  -7   15.76    1.75   0
   7   1   7   14.12    1.37   0
  -8  -1  -7   25.98    1.62   0
   8  -1   7   24.09    1.56   0
  -8   1  -7   23.85    1.85   0
   8   1   7   22.51    1.13   0
  -9  -1  -7   19.79    1.59   0
  -9   1  -7   21.91    1.79   0
   9  -1   7   18.44    1.56   0
   9   1   7   20.28    1.08   0
 -10  -1  -7    1.11    1.06   0
  10  -1   7    0.60    1.31   0
  10   1   7    1.30    1.27   0
 -10   1  -7    1.84    1.54   0
 -11  -1  -7    6.61    1.59   0
  11   1   7    8.63    1.40   0
  11  -1   7    6.52    1.40   0
 -11   1  -7    9.71    1.58   0
 -12   1  -7    3.91    1.56   0
 -12  -1  -7    5.89    1.21   0
  12  -1   7    3.98    1.40   0
  12   1   7    2.52    1.06   0
 -13   1  -7    1.95    1.63   0
 -13  -1  -7   -1.98    1.50   0
  13  -1   7    1.12    1.41   0
  13   1   7    1.21    0.98   0
 -14   1  -7    1.27    1.54   0
  14  -1   7   -0.37    1.53   0
 -14  -1  -7    0.72    1.59   0
  14   1   7    2.85    1.41   0
 -15   1  -7    1.21    1.60   0
  15  -1   7   -0.42    1.12   0
  15   1   7    0.36    1.13   0
 -15  -1  -7    1.97    1.69   0
 -21   2   7    0.39    1.15   0
  21  -2  -7    0.83    1.57   0
  21   2  -7    0.95    1.13   0
 -21  -2   7    0.76    1.54   0
 -20   2   7    2.93    1.04   0
  20   2  -7    0.94    1.58   0
 -20  -2   7    3.63    1.57   0
  20  -2  -7    3.95    1.59   0
  19   2  -7    1.44    1.48   0
 -19  -2   7    2.28    1.46   0
 -19   2   7   -0.45    0.98   0
  19  -2  -7    0.17    1.03   0
 -18   2   7   -0.21    0.96   0
  18  -2  -7    1.06    1.48   0
  18   2  -7    0.96    1.07   0
 -18  -2   7    0.37    1.48   0
 -17   2   7   11.54    1.33   0
 -17  -2   7   12.38    1.54   0
  17   2  -7   10.08    1.10   0
  17  -2  -7   10.87    1.06   0
 -16   2   7    0.12    0.99   0
 -16  -2   7    1.07    1.00   0
  16   2  -7    1.11    1.42   0
  16  -2  -7    0.14    1.46   0
  15  -2  -7    5.98    1.51   0
 -15   2   7    6.92    1.00   0
 -15  -2   7    6.97    1.15   0
  15   2  -7    6.65    1.08   0
 -14  -2   7    1.33    1.45   0
 -14   2   7   -0.42    0.96   0
  14  -2  -7    0.29    1.41   0
  14   2  -7   -0.52    1.08   0
  13  -2  -7   -0.23    1.01   0
 -13  -2   7    0.95    1.46   0
  13   2  -7    1.18    1.55   0
 -13   2   7    0.53    1.30   0
 -12   2   7   14.00    1.32   0
 -12  -2   7   13.19    1.13   0
  12  -2  -7   11.45    1.46   0
  12   2  -7   13.56    1.18   0
 -11  -2   7   26.33    1.24   0
  11  -2  -7   24.16    1.46   0
  11   2  -7   26.07    1.70   0
 -11   2   7   23.97    1.06   0
 -10   2   7    0.65    0.79   0
 -10  -2   7   -1.10    1.50   0
  10   2  -7    0.08    1.61   0
  10  -2  -7    0.22    0.97   0
   9  -2  -7   28.49    1.42   0
  -9  -2   7   31.02    1.22   0
   9   2  -7   28.56    1.38   0
   8   2  -7    1.38    1.53   0
   8  -2  -7    1.34    1.25   0
  -8  -2   7    1.98    1.42   0
   8  -2  -7    2.14    0.85   0
   7   2  -7   55.02    1.95   0
   7  -2  -7   59.58    1.76   0
  -7  -2   7   58.08    1.47   0
   7  -2  -7   56.12    1.74   0
   6  -2  -7  295.99    2.66   0
   6   2  -7  322.88    3.05   0
   6  -2  -7  323.39    2.88   0
  -6  -2   7  329.38    3.22   0
   5  -2  -7  111.29    2.07   0
   5  -2  -7  111.78    2.01   0
  -5  -2   7  117.99    2.10   0
   5   2  -7  122.97    2.50   0
   4  -2  -7   41.41    1.28   0
  -4   2   7   40.12    1.60   0
   4   2  -7   42.09    2.10   0
  -4  -2   7   43.08    1.84   0
  -3  -2   7  112.83    2.51   0
  -3   2   7  107.61    2.00   0
   3  -2  -7  105.01    1.72   0
   3   2  -7  116.73    2.68   0
  -2  -2   7   85.07    2.40   0
  -2   2   7   84.87    1.84   0
   2  -2  -7   84.73    1.58   0
   2   2  -7   94.64    2.65   0
  -1   2   7  154.13    2.01   0
   1  -2  -7  162.35    2.21   0
   1   2  -7  182.32    3.82   0
   0   2  -7   18.99    2.67   0
   0   2   7   15.09    1.37   0
   0   2  -7   16.35    1.96   0
   0  -2  -7   17.47    1.41   0
  -1   2  -7   11.69    2.56   0
   1   2   7    9.71    0.96   0
  -1  -2  -7   10.79    0.99   0
  -1   2  -7    9.99    2.35   0
  -2  -2  -7   40.05    1.55   0
  -2   2  -7   44.81    4.18   0
   2   2   7   37.75    1.24   0
  -2   2  -7   42.83    4.45   0
  -3  -2  -7    1.04    1.35   0
   3   2   7   -0.25    0.87   0
  -3   2  -7    0.03    2.60   0
  -3   2  -7    0.33    3.20   0
  -4   2  -7    6.64    2.54   0
  -4  -2  -7    6.29    1.02   0
  -4   2  -7    6.99    2.28   0
   4   2   7    4.66    0.94   0
  -5   2  -7   58.38    3.22   0
  -5  -2  -7   51.09    1.67   0
   5  -2   7   50.51    2.86   0
   5   2   7   49.59    1.33   0
   6   2   7    0.82    0.96   0
  -6   2  -7    2.17    1.94   0
  -6  -2  -7    1.60    0.99   0
   6  -2   7    1.27    1.62   0
  -7   2  -7    5.88    1.97   0
  -7  -2  -7    5.30    1.03   0
   7  -2   7    4.84    1.67   0
   7   2   7    3.45    1.32   0
  -8   2  -7    1.11    1.87   0
  -8  -2  -7    0.67    1.35   0
   8  -2   7    0.33    1.59   0
   8   2   7    1.59    1.21   0
  -9   2  -7    2.33    1.87   0
  -9  -2  -7    1.50    1.45   0
   9  -2   7    1.31    1.60   0
   9   2   7    1.92    1.30   0
 -10  -2  -7    1.99    1.49   0
 -10   2  -7    2.31    1.85   0
  10  -2   7    1.54    1.41   0
  10   2   7    1.67    0.91   0
 -11  -2  -7    1.37    1.15   0
  11  -2   7    1.15    1.78   0
  11   2   7    2.21    1.32   0
 -11   2  -7    1.25    1.52   0
 -12  -2  -7    2.30    1.56   0
 -12   2  -7    2.82    1.52   0
  12  -2   7    1.82    1.75   0
  12   2   7   -0.24    1.35   0
 -13  -2  -7    2.50    1.51   0
 -13   2  -7    1.65    1.62   0
  13  -2   7    0.38    1.48   0
  13   2   7    2.64    1.43   0
 -14  -2  -7   -0.31    1.57   0
 -14   2  -7   -0.09    1.56   0
  14   2   7    0.76    1.44   0
  14  -2   7   -0.08    1.55   0
  15  -2   7    0.76    1.96   0
  15   2   7    1.43    1.10   0
 -15  -2  -7    0.68    1.71   0
 -15   2  -7    0.25    2.01   0
  20   3  -7   -0.13    1.08   0
 -20  -3   7    0.08    1.11   0
 -20   3   7    0.61    1.55   0
  20  -3  -7   -0.49    1.58   0
  19   3  -7   -0.24    1.13   0
 -19  -3   7   -0.03    1.10   0
 -19   3   7    1.25    1.04   0
  19  -3  -7    0.74    1.04   0
  18   3  -7   -2.33    1.47   0
 -18  -3   7    1.88    1.04   0
 -18   3   7   -1.10    1.52   0
  18  -3  -7    0.47    1.05   0
 -17  -3   7    3.69    1.10   0
  17   3  -7    4.77    1.53   0
 -17   3   7    2.87    0.98   0
  17  -3  -7    4.47    1.45   0
  16  -3  -7    5.41    1.08   0
 -16  -3   7    6.09    1.11   0
  16   3  -7    5.39    1.09   0
 -16   3   7    4.92    0.96   0
  15  -3  -7    2.63    1.39   0
 -15  -3   7    1.72    1.07   0
  15   3  -7    2.63    1.00   0
 -14  -3   7    0.17    1.49   0
  14  -3  -7    0.14    1.35   0
  14   3  -7    0.87    1.08   0
  14  -3  -7    1.36    0.94   0
  13  -3  -7    0.75    0.93   0
 -13  -3   7    0.53    1.03   0
  13   3  -7   -0.53    1.03   0
  13  -3  -7   -0.47    1.34   0
 -12  -3   7   -0.45    1.41   0
  12   3  -7   -1.11    1.01   0
  12  -3  -7    1.84    1.25   0
  12  -3  -7    0.82    1.34   0
 -11  -3   7    1.54    0.99   0
  11  -3  -7    0.93    1.36   0
  11   3  -7    2.37    1.04   0
  11  -3  -7    3.18    1.25   0
  10   3  -7    3.43    1.54   0
  10  -3  -7    0.24    0.93   0
 -10  -3   7   -0.03    1.07   0
  10  -3  -7   -0.23    1.25   0
  -9  -3   7    4.52    1.04   0
   9  -3  -7    4.78    0.91   0
   9   3  -7    4.80    1.12   0
   9  -3  -7    4.04    1.28   0
   8   3  -7    2.38    1.51   0
  -8  -3   7   -0.09    1.39   0
   8  -3  -7    1.22    1.21   0
   8  -3  -7    0.36    1.21   0
   7  -3  -7   13.14    1.31   0
  -7  -3   7   14.08    1.48   0
   7   3  -7   12.90    1.58   0
   7  -3  -7   11.26    1.17   0
   6   3  -7    3.51    1.12   0
  -6  -3   7    2.41    0.98   0
   6  -3  -7    3.60    0.81   0
   6  -3  -7    6.46    1.24   0
   5   3  -7    1.32    1.59   0
  -5  -3   7    1.86    1.43   0
   5  -3  -7   -0.30    0.93   0
  -4   3   7    0.21    1.30   0
   4   3  -7    1.35    1.56   0
  -4  -3   7   -0.79    1.43   0
   4  -3  -7    2.09    1.26   0
   3   3  -7   27.44    1.79   0
   3  -3  -7   26.90    1.43   0
  -3   3   7   23.72    1.46   0
  -3  -3   7   26.15    1.69   0
   2   3  -7   84.12    2.68   0
  -2   3   7   77.60    1.81   0
   2  -3  -7   79.51    1.54   0
  -2  -3   7   79.71    2.37   0
   1   3  -7    0.13    1.77   0
   1  -3  -7    0.08    1.28   0
  -1  -3   7    0.44    1.58   0
  -1   3   7   -0.20    0.88   0
   0   3  -7    1.00    2.20   0
   0   3   7   -0.77    0.87   0
   0   3  -7    1.21    2.24   0
   0  -3  -7    2.52    0.92   0
   1   3   7    1.00    0.92   0
  -1  -3  -7    1.58    1.30   0
  -2  -3  -7   -1.33    1.42   0
   2   3   7    0.72    0.93   0
  -3  -3  -7    1.42    1.03   0
   3   3   7    2.53    1.33   0
  -4  -3  -7    1.41    1.33   0
   4   3   7    1.24    0.84   0
  -5  -3  -7   69.48    1.75   0
   5   3   7   64.72    1.40   0
  -6  -3  -7   12.94    1.10   0
   6   3   7   13.26    1.36   0
  -7  -3  -7    3.84    1.47   0
   7   3   7    5.28    1.01   0
  -8  -3  -7    3.43    1.06   0
   8   3   7    4.24    0.95   0
  -9  -3  -7    3.26    1.49   0
   9   3   7    2.38    0.91   0
 -10  -3  -7   -0.70    1.49   0
  10   3   7    1.34    1.39   0
 -11  -3  -7    3.03    1.54   0
  11   3   7    1.10    0.93   0
 -12  -3  -7    0.27    1.52   0
  12   3   7   -0.87    1.33   0
 -13  -3  -7    2.18    1.56   0
  13   3   7    2.99    1.45   0
 -14  -3  -7    0.66    1.11   0
  14   3   7    1.12    1.08   0
  18   4  -7   -0.88    1.51   0
  18  -4  -7   -0.51    1.64   0
 -18  -4   7   -1.59    1.56   0
  18  -4  -7    1.07    1.56   0
  17  -4  -7   12.47    1.59   0
  17   4  -7   12.72    1.56   0
 -17  -4   7    7.77    1.48   0
  17  -4  -7    9.83    1.12   0
  16  -4  -7    1.63    1.00   0
  16   4  -7    0.48    1.50   0
 -16  -4   7    2.99    1.50   0
  16  -4  -7    0.46    1.37   0
 -15  -4   7    1.80    1.48   0
  15   4  -7    2.69    1.04   0
  15  -4  -7    4.27    1.42   0
  15  -4  -7    2.36    1.37   0
 -14  -4   7    0.99    0.99   0
  14   4  -7    0.77    1.41   0
  14  -4  -7    1.43    1.25   0
  14  -4  -7    1.67    1.37   0
 -13  -4   7    1.16    0.95   0
  13   4  -7    3.24    1.06   0
  13  -4  -7    1.20    1.32   0
  13  -4  -7    2.23    1.29   0
 -12  -4   7   11.76    1.57   0
  12   4  -7   11.55    1.56   0
  12  -4  -7   11.07    1.36   0
  12  -4  -7    9.62    1.40   0
  11  -4  -7    7.18    1.32   0
 -11  -4   7    6.46    1.13   0
  11   4  -7    7.25    1.37   0
  11  -4  -7    6.67    0.92   0
 -10  -4   7    1.04    1.07   0
  10   4  -7    2.55    1.43   0
  10  -4  -7    0.28    0.90   0
  10  -4  -7    1.29    1.27   0
  -9  -4   7    9.42    1.51   0
   9   4  -7    9.42    1.13   0
   9  -4  -7    9.40    1.37   0
   9  -4  -7   11.06    1.39   0
  -8  -4   7    7.42    1.12   0
   8  -4  -7    7.10    0.96   0
   8   4  -7    4.85    1.50   0
   8  -4  -7    6.92    1.32   0
   7  -4  -7   20.52    1.42   0
  -7  -4   7   21.85    1.55   0
   7   4  -7   23.45    1.57   0
   7  -4  -7   20.17    1.06   0
   6   4  -7    9.03    1.44   0
  -6  -4   7   10.74    1.48   0
   6  -4  -7    9.43    1.36   0
   6  -4  -7    8.65    1.28   0
   5   4  -7   -0.40    1.36   0
  -5  -4   7    0.15    0.98   0
  -5   4   7    0.65    1.26   0
   5  -4  -7    0.80    1.24   0
   4   4  -7   57.82    1.91   0
  -4  -4   7   61.65    2.00   0
  -4   4   7   57.85    1.64   0
   4  -4  -7   57.91    1.39   0
   3   4  -7   21.25    1.97   0
  -3  -4   7   20.43    1.70   0
  -3   4   7   19.77    1.00   0
   3  -4  -7   22.43    1.34   0
  -2   4   7    2.81    1.23   0
   2  -4  -7    2.24    1.23   0
  -2  -4   7    0.94    1.50   0
   2   4  -7    1.57    1.41   0
  -1   4   7   51.11    1.57   0
   1   4  -7   50.53    2.39   0
   1  -4  -7   50.65    1.37   0
  -1  -4   7   54.38    2.46   0
   0  -4   7    0.44    2.67   0
   0   4   7   -0.41    0.85   0
   0   4  -7    0.41    2.54   0
   0  -4  -7    1.69    1.32   0
  -1  -4  -7   19.86    1.02   0
   1   4   7   18.24    1.00   0
  -2  -4  -7    2.35    1.27   0
   2   4   7    4.34    0.88   0
  -3  -4  -7    0.80    0.95   0
   3   4   7    2.22    1.29   0
  -4  -4  -7    3.53    1.35   0
   4   4   7   -0.17    1.33   0
  -5  -4  -7   35.31    1.64   0
   5   4   7   35.84    1.19   0
  -6  -4  -7    7.03    1.03   0
   6   4   7    5.84    0.95   0
  -7  -4  -7    5.67    1.00   0
   7   4   7    2.65    0.93   0
  -8  -4  -7    4.77    1.09   0
   8   4   7    3.52    1.03   0
  -9  -4  -7    4.56    1.54   0
   9   4   7    3.31    1.00   0
  10   4   7    7.07    1.50   0
 -10  -4  -7    5.91    1.54   0
  11   4   7   -0.04    1.08   0
 -11  -4  -7    0.74    1.59   0
 -12  -4  -7    1.21    1.10   0
  12   4   7    2.11    1.51   0
  16   5  -7    1.01    1.56   0
 -16  -5   7    4.58    1.58   0
  16  -5  -7    2.05    1.61   0
  16  -5  -7    3.05    1.62   0
  15   5  -7    1.21    1.08   0
 -15  -5   7    2.06    1.61   0
  15  -5  -7   -0.84    1.50   0
  15  -5  -7   -0.70    1.47   0
  14   5  -7    1.69    1.14   0
 -14  -5   7    3.36    1.13   0
  14  -5  -7    0.43    1.49   0
  14  -5  -7    2.04    1.46   0
  13   5  -7   -0.75    1.09   0
 -13  -5   7    1.36    1.05   0
  13  -5  -7   -0.54    1.28   0
  13  -5  -7   -0.08    1.41   0
  12   5  -7    0.99    0.97   0
 -12  -5   7    2.81    1.57   0
  12  -5  -7   -1.09    1.30   0
  12  -5  -7    0.25    1.32   0
 -11  -5   7   10.97    1.24   0
  11   5  -7   12.44    1.48   0
  11  -5  -7    7.61    1.44   0
  11  -5  -7    9.58    1.44   0
 -10  -5   7    1.69    1.46   0
  10   5  -7    1.61    0.97   0
  10  -5  -7    2.60    1.32   0
  10  -5  -7    1.67    1.37   0
   9   5  -7    5.44    1.38   0
  -9  -5   7    3.33    1.44   0
   9  -5  -7    4.18    1.36   0
   9  -5  -7    3.80    0.91   0
   8   5  -7    0.37    1.31   0
  -8  -5   7   -0.68    1.39   0
   8  -5  -7    0.24    0.89   0
   8  -5  -7    0.21    0.83   0
   7  -5  -7   -0.59    0.86   0
   7   5  -7    0.61    1.39   0
  -7  -5   7   -0.78    1.01   0
   7  -5  -7    2.68    1.27   0
   6   5  -7    0.88    0.97   0
  -6  -5   7    0.83    1.42   0
   6  -5  -7    1.16    0.93   0
   6  -5  -7    1.38    1.23   0
  -5  -5   7    3.81    1.53   0
  -5   5   7    4.59    1.31   0
   5  -5  -7    4.68    1.28   0
   5   5  -7    5.08    1.42   0
  -4   5   7    0.81    0.89   0
  -4  -5   7    2.40    1.44   0
   4  -5  -7    1.35    1.31   0
   4   5  -7    2.54    1.33   0
  -3  -5   7    0.38    1.45   0
   3   5  -7    0.61    1.36   0
  -3   5   7    0.41    0.88   0
   3  -5  -7   -0.32    1.31   0
  -2  -5   7    1.10    1.69   0
   2   5  -7    1.67    1.26   0
  -2   5   7   -0.75    1.31   0
   2  -5  -7    1.26    1.34   0
   1  -5  -7    1.92    1.30   0
  -1   5   7   -1.05    0.85   0
   1   5  -7    0.22    1.53   0
  -1  -5   7    0.15    1.63   0
   0  -5   7   13.00    3.09   0
   0  -5  -7   13.16    1.47   0
   0   5   7   12.22    1.42   0
   1   5   7    0.22    0.86   0
  -1  -5  -7    1.34    1.35   0
  -2  -5  -7   -0.11    0.94   0
   2   5   7   -0.52    1.22   0
  -3  -5  -7    4.94    0.99   0
   3   5   7    4.40    0.96   0
  -4  -5  -7    0.35    0.98   0
   4   5   7   -1.34    0.93   0
  -5  -5  -7    0.87    1.45   0
   5   5   7    0.08    1.36   0
  -6  -5  -7    4.56    1.46   0
   6   5   7    3.72    0.99   0
  -7  -5  -7    0.96    1.04   0
   7   5   7    0.94    1.39   0
  -8  -5  -7    0.56    1.58   0
   8   5   7    0.65    1.49   0
  -9  -5  -7    3.85    1.15   0
   9   5   7    2.11    1.52   0
 -10  -5  -7    1.24    1.58   0
  10   5   7   -0.84    1.03   0
  13   6  -7    1.89    1.52   0
 -13  -6   7    2.15    1.59   0
  13  -6  -7    0.73    1.63   0
  13  -6  -7   -0.04    1.51   0
  12   6  -7   -0.47    1.17   0
 -12  -6   7    1.34    1.08   0
  12  -6  -7    1.11    1.47   0
  12  -6  -7    0.94    1.52   0
 -11  -6   7    1.70    1.61   0
  11  -6  -7    3.79    1.49   0
  11  -6  -7    2.71    1.44   0
  11   6  -7    2.09    1.04   0
 -10  -6   7   -0.31    1.12   0
  10  -6  -7    0.05    1.08   0
  10  -6  -7    0.64    1.46   0
  10   6  -7    0.53    1.10   0
  -9  -6   7    4.00    1.11   0
   9  -6  -7    3.83    1.44   0
   9  -6  -7    3.87    1.04   0
   9   6  -7    3.87    1.46   0
  -8  -6   7    2.27    1.09   0
   8  -6  -7    3.33    1.38   0
   8  -6  -7    3.80    1.47   0
   8   6  -7    5.18    1.46   0
  -7  -6   7    1.23    1.62   0
   7  -6  -7    0.96    1.41   0
   7  -6  -7    0.89    0.92   0
   7   6  -7    0.17    1.34   0
  -6  -6   7   11.31    1.65   0
   6  -6  -7   11.29    1.46   0
   6   6  -7   10.62    1.57   0
   6  -6  -7   12.34    1.50   0
  -5  -6   7    3.41    1.55   0
   5   6  -7    3.61    1.36   0
   5  -6  -7    2.30    1.05   0
   4  -6  -7    1.41    1.44   0
  -4  -6   7    0.48    1.57   0
  -4   6   7    3.55    1.35   0
   4   6  -7    2.09    1.36   0
   3  -6  -7    4.33    1.41   0
  -3  -6   7    2.62    1.92   0
  -3   6   7    3.02    1.36   0
   3   6  -7    3.08    1.46   0
   2  -6  -7    1.58    1.02   0
  -2   6   7    2.04    0.96   0
  -2  -6   7    1.64    1.79   0
   2   6  -7    2.83    1.71   0
   1  -6  -7    2.06    1.42   0
  -1   6   7    1.40    0.97   0
   1   6  -7    0.11    1.66   0
  -1  -6   7    0.30    1.83   0
   0  -6  -7    0.94    1.02   0
   0   6   7    0.04    1.00   0
  -1  -6  -7    1.17    1.46   0
   1   6   7    1.81    1.41   0
  -2  -6  -7    0.60    1.05   0
   2   6   7    1.91    1.00   0
   3   6   7    0.51    0.99   0
  -3  -6  -7    0.98    1.46   0
  -4  -6  -7    1.41    1.55   0
   4   6   7    0.24    1.01   0
   5   6   7    0.32    1.46   0
  -5  -6  -7   -0.32    0.99   0
  -6  -6  -7   -0.50    1.55   0
   6   6   7   -0.22    1.05   0
   5  -7  -7    2.24    1.58   0
  -5  -7   7    3.03    1.71   0
   5   7  -7    3.09    1.63   0
   5  -7  -7    2.99    1.12   0
   4  -7  -7   -1.09    1.07   0
  -4  -7   7   -0.21    1.98   0
   4   7  -7    0.98    1.51   0
   3  -7  -7    1.08    1.11   0
  -3  -7   7   -0.08    1.94   0
  -3   7   7    0.50    1.10   0
   3   7  -7    1.37    1.91   0
   2  -7  -7    1.77    1.13   0
   2   7  -7    0.94    1.99   0
  -2   7   7    0.19    1.56   0
  -2  -7   7    0.85    2.10   0
  -1   7   7   -1.11    1.61   0
  -1  -7   7   -0.60    2.28   0
 -22   0   8    0.54    1.07   0
  22   0  -8    0.52    1.63   0
 -21   0   8    6.14    1.61   0
  21   0  -8    7.25    1.20   0
 -20   0   8    9.32    1.52   0
  20   0  -8    7.41    1.63   0
  19   0  -8   12.40    1.12   0
 -19   0   8   11.50    1.15   0
 -18   0   8    1.31    0.99   0
  18   0  -8    3.98    1.45   0
 -17   0   8    0.78    1.33   0
  17   0  -8    4.83    1.46   0
 -16   0   8    5.36    1.41   0
  16   0  -8    5.50    1.11   0
 -15   0   8   16.30    1.04   0
  15   0  -8   17.78    1.15   0
 -14   0   8    3.21    1.31   0
  14   0  -8    3.12    1.04   0
  13   0  -8    8.45    1.59   0
 -13   0   8    9.54    1.38   0
  12   0  -8   54.37    1.81   0
 -12   0   8   55.49    1.64   0
  11   0  -8  188.78    2.37   0
 -11   0   8  188.55    2.08   0
  10   0  -8   22.71    1.54   0
 -10   0   8   21.13    1.13   0
   9   0  -8   24.37    1.62   0
  -9   0   8   20.45    1.44   0
   8   0  -8   24.46    1.58   0
  -8   0   8   25.76    1.49   0
  -7   0   8   44.30    1.71   0
   7   0  -8   46.55    1.81   0
   6   0  -8   24.41    1.29   0
  -6   0   8   22.82    1.61   0
   5   0  -8   59.99    1.61   0
  -5   0   8   62.34    1.88   0
   4   0  -8   16.63    1.50   0
   4   0  -8   13.56    1.50   0
   3   0  -8   11.40    1.45   0
   3   0  -8   11.68    1.43   0
   2   0  -8    0.41    0.95   0
   2   0  -8    0.10    1.32   0
  -1   0   8   21.61    1.50   0
   1   0  -8   21.31    1.19   0
   0   0   8    3.64    1.36   0
   0   0  -8    3.89    1.32   0
  -1   0  -8  339.50    3.46   0
   1   0   8  350.65    3.48   0
   2   0   8    5.98    1.27   0
  -2   0  -8    6.39    1.03   0
  -3   0  -8   19.04    1.51   0
   3   0   8   19.76    1.44   0
  -4   0  -8   11.00    1.43   0
   4   0   8    9.12    1.34   0
  -5   0  -8   12.48    1.47   0
   5   0   8   11.03    1.34   0
  -6   0  -8   33.32    1.35   0
   6   0   8   32.99    1.47   0
  -7   0  -8   31.65    1.68   0
   7   0   8   27.42    1.48   0
   8   0   8    0.91    1.23   0
  -8   0  -8    2.07    1.10   0
  -9   0  -8   29.83    1.63   0
   9   0   8   28.85    1.46   0
 -10   0  -8    3.99    1.51   0
  10   0   8    1.71    1.31   0
 -11   0  -8    2.09    1.54   0
  11   0   8    0.74    0.93   0
 -12   0  -8   10.09    1.69   0
  12   0   8    9.73    1.42   0
  13   0   8    1.75    1.33   0
 -13   0  -8    2.42    1.57   0
 -14   0  -8    1.37    1.59   0
  14   0   8    1.45    0.96   0
 -15   0  -8    0.55    1.74   0
  15   0   8   -0.71    1.53   0
  22   1  -8    0.23    1.07   0
 -22   1   8    1.00    1.58   0
  22  -1  -8    3.44    1.69   0
 -22  -1   8   -0.32    1.05   0
 -21   1   8    0.40    1.54   0
  21  -1  -8    1.13    1.16   0
  21   1  -8    1.62    1.13   0
 -21  -1   8    0.94    1.54   0
  20   1  -8   -0.13    1.05   0
 -20   1   8    0.27    1.48   0
  20  -1  -8   -1.74    1.11   0
 -20  -1   8    0.50    1.43   0
 -19   1   8    5.23    1.03   0
  19   1  -8    5.88    1.15   0
  19  -1  -8    5.41    1.08   0
 -19  -1   8    7.33    1.56   0
 -18   1   8   -0.30    0.95   0
  18  -1  -8   -1.24    1.08   0
 -18  -1   8    0.95    1.00   0
  18   1  -8    1.16    1.48   0
  17   1  -8    2.90    1.49   0
 -17   1   8    3.47    1.37   0
 -17  -1   8    3.20    1.42   0
  17  -1  -8    4.47    1.51   0
 -16   1   8    3.31    1.36   0
  16   1  -8    2.20    1.11   0
 -16  -1   8    1.19    1.35   0
  16  -1  -8    2.26    1.35   0
  15  -1  -8    0.60    0.97   0
 -15   1   8    2.34    1.24   0
  15   1  -8    2.30    1.05   0
 -15  -1   8    0.95    1.42   0
  14  -1  -8    5.00    1.41   0
 -14  -1   8    2.57    1.39   0
 -14   1   8    3.49    1.28   0
  14   1  -8    2.83    1.54   0
  13  -1  -8   10.71    1.49   0
 -13  -1   8    8.69    1.49   0
 -13   1   8   10.74    1.35   0
  13   1  -8    7.78    1.25   0
  12  -1  -8   11.89    1.49   0
 -12  -1   8   12.55    1.06   0
  12   1  -8   13.74    1.60   0
 -12   1   8   15.65    1.33   0
 -11   1   8    7.53    1.36   0
  11  -1  -8    9.84    1.10   0
 -11  -1   8    9.15    1.08   0
  11   1  -8    9.50    1.63   0
 -10   1   8    1.52    0.93   0
  10  -1  -8    0.44    1.39   0
 -10  -1   8    1.24    1.37   0
  10   1  -8    2.71    1.57   0
   9   1  -8   32.92    1.85   0
  -9   1   8   33.14    1.20   0
   9  -1  -8   30.82    1.23   0
  -9  -1   8   31.61    1.62   0
  -8  -1   8   88.02    1.68   0
   8  -1  -8   84.52    1.59   0
   8   1  -8   92.22    1.81   0
  -8   1   8   90.40    1.85   0
  -7  -1   8  616.23    3.80   0
   7   1  -8  642.20    4.10   0
   7  -1  -8  597.79    3.60   0
  -7   1   8  605.85    3.58   0
   6   1  -8    8.03    1.17   0
   6  -1  -8    6.84    1.02   0
   6  -1  -8    6.96    1.00   0
  -6  -1   8    7.17    1.49   0
   5  -1  -8   42.37    1.65   0
   5   1  -8   44.75    1.82   0
   5  -1  -8   42.26    1.40   0
  -5  -1   8   41.18    1.43   0
  -4  -1   8   14.83    1.49   0
   4  -1  -8   12.10    1.13   0
   4   1  -8   16.34    1.58   0
   4  -1  -8   13.15    1.50   0
  -3  -1   8   60.71    1.98   0
   3  -1  -8   56.79    1.75   0
   3   1  -8   65.85    2.01   0
   2   1  -8    4.66    1.44   0
   2   1  -8    5.13    1.49   0
  -2   1   8    4.08    1.02   0
   2  -1  -8    3.89    1.33   0
   1   1  -8   18.22    1.58   0
  -1   1   8   21.00    1.49   0
   1  -1  -8   19.00    1.47   0
   1   1  -8   19.89    1.62   0
   0   1   8   14.05    1.07   0
   0   1  -8   13.61    1.53   0
   0  -1  -8   14.73    1.43   0
   0   1  -8   15.28    1.55   0
   1   1   8    1.64    0.88   0
  -1   1  -8    1.74    1.39   0
  -1  -1  -8    1.76    0.91   0
  -2   1  -8   36.93    2.06   0
   2  -1   8   38.94    1.82   0
  -2  -1  -8   38.96    1.56   0
   2   1   8   34.58    1.24   0
  -3   1  -8    3.84    1.41   0
  -3  -1  -8    4.42    1.39   0
   3  -1   8    3.59    1.59   0
   3   1   8    2.75    0.79   0
  -4  -1  -8    4.50    1.31   0
  -4   1  -8    3.27    1.44   0
   4   1   8    3.44    0.93   0
   4  -1   8    3.57    1.31   0
  -5  -1  -8   46.73    1.64   0
  -5   1  -8   48.10    1.98   0
   5  -1   8   46.86    1.78   0
   5   1   8   49.16    1.61   0
  -6  -1  -8   42.76    1.63   0
  -6   1  -8   44.66    1.94   0
   6   1   8   43.84    1.58   0
   6  -1   8   41.53    1.73   0
  -7  -1  -8   -1.07    1.08   0
  -7   1  -8   -1.25    1.55   0
   7  -1   8   -0.46    1.25   0
   7   1   8    0.64    1.26   0
  -8  -1  -8   26.40    1.62   0
  -8   1  -8   25.45    1.80   0
   8  -1   8   24.53    1.66   0
   8   1   8   24.51    1.43   0
  -9  -1  -8    1.50    1.50   0
   9  -1   8    0.79    1.35   0
  -9   1  -8    0.97    1.60   0
   9   1   8    0.74    1.26   0
 -10  -1  -8    0.56    1.37   0
  10  -1   8   -0.70    1.29   0
  10   1   8   -0.54    1.20   0
 -10   1  -8    2.65    1.50   0
 -11  -1  -8    1.05    1.03   0
  11  -1   8    0.47    1.35   0
  11   1   8    3.45    1.33   0
 -11   1  -8    2.23    1.56   0
 -12   1  -8    1.00    1.55   0
 -12  -1  -8    0.17    1.54   0
  12  -1   8    0.84    1.34   0
  12   1   8    0.54    0.95   0
 -13   1  -8    2.85    1.70   0
  13   1   8    2.79    0.99   0
  13  -1   8    2.43    1.53   0
 -13  -1  -8    3.37    1.58   0
 -14   1  -8    0.41    1.69   0
 -14  -1  -8   -1.34    1.16   0
  14  -1   8   -0.60    1.50   0
  14   1   8    0.50    1.49   0
  21   2  -8   -1.07    1.55   0
 -21   2   8    0.96    1.63   0
 -21  -2   8    1.35    1.55   0
  21  -2  -8    0.45    1.74   0
 -20  -2   8    0.27    1.55   0
  20   2  -8    2.54    1.09   0
 -20   2   8   -0.13    1.52   0
  20  -2  -8    1.41    1.13   0
 -19  -2   8    0.09    1.49   0
 -19   2   8   -0.78    1.34   0
  19   2  -8    0.69    1.09   0
  19  -2  -8    1.83    1.48   0
 -18   2   8    0.32    0.95   0
 -18  -2   8    1.41    1.08   0
  18  -2  -8    0.43    1.44   0
  18   2  -8   -0.27    1.11   0
  17   2  -8    6.39    1.46   0
 -17  -2   8    7.54    1.41   0
 -17   2   8    4.30    1.36   0
  17  -2  -8    5.66    1.54   0
  16  -2  -8    2.45    0.97   0
 -16  -2   8    1.63    1.43   0
  16   2  -8    2.81    1.53   0
 -16   2   8    2.09    0.87   0
  15  -2  -8    3.67    0.96   0
 -15  -2   8    2.77    1.40   0
 -15   2   8    3.00    1.23   0
  15   2  -8    0.21    1.06   0
  14  -2  -8    0.46    0.97   0
  14   2  -8    0.75    1.08   0
 -14   2   8    0.31    1.26   0
 -14  -2   8   -0.10    1.08   0
  13  -2  -8    4.48    1.43   0
 -13   2   8    4.39    1.32   0
  13   2  -8    3.18    1.44   0
 -13  -2   8    2.48    1.04   0
 -12   2   8    4.10    1.27   0
  12  -2  -8    0.53    0.97   0
  12   2  -8   -0.19    1.50   0
 -12  -2   8    1.19    0.99   0
 -11   2   8    3.36    1.22   0
 -11  -2   8    3.22    1.40   0
  11   2  -8    2.19    1.11   0
  11  -2  -8    2.15    0.92   0
  10   2  -8    4.41    1.22   0
 -10  -2   8    6.67    1.50   0
  10  -2  -8    4.19    0.98   0
  -9  -2   8    4.19    1.49   0
   9  -2  -8    3.48    1.37   0
   9  -2  -8    4.78    0.95   0
   9   2  -8    3.53    1.69   0
  -8  -2   8    1.73    1.41   0
   8  -2  -8    1.43    0.97   0
   8  -2  -8    2.56    0.92   0
   8   2  -8    2.10    1.42   0
   7  -2  -8  270.17    2.69   0
  -7  -2   8  292.88    2.89   0
   7  -2  -8  273.79    2.45   0
   7   2  -8  297.99    2.98   0
   6  -2  -8  248.77    2.55   0
  -6  -2   8  250.19    2.68   0
   6  -2  -8  249.21    2.61   0
   6   2  -8  278.47    3.07   0
  -5  -2   8  144.49    2.42   0
   5  -2  -8  135.95    1.92   0
   5  -2  -8  127.56    2.09   0
   5   2  -8  145.12    2.59   0
  -4  -2   8   55.81    1.88   0
  -4   2   8   53.22    1.32   0
   4  -2  -8   52.16    1.61   0
   4   2  -8   55.31    1.74   0
  -3  -2   8   65.18    2.10   0
   3   2  -8   69.60    2.29   0
   3  -2  -8   63.44    1.40   0
  -3   2   8   59.23    1.41   0
  -2  -2   8    3.89    1.41   0
  -2   2   8    3.95    1.31   0
   2   2  -8    5.98    1.72   0
   2  -2  -8    3.78    1.29   0
   1   2  -8    9.86    1.73   0
   1   2  -8    9.23    1.55   0
  -1   2   8    8.58    1.01   0
   1  -2  -8    7.84    1.04   0
   0   2  -8    3.41    2.02   0
   0   2  -8    2.50    1.69   0
   0   2   8    2.67    1.29   0
   0  -2  -8    2.22    1.27   0
  -1   2  -8   62.09    3.06   0
   1   2   8   55.99    1.61   0
  -1  -2  -8   50.82    1.35   0
  -1   2  -8   54.43    2.93   0
  -2   2  -8   19.42    2.45   0
   2   2   8   17.85    1.04   0
  -2   2  -8   21.02    2.36   0
  -2  -2  -8   18.10    1.09   0
  -3  -2  -8    5.89    0.99   0
  -3   2  -8    7.37    2.56   0
   3   2   8    6.70    0.93   0
  -3   2  -8    7.31    2.22   0
  -4  -2  -8    5.45    1.35   0
   4   2   8    5.18    1.29   0
  -4   2  -8    4.91    1.92   0
  -4   2  -8    5.05    2.36   0
  -5  -2  -8   44.02    1.32   0
   5   2   8   46.97    1.56   0
  -5   2  -8   51.67    2.82   0
  -6   2  -8    2.09    1.93   0
  -6  -2  -8    2.94    0.98   0
   6  -2   8    2.33    1.71   0
   6   2   8    2.30    1.22   0
  -7   2  -8    0.36    1.86   0
  -7  -2  -8   -0.57    0.92   0
   7  -2   8    0.34    1.59   0
   7   2   8    0.63    0.86   0
  -8   2  -8    7.40    1.86   0
  -8  -2  -8    6.32    1.04   0
   8  -2   8    5.76    1.40   0
   8   2   8    5.83    0.96   0
  -9   2  -8    3.74    1.90   0
  -9  -2  -8    6.64    1.62   0
   9  -2   8    3.92    1.45   0
   9   2   8    4.17    0.99   0
 -10   2  -8    3.40    1.58   0
 -10  -2  -8    1.51    0.99   0
  10  -2   8    2.15    1.43   0
  10   2   8    2.63    1.42   0
  11  -2   8    0.96    1.79   0
 -11   2  -8    0.86    1.83   0
  11   2   8    0.95    0.96   0
 -11  -2  -8    0.58    1.51   0
 -12  -2  -8    0.62    1.57   0
  12  -2   8   -0.29    1.49   0
  12   2   8    1.02    1.00   0
 -12   2  -8    0.51    1.55   0
 -13  -2  -8    1.24    1.14   0
 -13   2  -8   -0.15    1.99   0
  13  -2   8    0.81    1.85   0
  13   2   8    0.66    1.06   0
 -14  -2  -8    1.49    1.19   0
  14  -2   8    1.43    1.52   0
 -14   2  -8    0.02    1.61   0
  14   2   8   -0.22    1.04   0
  20   3  -8    2.17    1.13   0
 -20   3   8    0.52    1.09   0
 -20  -3   8   -0.64    1.11   0
  20  -3  -8    0.31    1.14   0
  19   3  -8    1.72    1.54   0
 -19   3   8    3.30    1.50   0
 -19  -3   8    1.96    1.08   0
  19  -3  -8    1.86    1.55   0
  18   3  -8    0.20    1.07   0
 -18   3   8    0.65    1.41   0
 -18  -3   8    4.96    1.49   0
  18  -3  -8    3.29    1.43   0
  17  -3  -8    2.50    1.54   0
  17   3  -8    1.00    1.12   0
 -17  -3   8    2.83    1.53   0
  16  -3  -8    5.21    1.49   0
  16   3  -8    4.91    1.47   0
 -16  -3   8    3.68    1.50   0
  15  -3  -8    2.14    1.42   0
  15  -3  -8    1.23    1.30   0
 -15  -3   8    2.94    1.00   0
  15   3  -8    2.13    1.45   0
 -14  -3   8   -1.03    1.39   0
  14   3  -8    3.08    1.13   0
  14  -3  -8    4.08    1.34   0
  14  -3  -8    2.12    1.31   0
 -13  -3   8    0.82    1.39   0
  13  -3  -8    0.30    0.96   0
  13   3  -8    0.21    1.01   0
  13  -3  -8    2.13    1.29   0
  12   3  -8    1.64    1.01   0
  12  -3  -8   -0.46    0.95   0
 -12  -3   8   -0.24    0.95   0
  12  -3  -8    0.59    1.33   0
  11  -3  -8   15.23    1.42   0
 -11  -3   8   16.73    1.58   0
  11   3  -8   17.31    1.63   0
  11  -3  -8   17.14    1.36   0
  10  -3  -8    2.96    1.29   0
 -10  -3   8    0.91    1.43   0
  10  -3  -8    2.71    1.27   0
  10   3  -8    4.24    1.60   0
   9  -3  -8   -0.20    1.27   0
  -9  -3   8    2.39    1.39   0
   9   3  -8    1.74    1.53   0
   9  -3  -8    0.68    0.87   0
   8  -3  -8   69.17    1.66   0
  -8  -3   8   78.44    1.85   0
   8   3  -8   74.49    1.99   0
   8  -3  -8   69.97    1.39   0
   7  -3  -8   31.91    1.44   0
   7  -3  -8   31.59    1.48   0
  -7  -3   8   34.44    1.31   0
   7   3  -8   31.07    1.39   0
   6   3  -8   61.89    1.62   0
  -6  -3   8   60.31    1.80   0
   6  -3  -8   54.54    1.34   0
   6  -3  -8   53.68    1.35   0
   5   3  -8   19.15    1.75   0
  -5  -3   8   18.45    1.54   0
   5  -3  -8   19.02    1.10   0
  -4   3   8    5.40    1.30   0
   4  -3  -8    4.84    1.31   0
   4   3  -8    5.19    1.64   0
  -4  -3   8    3.97    1.42   0
   3   3  -8    0.83    1.60   0
  -3  -3   8    0.32    1.30   0
  -3   3   8    0.93    0.89   0
   3  -3  -8   -0.36    1.24   0
   2   3  -8   58.05    2.25   0
  -2   3   8   54.98    1.63   0
   2  -3  -8   54.59    1.34   0
  -2  -3   8   55.76    2.04   0
   1   3  -8    6.08    1.86   0
  -1   3   8    7.17    1.27   0
   1  -3  -8    5.71    1.29   0
   0   3   8   55.25    1.54   0
   0  -3  -8   54.77    1.30   0
   1   3   8    7.25    1.29   0
  -1  -3  -8    5.21    0.95   0
  -2  -3  -8   29.80    1.55   0
   2   3   8   31.19    1.52   0
  -3  -3  -8   23.16    1.47   0
   3   3   8   22.79    1.05   0
  -4  -3  -8    6.66    1.02   0
   4   3   8    6.64    1.27   0
  -5  -3  -8   31.83    1.24   0
   5   3   8   36.33    1.47   0
  -6  -3  -8    6.07    1.48   0
   6   3   8    3.39    1.01   0
  -7  -3  -8   -0.40    0.99   0
   7   3   8    2.93    0.96   0
  -8  -3  -8    8.56    1.43   0
   8   3   8    6.14    0.92   0
  -9  -3  -8    2.58    1.40   0
   9   3   8    2.96    0.94   0
  10   3   8    2.40    1.39   0
 -10  -3  -8    4.41    1.07   0
  11   3   8    1.95    0.98   0
 -11  -3  -8   -0.18    1.11   0
 -12  -3  -8   -0.36    1.14   0
  12   3   8    1.25    1.03   0
 -13  -3  -8    1.01    1.20   0
  13   3   8    0.59    1.53   0
  18  -4  -8    0.25    1.11   0
  18   4  -8    2.10    1.11   0
 -18  -4   8    0.91    1.11   0
  18  -4  -8    1.23    1.50   0
  17  -4  -8    1.45    1.07   0
  17   4  -8    1.62    1.46   0
 -17  -4   8    0.82    1.12   0
  17  -4  -8   -1.98    1.40   0
  16   4  -8   -0.71    1.44   0
  16  -4  -8    1.32    1.44   0
 -16  -4   8    2.03    1.49   0
  16  -4  -8    0.70    1.00   0
  15   4  -8   -2.50    1.37   0
 -15  -4   8    2.28    1.51   0
  15  -4  -8   -0.11    1.04   0
  15  -4  -8    0.84    1.35   0
 -14  -4   8    0.02    0.98   0
  14   4  -8    1.17    0.99   0
  14  -4  -8    0.68    1.38   0
  14  -4  -8   -0.72    0.96   0
 -13  -4   8    0.04    1.50   0
  13   4  -8    1.32    1.55   0
  13  -4  -8    0.52    0.83   0
  13  -4  -8   -1.19    1.22   0
 -12  -4   8    3.74    1.54   0
  12   4  -8    1.96    1.49   0
  12  -4  -8    4.34    1.30   0
  12  -4  -8    4.08    1.32   0
  11  -4  -8   -0.98    1.26   0
 -11  -4   8    1.54    1.05   0
  11   4  -8    0.43    0.99   0
  11  -4  -8    0.45    1.26   0
 -10  -4   8   -1.52    1.38   0
  10   4  -8    1.03    1.02   0
  10  -4  -8    0.61    1.28   0
  10  -4  -8   -0.10    1.21   0
  -9  -4   8   12.23    1.52   0
   9   4  -8   12.22    1.54   0
   9  -4  -8   12.89    0.99   0
   9  -4  -8   12.14    1.31   0
   8   4  -8   27.29    1.29   0
  -8  -4   8   28.49    1.64   0
   8  -4  -8   27.16    1.49   0
   8  -4  -8   28.36    1.43   0
   7   4  -8    4.23    1.36   0
   7  -4  -8    0.01    1.30   0
  -7  -4   8    3.83    1.40   0
   7  -4  -8    3.44    1.20   0
   6   4  -8    4.34    1.45   0
  -6  -4   8    5.08    1.34   0
   6  -4  -8    3.59    1.24   0
   6  -4  -8    2.67    0.88   0
   5   4  -8    8.01    1.44   0
  -5  -4   8    7.86    1.46   0
  -5   4   8    6.72    0.97   0
   5  -4  -8    7.63    1.31   0
   4   4  -8   24.16    1.66   0
  -4   4   8   22.84    1.36   0
  -4  -4   8   25.46    1.67   0
   4  -4  -8   21.79    1.06   0
   3   4  -8    6.29    1.46   0
  -3   4   8    6.57    1.21   0
  -3  -4   8    4.48    1.45   0
   3  -4  -8    5.33    1.21   0
  -2  -4   8    2.25    1.75   0
  -2   4   8    4.00    1.20   0
   2  -4  -8    1.27    0.90   0
   2   4  -8    0.92    1.33   0
  -1  -4   8    9.31    2.06   0
  -1   4   8    7.58    0.90   0
   1   4  -8    8.49    1.99   0
   1  -4  -8    9.98    1.28   0
   0   4   8    1.74    1.29   0
   0  -4  -8    1.09    1.29   0
  -1  -4  -8   -0.26    1.30   0
   1   4   8    0.52    0.81   0
  -2  -4  -8   11.37    0.99   0
   2   4   8   12.29    1.04   0
  -3  -4  -8    9.44    1.43   0
   3   4   8    8.55    0.98   0
  -4  -4  -8    1.69    1.02   0
   4   4   8   -0.26    0.88   0
  -5  -4  -8   -0.05    0.96   0
   5   4   8   -0.50    0.88   0
  -6  -4  -8    0.58    1.01   0
   6   4   8    1.46    1.28   0
  -7  -4  -8    0.86    1.51   0
   7   4   8    2.17    1.37   0
  -8  -4  -8    0.42    1.43   0
   8   4   8   -0.10    1.43   0
  -9  -4  -8    1.94    1.06   0
   9   4   8    1.20    1.40   0
 -10  -4  -8    1.30    1.14   0
  10   4   8    4.38    1.09   0
  11   4   8    1.61    1.47   0
 -11  -4  -8    4.01    1.12   0
  16   5  -8    0.07    1.59   0
 -16  -5   8    2.56    1.18   0
  16  -5  -8   -0.51    1.14   0
  16  -5  -8    0.65    1.53   0
  15   5  -8   -0.41    1.08   0
 -15  -5   8   -0.17    1.56   0
  15  -5  -8    1.20    1.54   0
  15  -5  -8    0.28    1.48   0
  14   5  -8    0.48    1.08   0
 -14  -5   8    1.14    1.16   0
  14  -5  -8    2.54    1.41   0
  14  -5  -8    1.62    1.44   0
  13   5  -8    4.50    1.12   0
 -13  -5   8    5.30    1.57   0
  13  -5  -8    2.51    1.46   0
  13  -5  -8    1.18    1.40   0
  12  -5  -8    1.26    0.99   0
  12   5  -8    1.20    1.07   0
 -12  -5   8    1.21    1.08   0
  12  -5  -8    1.00    0.89   0
  11   5  -8    9.80    1.55   0
 -11  -5   8    9.30    1.57   0
  11  -5  -8    7.37    1.03   0
  11  -5  -8    7.86    1.45   0
  10   5  -8    4.56    1.49   0
 -10  -5   8    4.05    1.46   0
  10  -5  -8    3.44    1.39   0
  10  -5  -8    1.87    1.34   0
   9   5  -8    1.11    1.39   0
  -9  -5   8    0.35    1.01   0
   9  -5  -8    0.91    0.94   0
   9  -5  -8   -1.41    1.20   0
   8   5  -8    5.01    1.43   0
  -8  -5   8    1.91    1.41   0
   8  -5  -8    2.28    1.33   0
   8  -5  -8    4.44    1.37   0
   7   5  -8    5.31    1.43   0
  -7  -5   8    5.48    1.53   0
   7  -5  -8    1.59    0.87   0
   7  -5  -8    4.95    1.31   0
   6   5  -8    0.97    1.37   0
  -6  -5   8    1.01    1.05   0
   6  -5  -8    0.57    1.34   0
   6  -5  -8    0.97    0.86   0
   5   5  -8    0.47    1.35   0
  -5  -5   8    0.64    1.39   0
  -5   5   8   -0.56    1.43   0
   5  -5  -8    1.14    0.84   0
  -4  -5   8    0.50    1.38   0
  -4   5   8   -1.60    1.35   0
   4  -5  -8   -0.25    0.96   0
   4   5  -8    1.23    1.32   0
  -3  -5   8    2.19    1.38   0
   3   5  -8    2.75    1.66   0
  -3   5   8    2.31    1.35   0
   3  -5  -8    1.98    1.03   0
  -2   5   8    1.29    0.97   0
   2   5  -8    0.23    1.29   0
  -2  -5   8    0.82    1.65   0
   2  -5  -8   -0.19    0.89   0
   1  -5  -8   -0.19    1.28   0
   1   5  -8    0.28    1.92   0
  -1   5   8    1.15    0.96   0
  -1  -5   8    0.07    2.17   0
   0  -5  -8   11.83    1.42   0
   0   5   8   11.45    1.02   0
  -1  -5  -8    0.12    1.29   0
   1   5   8    0.49    1.21   0
  -2  -5  -8    5.19    1.30   0
   2   5   8    6.31    0.99   0
  -3  -5  -8    0.60    1.40   0
   3   5   8    1.25    1.32   0
  -4  -5  -8    1.89    1.02   0
   4   5   8    1.11    1.00   0
  -5  -5  -8    5.08    1.08   0
   5   5   8    4.65    1.46   0
  -6  -5  -8    3.11    1.49   0
   6   5   8    3.87    1.05   0
  -7  -5  -8   -0.88    1.56   0
   7   5   8    0.82    1.43   0
  -8  -5  -8    2.51    1.09   0
   8   5   8    2.84    1.52   0
  -9  -5  -8    1.10    1.61   0
   9   5   8   -1.43    1.06   0
  13  -6  -8    0.89    1.56   0
  12   6  -8    2.11    1.58   0
  12  -6  -8    0.39    1.57   0
 -12  -6   8    2.22    1.62   0
  12  -6  -8    0.98    1.57   0
  11   6  -8    0.26    1.48   0
 -11  -6   8   -0.70    1.09   0
  11  -6  -8    0.85    1.01   0
  11  -6  -8   -1.01    1.47   0
  10   6  -8    4.98    1.52   0
 -10  -6   8    4.63    1.10   0
  10  -6  -8    5.34    1.50   0
  10  -6  -8    4.72    1.44   0
  -9  -6   8   -0.72    1.46   0
   9  -6  -8    1.01    1.41   0
   9  -6  -8   -0.07    0.96   0
   9   6  -8    0.37    1.43   0
  -8  -6   8    0.92    1.60   0
   8  -6  -8    0.51    1.41   0
   8  -6  -8    0.67    1.42   0
   8   6  -8    0.34    1.37   0
   7  -6  -8    0.21    1.06   0
  -7  -6   8    2.28    1.62   0
   7  -6  -8    1.26    1.48   0
   7   6  -8    0.54    1.51   0
  -6  -6   8    4.44    1.56   0
   6  -6  -8    4.38    1.06   0
   6   6  -8    2.72    1.49   0
   6  -6  -8    2.34    1.10   0
  -5  -6   8    1.95    1.46   0
   5   6  -8    1.97    1.44   0
   5  -6  -8    1.06    1.38   0
   4  -6  -8    2.67    1.42   0
  -4  -6   8    0.74    1.79   0
  -4   6   8    0.31    1.36   0
   4   6  -8    1.86    1.44   0
   3  -6  -8    0.21    1.01   0
  -3   6   8    0.61    0.99   0
  -3  -6   8    1.38    1.46   0
   3   6  -8    0.61    1.68   0
   2  -6  -8    1.61    1.45   0
   2   6  -8    0.99    1.81   0
  -2   6   8    2.95    1.39   0
  -2  -6   8    1.75    2.09   0
   1  -6  -8    1.19    1.04   0
  -1  -6   8    0.23    3.09   0
  -1   6   8    2.35    1.39   0
   0  -6  -8    2.02    1.47   0
   0   6   8    2.39    1.00   0
  -1  -6  -8    5.75    1.47   0
   1   6   8    1.28    1.44   0
  -2  -6  -8   -0.39    1.02   0
   2   6   8    1.02    1.38   0
  -3  -6  -8    1.32    1.45   0
   3   6   8    2.10    1.44   0
  -4  -6  -8    2.25    1.10   0
   4   6   8    2.68    1.38   0
   5   6   8    1.59    1.06   0
  -5  -6  -8    0.71    1.53   0
  22  -1  -9    2.67    1.63   0
 -22   1   9    1.63    1.15   0
  22   1  -9    4.97    1.60   0
 -22  -1   9    2.33    1.12   0
  21   1  -9   -1.46    1.59   0
  21  -1  -9   -0.62    1.09   0
 -21   1   9    0.89    1.51   0
 -21  -1   9    1.40    1.39   0
  20   1  -9    6.45    1.61   0
 -20   1   9    5.71    1.54   0
  20  -1  -9    4.64    1.18   0
 -20  -1   9    4.24    1.54   0
  19   1  -9    3.82    1.11   0
 -19   1   9    6.50    1.48   0
  19  -1  -9    7.10    1.11   0
 -19  -1   9    7.35    1.08   0
  18   1  -9    2.69    1.09   0
 -18   1   9    1.17    1.30   0
  18  -1  -9    0.98    0.99   0
 -18  -1   9    3.90    1.41   0
 -17   1   9    6.73    1.05   0
  17   1  -9    7.98    1.50   0
 -17  -1   9    6.64    1.43   0
  17  -1  -9    9.33    1.56   0
  16  -1  -9    4.16    1.44   0
  16   1  -9    0.65    1.15   0
 -16   1   9    6.63    1.33   0
 -16  -1   9    3.38    1.43   0
  15  -1  -9    7.52    1.05   0
  15   1  -9    6.40    1.11   0
 -15   1   9    7.87    0.89   0
 -15  -1   9    5.95    1.44   0
  14  -1  -9    5.44    1.08   0
  14   1  -9    7.69    1.59   0
 -14  -1   9    6.94    1.00   0
 -14   1   9    7.35    1.27   0
 -13   1   9   24.25    1.07   0
  13  -1  -9   23.72    1.53   0
  13   1  -9   25.03    1.70   0
 -13  -1   9   23.20    1.52   0
 -12   1   9   51.94    1.57   0
  12  -1  -9   51.50    1.38   0
  12   1  -9   53.82    1.43   0
 -12  -1   9   53.48    1.67   0
  11  -1  -9    5.57    1.01   0
 -11   1   9    5.09    0.93   0
 -11  -1   9    4.82    1.37   0
  11   1  -9    5.95    1.12   0
  10   1  -9    1.67    1.17   0
 -10  -1   9    1.29    1.37   0
  10  -1  -9    1.73    1.36   0
 -10   1   9    1.98    1.22   0
   9   1  -9    1.17    1.08   0
  -9  -1   9    0.46    1.42   0
  -9   1   9    3.64    1.32   0
   9  -1  -9    1.35    1.35   0
   8  -1  -9  271.13    2.73   0
   8   1  -9  280.24    2.85   0
  -8  -1   9  268.34    2.78   0
  -8   1   9  260.89    2.63   0
   7   1  -9    2.89    1.50   0
  -7  -1   9    1.29    1.36   0
   7  -1  -9    0.15    0.91   0
   7  -1  -9    0.69    0.93   0
   6  -1  -9  105.20    1.92   0
   6   1  -9  114.19    2.15   0
  -6  -1   9  104.05    1.85   0
   6  -1  -9  107.16    1.95   0
   5  -1  -9    4.60    0.95   0
   5   1  -9    5.28    1.07   0
   5  -1  -9    4.50    0.97   0
  -5  -1   9    4.60    1.35   0
   4  -1  -9  116.72    1.81   0
   4   1  -9  129.82    2.43   0
   4  -1  -9  118.70    1.79   0
  -4  -1   9  123.42    2.37   0
   3  -1  -9  120.08    1.82   0
   3   1  -9  130.81    2.14   0
   3   1  -9  124.53    2.14   0
   2   1  -9    6.37    1.37   0
   2  -1  -9    6.13    1.32   0
  -2   1   9    6.41    0.96   0
   2   1  -9    6.94    1.45   0
   1   1  -9   39.29    1.76   0
  -1   1   9   35.47    1.23   0
   1   1  -9   35.30    1.72   0
   1  -1  -9   36.08    1.26   0
   0   1   9    1.46    0.89   0
   0   1  -9    1.68    1.39   0
   0  -1  -9    1.09    1.33   0
   0   1  -9    2.05    1.33   0
  -1   1  -9    0.94    1.28   0
  -1   1  -9    1.66    1.29   0
  -1  -1  -9    1.25    1.25   0
   1   1   9    1.64    0.95   0
  -2   1  -9   50.63    1.89   0
   2   1   9   53.02    1.38   0
   2  -1   9   54.22    1.87   0
  -2  -1  -9   51.43    1.43   0
  -3  -1  -9    8.49    1.35   0
  -3   1  -9   11.23    1.47   0
   3   1   9   11.67    1.21   0
   3  -1   9   11.25    1.38   0
  -4  -1  -9   17.04    1.09   0
   4  -1   9   19.02    1.45   0
  -4   1  -9   19.68    1.60   0
   4   1   9   20.10    1.40   0
  -5  -1  -9    7.77    1.03   0
   5  -1   9    9.18    1.38   0
  -5   1  -9    8.65    1.56   0
   5   1   9    7.17    1.29   0
  -6   1  -9   12.55    1.58   0
  -6  -1  -9    9.84    1.12   0
   6  -1   9    9.52    1.37   0
   6   1   9    9.83    1.33   0
  -7  -1  -9    2.79    1.41   0
   7  -1   9    2.13    1.34   0
  -7   1  -9    2.60    1.54   0
   7   1   9    2.05    1.28   0
  -8  -1  -9   27.38    1.28   0
  -8   1  -9   28.47    1.86   0
   8  -1   9   25.89    1.62   0
   8   1   9   28.12    1.49   0
  -9  -1  -9    2.26    0.99   0
   9  -1   9    0.71    1.31   0
  -9   1  -9    1.65    1.48   0
   9   1   9   -0.19    1.23   0
 -10  -1  -9    6.72    1.45   0
  10  -1   9    6.33    1.34   0
  10   1   9    6.39    1.45   0
 -10   1  -9    5.12    1.54   0
  11  -1   9    1.85    1.52   0
  11   1   9    2.52    1.40   0
 -11  -1  -9   -0.59    1.45   0
 -11   1  -9    1.37    1.61   0
 -12   1  -9   -0.73    1.68   0
  12  -1   9    3.08    1.51   0
 -12  -1  -9    1.91    1.13   0
  12   1   9    1.55    1.05   0
 -13   1  -9   -0.21    1.60   0
 -13  -1  -9    0.24    1.59   0
  13   1   9   -0.01    1.02   0
  13  -1   9   -0.20    1.52   0
 -14   1  -9    1.41    1.72   0
  14  -1   9    0.42    1.61   0
 -14  -1  -9    2.30    1.62   0
  14   1   9   -0.38    1.47   0
  21   2  -9    0.73    1.13   0
 -21   2   9    1.90    1.18   0
  21  -2  -9   -0.23    1.17   0
 -21  -2   9    1.24    1.56   0
 -20   2   9   -0.37    1.08   0
  20   2  -9    2.65    1.58   0
 -20  -2   9   -0.38    1.11   0
  20  -2  -9    0.40    1.11   0
 -19   2   9    2.73    1.48   0
  19   2  -9    4.03    1.53   0
 -19  -2   9    2.00    1.06   0
  19  -2  -9    1.38    1.50   0
  18   2  -9    1.35    1.57   0
 -18   2   9    3.04    1.00   0
 -18  -2   9    3.25    1.56   0
  18  -2  -9    0.98    1.08   0
  17  -2  -9    2.67    1.50   0
  17   2  -9    2.09    1.11   0
 -17  -2   9    2.32    1.00   0
 -17   2   9    1.59    1.42   0
  16  -2  -9    4.72    1.42   0
 -16  -2   9    3.44    1.45   0
  16   2  -9    3.50    1.01   0
 -16   2   9    7.01    1.32   0
 -15   2   9    1.04    1.34   0
  15  -2  -9    0.70    0.99   0
  15   2  -9    2.07    1.06   0
 -15  -2   9    2.68    1.38   0
  14  -2  -9    5.11    1.39   0
 -14  -2   9    5.11    1.39   0
  14   2  -9    5.91    1.51   0
 -14   2   9    2.90    0.88   0
 -13   2   9   12.02    1.30   0
  13  -2  -9   10.16    1.40   0
 -13  -2   9   10.64    1.04   0
  13   2  -9   13.28    1.57   0
  12   2  -9    1.19    1.51   0
 -12   2   9    0.46    0.87   0
 -12  -2   9    1.04    1.38   0
  12  -2  -9    2.21    1.01   0
  11   2  -9    4.08    1.60   0
 -11  -2   9    5.93    1.02   0
  11  -2  -9    4.42    1.39   0
  10  -2  -9   16.53    1.41   0
  10  -2  -9   17.09    1.43   0
 -10  -2   9   17.06    1.44   0
  10   2  -9   16.51    1.22   0
   9  -2  -9    6.74    1.37   0
   9  -2  -9    7.52    1.37   0
  -9  -2   9    6.92    0.93   0
   9   2  -9    9.83    1.51   0
   8  -2  -9    6.90    1.36   0
   8  -2  -9    6.68    1.36   0
   8   2  -9    5.74    1.51   0
  -8  -2   9    5.07    1.31   0
  -7  -2   9  243.58    2.69   0
   7  -2  -9  226.41    2.23   0
   7  -2  -9  235.62    2.43   0
   7   2  -9  242.83    2.82   0
  -6  -2   9    3.03    1.31   0
   6  -2  -9    1.39    0.94   0
   6  -2  -9    2.26    0.94   0
   6   2  -9    2.79    1.57   0
   5   2  -9    0.89    1.57   0
   5  -2  -9    0.14    1.23   0
  -5  -2   9   -0.15    1.32   0
   5  -2  -9    0.66    1.24   0
   4   2  -9    8.53    1.70   0
  -4  -2   9    8.57    1.45   0
  -4   2   9   10.62    1.33   0
   4  -2  -9   10.78    1.35   0
   3   2  -9    0.95    1.62   0
  -3  -2   9    0.69    1.27   0
  -3   2   9    0.99    1.30   0
   3  -2  -9    0.49    1.27   0
   2   2  -9   31.70    1.86   0
   2   2  -9   29.73    1.95   0
  -2   2   9   28.45    1.15   0
   2  -2  -9   29.20    1.48   0
   1   2  -9   36.03    1.99   0
   1   2  -9   31.04    2.08   0
  -1   2   9   35.06    1.47   0
   1  -2  -9   30.16    1.18   0
   0   2  -9    1.21    1.73   0
   0   2   9    2.04    1.24   0
   0   2  -9    0.62    1.54   0
   0  -2  -9    1.37    0.94   0
  -1   2  -9    0.48    1.67   0
   1   2   9    0.57    0.91   0
  -1  -2  -9    0.61    0.90   0
  -1   2  -9    0.31    1.53   0
  -2   2  -9   18.48    2.16   0
  -2   2  -9   17.23    2.23   0
   2   2   9   16.32    1.34   0
  -2  -2  -9   16.75    1.05   0
  -3  -2  -9    5.70    1.34   0
  -3   2  -9    6.50    1.74   0
   3   2   9    5.96    0.92   0
  -3   2  -9    5.86    2.25   0
  -4  -2  -9    6.07    1.41   0
  -4   2  -9    7.67    2.12   0
  -4   2  -9    7.68    2.03   0
   4   2   9    8.46    1.27   0
  -5   2  -9    0.16    1.62   0
  -5  -2  -9   -0.01    1.34   0
   5   2   9   -0.55    1.26   0
  -5   2  -9    0.07    1.94   0
  -6  -2  -9    1.96    1.28   0
   6   2   9    1.61    0.80   0
   6  -2   9    1.51    1.62   0
  -6   2  -9    2.00    1.94   0
  -7   2  -9   10.87    1.99   0
  -7  -2  -9   11.36    1.49   0
   7  -2   9   10.07    1.73   0
   7   2   9    8.97    1.33   0
  -8   2  -9    5.27    1.98   0
  -8  -2  -9    4.73    1.51   0
   8  -2   9    5.83    1.76   0
   8   2   9    5.39    1.35   0
  -9   2  -9   10.65    2.08   0
  -9  -2  -9    8.62    1.45   0
   9   2   9    8.93    1.34   0
   9  -2   9   10.72    1.84   0
 -10   2  -9    4.03    1.90   0
 -10  -2  -9    3.79    1.54   0
  10  -2   9    3.22    1.75   0
  10   2   9    2.46    1.04   0
 -11   2  -9    1.79    1.90   0
 -11  -2  -9    0.48    1.12   0
  11  -2   9    0.34    1.81   0
  11   2   9    2.43    1.42   0
 -12   2  -9    1.48    1.98   0
  12   2   9    3.71    1.42   0
  12  -2   9    2.24    1.81   0
 -12  -2  -9   -0.42    1.55   0
 -13  -2  -9    0.87    1.62   0
  13  -2   9    0.69    1.95   0
 -13   2  -9    0.20    2.00   0
  13   2   9   -0.01    1.52   0
  20   3  -9    1.51    1.59   0
 -20  -3   9   -2.05    1.57   0
  20  -3  -9    2.36    1.54   0
  19   3  -9    0.12    1.09   0
  19  -3  -9    0.84    1.08   0
 -19  -3   9    0.69    1.57   0
  18  -3  -9    1.22    1.56   0
 -18  -3   9   -0.67    1.04   0
  18   3  -9    0.05    1.06   0
  17  -3  -9    3.27    1.53   0
  17   3  -9    0.13    1.52   0
 -17  -3   9   -0.33    1.05   0
  16  -3  -9    5.39    1.45   0
  16  -3  -9    3.92    1.57   0
  16   3  -9    4.78    1.05   0
 -16  -3   9    4.43    1.48   0
  15   3  -9    0.20    1.05   0
  15  -3  -9    1.09    1.42   0
 -15  -3   9    1.06    1.31   0
  15  -3  -9    0.19    0.99   0
  14  -3  -9    3.07    1.37   0
 -14  -3   9    2.49    0.97   0
  14   3  -9    4.08    1.37   0
  14  -3  -9    3.00    0.99   0
 -13  -3   9    1.52    0.95   0
  13   3  -9   -0.29    1.44   0
  13  -3  -9    2.13    1.22   0
  13  -3  -9   -0.09    1.33   0
 -12  -3   9   -0.98    1.32   0
  12  -3  -9    1.65    1.23   0
  12   3  -9    3.90    1.44   0
  12  -3  -9    0.84    0.92   0
  11  -3  -9   10.87    1.07   0
 -11  -3   9   16.22    1.52   0
  11   3  -9   17.67    1.65   0
  11  -3  -9   14.45    1.04   0
 -10  -3   9    5.64    1.44   0
  10  -3  -9    4.63    0.96   0
  10  -3  -9    3.92    0.94   0
  10   3  -9    7.58    1.63   0
   9  -3  -9   38.79    1.20   0
  -9  -3   9   40.63    1.68   0
   9   3  -9   42.39    1.86   0
   9  -3  -9   40.06    1.50   0
   8   3  -9   81.56    1.68   0
   8  -3  -9   75.18    1.74   0
  -8  -3   9   88.79    1.90   0
   8  -3  -9   81.24    1.74   0
   7   3  -9    0.82    1.70   0
   7  -3  -9    1.21    0.88   0
  -7  -3   9   -0.59    1.31   0
   7  -3  -9   -0.40    1.29   0
   6  -3  -9   57.90    1.61   0
   6   3  -9   57.14    2.09   0
   6  -3  -9   56.07    1.32   0
  -6  -3   9   59.70    1.91   0
  -5  -3   9   12.06    1.44   0
   5   3  -9   11.95    1.75   0
   5  -3  -9   11.89    0.99   0
  -4  -3   9    6.42    1.34   0
   4   3  -9    5.88    1.60   0
  -4   3   9    5.36    0.92   0
   4  -3  -9    5.74    0.93   0
   3   3  -9    8.32    2.00   0
  -3   3   9    6.54    1.30   0
   3  -3  -9   10.14    1.29   0
  -3  -3   9    8.12    1.37   0
  -2  -3   9    0.76    1.52   0
   2   3  -9    0.54    1.92   0
  -2   3   9    2.35    1.24   0
   2  -3  -9    1.63    1.24   0
   1   3  -9    4.43    2.18   0
  -1   3   9    3.41    0.91   0
   1   3  -9    3.17    1.63   0
   1  -3  -9    2.75    0.96   0
   0   3   9    1.92    1.28   0
   0  -3  -9    1.55    0.87   0
   1   3   9    3.22    1.22   0
  -1  -3  -9    2.39    0.95   0
  -2  -3  -9    1.25    0.86   0
   2   3   9    2.70    1.22   0
  -3  -3  -9   11.66    1.05   0
   3   3   9   11.17    1.37   0
  -4  -3  -9   33.46    1.28   0
   4   3   9   36.72    1.53   0
  -5  -3  -9   35.08    1.70   0
   5   3   9   36.56    1.63   0
  -6  -3  -9    6.12    1.05   0
   6   3   9    7.10    0.97   0
  -7  -3  -9    4.54    1.35   0
   7   3   9    1.80    1.34   0
  -8  -3  -9    1.91    0.94   0
   8   3   9   -0.14    1.32   0
  -9  -3  -9    2.48    1.44   0
   9   3   9    2.68    1.01   0
  10   3   9   -0.27    1.41   0
 -10  -3  -9    1.23    1.50   0
 -11  -3  -9   -0.80    1.58   0
  11   3   9    0.77    1.00   0
 -12  -3  -9    2.41    1.65   0
  12   3   9    0.94    1.11   0
  19  -4  -9    1.34    1.64   0
  18  -4  -9    3.23    1.56   0
  18   4  -9    3.92    1.07   0
  18  -4  -9    2.75    1.60   0
 -18  -4   9    0.38    1.53   0
  17  -4  -9    1.55    1.47   0
  17   4  -9    0.63    1.11   0
 -17  -4   9    1.99    1.61   0
  17  -4  -9   -0.50    1.47   0
  16   4  -9    2.70    1.51   0
  16  -4  -9    1.09    1.45   0
 -16  -4   9    3.39    1.03   0
  16  -4  -9    1.95    1.02   0
  15  -4  -9    4.09    1.08   0
  15   4  -9    6.25    1.46   0
 -15  -4   9    4.61    1.46   0
  15  -4  -9    4.77    1.39   0
  14   4  -9    1.48    0.94   0
 -14  -4   9    0.04    1.40   0
  14  -4  -9    0.72    0.88   0
  14  -4  -9    1.19    1.32   0
  13   4  -9    7.46    1.55   0
 -13  -4   9    5.76    1.10   0
  13  -4  -9    5.25    1.01   0
  13  -4  -9    6.22    0.98   0
  12  -4  -9    9.78    1.46   0
  12   4  -9    8.69    1.15   0
 -12  -4   9    9.69    1.17   0
  12  -4  -9   10.08    1.02   0
  11   4  -9   11.67    1.14   0
  11  -4  -9   15.53    1.42   0
 -11  -4   9   15.40    1.51   0
  11  -4  -9   12.31    1.36   0
  10   4  -9   11.59    1.55   0
 -10  -4   9   11.35    1.07   0
  10  -4  -9   10.05    0.98   0
  10  -4  -9   10.48    0.96   0
   9   4  -9   38.01    1.33   0
   9  -4  -9   37.41    1.20   0
  -9  -4   9   39.17    1.66   0
   9  -4  -9   34.92    1.55   0
  -8  -4   9    9.49    1.11   0
   8   4  -9   10.98    1.51   0
   8  -4  -9    8.91    1.25   0
   8  -4  -9   10.81    1.02   0
   7  -4  -9   39.31    1.23   0
   7   4  -9   42.05    1.74   0
  -7  -4   9   42.38    1.69   0
   7  -4  -9   38.89    1.23   0
   6   4  -9    7.90    1.48   0
  -6  -4   9    7.14    1.47   0
   6  -4  -9    9.20    1.28   0
   6  -4  -9    8.00    1.30   0
   5   4  -9   29.93    1.76   0
  -5   4   9   26.52    1.08   0
  -5  -4   9   31.91    1.73   0
   5  -4  -9   30.23    1.40   0
   4   4  -9   15.13    1.61   0
  -4   4   9   13.52    0.98   0
   4  -4  -9   13.63    0.99   0
  -4  -4   9   14.11    1.84   0
   3   4  -9    1.81    1.76   0
  -3  -4   9    2.18    1.38   0
  -3   4   9    1.08    0.88   0
   3  -4  -9    2.38    1.21   0
   2   4  -9    8.49    1.83   0
  -2  -4   9    9.27    1.76   0
  -2   4   9   10.97    1.29   0
   2  -4  -9    8.32    0.95   0
   1   4  -9    1.00    2.33   0
  -1   4   9    1.56    1.26   0
   1   4  -9    1.09    2.34   0
   1  -4  -9    2.76    1.32   0
   0   4   9    9.15    1.29   0
   0  -4  -9    9.75    0.93   0
  -1  -4  -9   12.09    1.43   0
   1   4   9    9.96    1.32   0
  -2  -4  -9    4.08    1.03   0
   2   4   9    4.63    0.96   0
  -3  -4  -9    1.29    0.98   0
   3   4   9    1.49    0.88   0
  -4  -4  -9    3.25    1.34   0
   4   4   9    2.37    0.92   0
  -5  -4  -9    0.99    1.39   0
   5   4   9    0.75    1.32   0
  -6  -4  -9    0.72    1.06   0
   6   4   9    0.46    0.96   0
  -7  -4  -9    2.61    1.04   0
   7   4   9    4.27    0.98   0
  -8  -4  -9   -0.10    1.05   0
   8   4   9    0.95    0.99   0
  -9  -4  -9    8.37    1.18   0
   9   4   9    7.70    1.09   0
 -10  -4  -9    2.74    1.59   0
  10   4   9    0.69    1.53   0
  16   5  -9   -0.56    1.57   0
 -16  -5   9    0.39    1.06   0
  16  -5  -9    2.59    1.48   0
  16  -5  -9    0.21    1.47   0
  15   5  -9   -0.63    1.53   0
 -15  -5   9    2.47    1.54   0
  15  -5  -9    0.12    1.42   0
  15  -5  -9   -0.15    0.97   0
  14   5  -9    6.16    1.16   0
 -14  -5   9    4.32    1.13   0
  14  -5  -9    5.29    1.46   0
  14  -5  -9    4.94    1.05   0
  13   5  -9    2.27    1.07   0
 -13  -5   9    2.09    1.51   0
  13  -5  -9    1.18    1.45   0
  13  -5  -9    1.20    1.45   0
  12  -5  -9    1.52    1.36   0
  12   5  -9    0.17    1.36   0
 -12  -5   9   -0.88    1.34   0
  12  -5  -9    2.00    1.39   0
  11   5  -9    0.68    1.49   0
 -11  -5   9    0.85    1.11   0
  11  -5  -9    0.94    1.03   0
  11  -5  -9    1.07    1.45   0
  10   5  -9    0.84    1.37   0
 -10  -5   9    1.32    1.42   0
  10  -5  -9    1.31    1.24   0
  10  -5  -9    1.94    1.37   0
   9  -5  -9    1.04    1.02   0
   9   5  -9    0.97    1.44   0
  -9  -5   9    0.06    1.06   0
   9  -5  -9   -0.57    0.99   0
   8   5  -9    1.26    1.01   0
  -8  -5   9    0.67    1.04   0
   8  -5  -9    2.92    1.30   0
   8  -5  -9    0.68    1.37   0
   7   5  -9    0.91    0.95   0
  -7  -5   9    0.69    1.36   0
   7  -5  -9    1.22    1.32   0
   7  -5  -9   -0.48    1.37   0
   6   5  -9    2.51    1.41   0
  -6  -5   9    1.41    1.42   0
   6  -5  -9    1.35    1.38   0
   6  -5  -9    3.01    0.99   0
  -5   5   9    0.34    1.29   0
   5   5  -9    1.27    1.34   0
  -5  -5   9    1.52    1.34   0
   5  -5  -9    0.20    0.99   0
  -4   5   9    4.24    1.37   0
  -4  -5   9    2.34    1.41   0
   4  -5  -9    3.99    1.23   0
   4   5  -9    4.23    1.37   0
  -3  -5   9    4.13    1.79   0
  -3   5   9    4.42    0.94   0
   3   5  -9    4.50    1.71   0
   3  -5  -9    5.22    1.38   0
  -2   5   9   -0.39    0.82   0
   2   5  -9    0.29    1.91   0
  -2  -5   9    0.50    1.92   0
   2  -5  -9   -0.88    1.23   0
   1  -5  -9    5.43    1.32   0
  -1   5   9    3.61    0.92   0
   0  -5  -9    2.27    1.22   0
   0   5   9    1.61    0.94   0
  -1  -5  -9    6.10    0.99   0
   1   5   9    4.62    1.26   0
  -2  -5  -9    1.45    1.02   0
   2   5   9    0.80    1.38   0
   3   5   9    6.36    1.41   0
  -3  -5  -9    3.42    1.07   0
  -4  -5  -9    1.81    1.43   0
   4   5   9    1.85    0.95   0
  -5  -5  -9    1.20    1.46   0
   5   5   9    0.71    1.01   0
  -6  -5  -9    0.82    1.55   0
   6   5   9    2.98    1.03   0
  -7  -5  -9    1.47    1.10   0
   7   5   9    2.31    1.05   0
  -8  -5  -9    0.73    1.61   0
   8   5   9    0.60    1.08   0
  12   6  -9   -0.33    1.54   0
  12  -6  -9    0.10    1.44   0
 -12  -6   9    0.22    1.63   0
  12  -6  -9    1.08    1.06   0
  11   6  -9    1.61    1.56   0
 -11  -6   9    0.37    1.17   0
  11  -6  -9   -0.85    1.39   0
  11  -6  -9    0.70    1.15   0
  10   6  -9    1.02    1.51   0
 -10  -6   9    2.02    1.59   0
  10  -6  -9   -0.19    1.00   0
  10  -6  -9    2.24    1.48   0
   9  -6  -9    0.53    1.39   0
  -9  -6   9   -0.56    1.08   0
   9  -6  -9    2.15    1.47   0
   9   6  -9    1.21    1.47   0
  -8  -6   9    3.92    1.07   0
   8  -6  -9    3.36    1.45   0
   8  -6  -9    2.13    1.03   0
   8   6  -9    2.98    1.50   0
   7  -6  -9    5.16    1.49   0
  -7  -6   9    3.65    1.57   0
   7  -6  -9    2.68    1.06   0
   7   6  -9    4.71    1.52   0
  -6  -6   9    1.03    1.52   0
   6  -6  -9    0.17    1.39   0
   6   6  -9    0.46    1.51   0
   6  -6  -9    0.46    1.39   0
  -5  -6   9    0.61    1.49   0
   5   6  -9    1.20    1.31   0
   5  -6  -9    2.53    1.40   0
  -4   6   9   -0.12    1.45   0
   4   6  -9    0.48    1.52   0
  -4  -6   9    0.59    1.84   0
   4  -6  -9   -0.12    1.03   0
   3  -6  -9    0.34    1.45   0
  -3  -6   9   -0.50    1.89   0
  -3   6   9    0.15    1.39   0
   3   6  -9    0.71    1.82   0
   2  -6  -9    0.90    1.02   0
  -2  -6   9    0.25    2.34   0
   2   6  -9    0.00    2.10   0
  -2   6   9   -2.40    1.41   0
   1  -6  -9    1.85    1.44   0
  -1   6   9    1.66    1.34   0
   0  -6  -9   -1.43    1.48   0
   0   6   9    0.31    0.97   0
  -1  -6  -9    0.31    1.00   0
   1   6   9   -1.42    1.41   0
  -2  -6  -9    3.17    1.53   0
   2   6   9    2.72    1.42   0
  -3  -6  -9    0.88    1.11   0
   3   6   9    2.17    1.48   0
  -4  -6  -9    0.91    1.56   0
   4   6   9    0.52    1.06   0
 -22   0  10    3.22    1.58   0
  22   0 -10    0.03    1.64   0
 -21   0  10   -0.50    1.42   0
  21   0 -10    0.71    1.45   0
 -20   0  10    1.16    1.02   0
  20   0 -10    1.44    1.10   0
 -19   0  10    0.98    1.01   0
  19   0 -10    2.80    1.52   0
 -18   0  10    1.57    0.92   0
  18   0 -10    1.03    1.02   0
 -17   0  10    4.57    0.99   0
  17   0 -10    6.01    1.06   0
 -16   0  10   14.93    1.50   0
  16   0 -10   15.89    1.21   0
 -15   0  10   -0.77    0.97   0
  15   0 -10    1.11    1.07   0
  14   0 -10    2.81    1.03   0
 -14   0  10    2.36    0.93   0
  13   0 -10  135.12    2.21   0
 -13   0  10  129.58    2.02   0
  12   0 -10   45.77    1.44   0
 -12   0  10   49.04    1.36   0
  11   0 -10  118.58    2.05   0
 -11   0  10  114.21    1.67   0
 -10   0  10   13.22    1.39   0
  10   0 -10   12.13    1.52   0
  -9   0  10    0.77    1.25   0
   9   0 -10    0.43    1.37   0
   8   0 -10   30.54    1.23   0
  -8   0  10   32.26    1.53   0
   7   0 -10   24.26    1.57   0
  -7   0  10   26.73    1.50   0
   6   0 -10    2.87    1.36   0
   5   0 -10   14.77    1.09   0
   5   0 -10   14.55    1.05   0
   4   0 -10   40.45    1.62   0
   4   0 -10   36.97    1.57   0
   3   0 -10   17.83    1.36   0
   3   0 -10   19.20    1.40   0
   2   0 -10  117.77    2.14   0
   2   0 -10  117.68    2.10   0
   1   0 -10   39.09    1.59   0
   0   0  10   16.04    1.38   0
   0   0 -10   13.75    1.07   0
   1   0  10   41.47    1.57   0
  -1   0 -10   39.78    1.51   0
   2   0  10   65.72    1.50   0
  -2   0 -10   66.70    1.82   0
  -3   0 -10   38.97    1.55   0
   3   0  10   36.22    1.24   0
  -4   0 -10    2.80    0.99   0
   4   0  10    3.04    1.24   0
  -5   0 -10   49.91    1.46   0
   5   0  10   50.10    1.61   0
  -6   0 -10   13.42    1.44   0
   6   0  10   13.73    1.30   0
  -7   0 -10    3.97    1.44   0
   7   0  10    3.09    1.25   0
  -8   0 -10   16.55    1.57   0
   8   0  10   17.39    1.40   0
  -9   0 -10    2.89    1.10   0
   9   0  10    3.76    1.39   0
 -10   0 -10    1.72    1.56   0
  10   0  10    2.22    1.43   0
 -11   0 -10    4.38    1.57   0
  11   0  10    5.03    1.14   0
  12   0  10    0.73    1.43   0
 -12   0 -10    0.13    1.09   0
  13   0  10   -0.04    1.49   0
 -13   0 -10    0.06    1.58   0
 -22  -1  10    2.94    1.12   0
  22   1 -10    3.53    1.61   0
  22  -1 -10    1.65    1.14   0
 -22   1  10    1.68    1.62   0
 -21  -1  10    3.50    1.52   0
  21  -1 -10    2.69    1.11   0
  21   1 -10    1.76    1.11   0
 -21   1  10    3.16    1.55   0
  20   1 -10    1.08    1.07   0
  20  -1 -10   -0.60    1.07   0
 -20   1  10    0.30    1.38   0
 -20  -1  10    0.85    1.02   0
  19   1 -10   -0.44    1.57   0
  19  -1 -10    1.78    1.04   0
 -19   1  10    2.30    1.34   0
 -19  -1  10    1.11    1.50   0
  18   1 -10    2.29    1.53   0
 -18   1  10    3.41    1.25   0
  18  -1 -10    3.06    1.01   0
 -18  -1  10    2.33    1.44   0
  17   1 -10    3.52    1.07   0
 -17   1  10    4.27    1.31   0
  17  -1 -10    3.08    1.02   0
 -17  -1  10    3.56    1.41   0
  16  -1 -10   -0.39    1.43   0
  16   1 -10    0.90    1.44   0
 -16   1  10    1.27    0.89   0
 -16  -1  10    1.04    1.38   0
 -15   1  10    0.29    0.90   0
  15  -1 -10    1.10    1.00   0
  15   1 -10    1.17    1.15   0
 -15  -1  10    0.42    1.03   0
 -14  -1  10    7.14    1.36   0
 -14   1  10    7.20    1.21   0
  14  -1 -10    6.62    1.41   0
  14   1 -10    5.28    1.54   0
 -13  -1  10    9.88    1.31   0
 -13   1  10   10.86    0.95   0
  13  -1 -10    6.37    1.39   0
  13   1 -10    9.77    1.16   0
 -12  -1  10   29.26    1.48   0
  12  -1 -10   27.14    1.55   0
 -12   1  10   26.40    1.10   0
  12   1 -10   27.75    1.28   0
  11   1 -10    2.98    1.07   0
 -11   1  10    5.20    1.32   0
 -11  -1  10    1.42    0.95   0
  11  -1 -10    3.20    1.38   0
  10   1 -10    5.92    1.10   0
 -10  -1  10    4.98    0.99   0
 -10   1  10    5.29    0.93   0
  10  -1 -10    5.13    1.02   0
   9  -1 -10    6.53    1.39   0
  -9   1  10    8.46    1.31   0
   9   1 -10    7.54    1.17   0
  -9  -1  10    7.41    1.00   0
   8  -1 -10    1.91    0.93   0
   8   1 -10    3.01    1.45   0
   8  -1 -10    3.33    1.37   0
  -8  -1  10    2.90    0.97   0
  -7  -1  10   12.53    1.06   0
   7  -1 -10   12.04    1.38   0
   7   1 -10   11.84    1.39   0
   7  -1 -10   14.19    1.43   0
   6  -1 -10    3.37    1.27   0
   6  -1 -10    2.92    0.94   0
   6   1 -10    4.08    1.38   0
  -6  -1  10    1.77    0.91   0
  -5  -1  10   85.98    1.73   0
   5  -1 -10   84.96    1.58   0
   5  -1 -10   85.57    1.86   0
   5   1 -10   91.56    1.77   0
   4  -1 -10    7.06    1.37   0
   4   1 -10    6.66    1.30   0
   4  -1 -10    5.90    1.04   0
   4   1 -10    5.85    1.46   0
   3   1 -10    3.02    1.04   0
   3   1 -10    2.75    1.32   0
   3  -1 -10    2.64    1.30   0
  -2   1  10    3.74    0.94   0
   2   1 -10    3.22    1.38   0
   2   1 -10    5.23    1.37   0
   2  -1 -10    3.73    1.30   0
   1   1 -10  118.20    2.36   0
  -1   1  10  112.22    1.98   0
   1   1 -10  106.42    2.32   0
   1  -1 -10  111.52    1.99   0
   0   1  10   56.63    1.65   0
   0   1 -10   55.00    1.89   0
   0  -1 -10   56.19    1.75   0
   0   1 -10   57.23    1.86   0
  -1   1 -10   15.39    1.44   0
   1   1  10   13.72    1.32   0
  -1   1 -10   12.92    1.44   0
  -1  -1 -10   14.61    1.35   0
  -2   1 -10    8.04    1.35   0
   2  -1  10    7.40    1.31   0
   2   1  10    7.72    0.93   0
  -2  -1 -10    9.53    1.34   0
  -3  -1 -10    6.94    1.34   0
  -3   1 -10    5.59    1.37   0
   3  -1  10    7.01    1.32   0
   3   1  10    4.33    1.26   0
  -4  -1 -10    0.52    0.91   0
  -4   1 -10    0.92    1.38   0
   4  -1  10   -0.01    1.22   0
   4   1  10    1.50    0.89   0
  -5  -1 -10   19.39    1.16   0
  -5   1 -10   20.37    2.03   0
   5  -1  10   20.28    1.51   0
   5   1  10   19.96    1.09   0
  -6  -1 -10   12.28    1.51   0
   6  -1  10   12.62    1.46   0
  -6   1 -10   12.90    1.70   0
   6   1  10   10.45    1.02   0
  -7  -1 -10   -0.76    1.37   0
  -7   1 -10    0.97    1.58   0
   7  -1  10    1.16    1.30   0
   7   1  10   -0.33    1.22   0
  -8  -1 -10    2.15    1.44   0
   8  -1  10    2.15    1.31   0
  -8   1 -10    0.78    1.54   0
   8   1  10    0.10    0.97   0
  -9  -1 -10    1.42    1.55   0
   9  -1  10    0.50    1.34   0
   9   1  10    1.18    1.37   0
  -9   1 -10    0.74    1.48   0
 -10  -1 -10   -0.10    1.51   0
  10  -1  10    1.28    1.50   0
  10   1  10    1.97    1.41   0
 -10   1 -10    0.50    1.63   0
 -11  -1 -10    0.97    1.47   0
  11  -1  10    0.12    1.47   0
  11   1  10    0.31    1.02   0
 -11   1 -10    0.56    1.70   0
 -12   1 -10    0.03    1.64   0
 -12  -1 -10    0.14    1.64   0
  12  -1  10    0.83    1.49   0
  12   1  10    0.68    1.09   0
 -13   1 -10    1.28    1.67   0
  13  -1  10    0.62    1.64   0
 -13  -1 -10    0.63    1.62   0
  13   1  10   -0.26    1.03   0
  21  -2 -10    0.52    1.64   0
 -21  -2  10    3.80    1.12   0
 -21   2  10    1.22    1.20   0
  21   2 -10    2.63    1.14   0
  20   2 -10    1.42    1.14   0
 -20  -2  10   -0.26    1.10   0
 -20   2  10    0.71    1.05   0
  20  -2 -10    0.24    1.06   0
 -19   2  10    0.47    1.46   0
  19   2 -10    1.83    1.06   0
 -19  -2  10    0.70    1.47   0
  19  -2 -10    2.70    1.48   0
 -18   2  10    5.60    1.05   0
  18  -2 -10    6.64    1.15   0
  18   2 -10    7.16    1.56   0
 -18  -2  10    4.94    1.08   0
  17  -2 -10    6.62    1.54   0
  17   2 -10    6.15    1.59   0
 -17   2  10    6.03    1.43   0
 -17  -2  10    6.07    1.07   0
  16  -2 -10    0.85    1.05   0
 -16   2  10    3.32    1.41   0
  16   2 -10    1.85    1.45   0
 -16  -2  10    0.75    0.98   0
  15  -2 -10    1.76    1.01   0
  15   2 -10    0.24    1.55   0
 -15  -2  10    1.95    1.07   0
 -15   2  10    1.16    0.89   0
  14  -2 -10   -0.41    0.92   0
 -14   2  10    0.62    1.24   0
  14   2 -10   -1.33    1.44   0
 -14  -2  10    0.38    1.01   0
  13  -2 -10    0.80    0.92   0
  13   2 -10    0.24    1.05   0
 -13  -2  10    2.29    1.30   0
 -13   2  10    0.92    1.19   0
  12   2 -10    1.78    1.13   0
  12  -2 -10    5.55    1.27   0
 -12  -2  10    2.94    1.39   0
  11  -2 -10   20.85    1.05   0
  11   2 -10   22.67    1.26   0
 -11  -2  10   20.01    1.48   0
  11  -2 -10   21.85    1.09   0
  10  -2 -10    4.02    1.31   0
  10  -2 -10    6.64    0.96   0
  10   2 -10    4.06    1.58   0
 -10  -2  10    7.61    1.34   0
  -9  -2  10   24.06    1.44   0
   9  -2 -10   23.42    1.14   0
   9  -2 -10   21.92    1.42   0
   9   2 -10   23.79    1.74   0
  -8  -2  10   33.73    1.49   0
   8  -2 -10   31.47    1.21   0
   8  -2 -10   29.93    1.20   0
   8   2 -10   33.60    1.63   0
   7  -2 -10    0.47    0.93   0
  -7  -2  10    1.05    1.29   0
   7  -2 -10    2.41    1.25   0
   7   2 -10    1.75    1.08   0
   6  -2 -10    1.50    1.30   0
   6   2 -10    0.08    1.50   0
   6  -2 -10    0.94    0.91   0
  -6  -2  10    0.40    1.22   0
   5   2 -10   18.75    1.68   0
  -5  -2  10   16.24    1.11   0
   5  -2 -10   14.91    1.34   0
   5  -2 -10   15.25    1.36   0
  -4  -2  10    6.37    0.98   0
   4   2 -10    6.92    1.57   0
  -4   2  10    5.27    0.93   0
   4  -2 -10    6.51    0.93   0
   3   2 -10    7.69    1.57   0
  -3   2  10    6.32    1.27   0
   3  -2 -10    6.72    0.96   0
   2   2 -10    8.23    1.52   0
   2   2 -10    7.33    1.30   0
   2  -2 -10    6.18    0.98   0
  -2   2  10    6.74    0.95   0
   1   2 -10    5.54    1.75   0
  -1   2  10    3.66    0.92   0
   1   2 -10    3.96    1.28   0
   1  -2 -10    3.88    0.93   0
   0   2  10   -1.25    1.30   0
   0   2 -10   -0.29    1.36   0
   0   2 -10    0.16    1.21   0
   0  -2 -10   -0.47    1.29   0
   1   2  10   44.67    1.53   0
  -1   2 -10   50.17    2.35   0
  -1  -2 -10   44.83    1.57   0
  -1   2 -10   44.60    2.28   0
  -2  -2 -10   52.53    1.63   0
  -2   2 -10   57.52    2.59   0
  -2   2 -10   63.03    2.50   0
   2   2  10   55.60    1.61   0
  -3  -2 -10  199.23    2.07   0
  -3   2 -10  208.41    4.32   0
   3   2  10  178.98    1.94   0
  -3   2 -10  216.55    4.01   0
  -4  -2 -10   53.42    1.61   0
  -4   2 -10   55.16    2.47   0
  -4   2 -10   53.93    2.69   0
   4   2  10   52.01    1.50   0
  -5  -2 -10   25.84    1.43   0
  -5   2 -10   24.37    1.99   0
   5   2  10   22.54    1.36   0
  -5   2 -10   25.28    2.52   0
  -6  -2 -10    5.03    1.39   0
   6   2  10    3.37    0.96   0
  -6   2 -10    4.28    1.86   0
   7   2  10    2.58    1.35   0
  -7  -2 -10    3.22    1.58   0
   7  -2  10    0.18    1.96   0
  -7   2 -10    0.01    1.91   0
  -8   2 -10    3.69    1.95   0
  -8  -2 -10    2.26    1.45   0
   8  -2  10    3.47    1.84   0
   8   2  10    3.80    1.35   0
  -9   2 -10    3.77    1.95   0
  -9  -2 -10    2.79    1.10   0
   9  -2  10    3.42    1.73   0
   9   2  10    3.51    1.03   0
 -10  -2 -10    1.63    1.55   0
 -10   2 -10   -0.05    1.97   0
  10  -2  10    0.03    1.82   0
  10   2  10    1.50    1.43   0
 -11   2 -10    2.47    1.61   0
 -11  -2 -10    2.09    1.17   0
  11  -2  10    0.80    1.92   0
  11   2  10    1.64    1.07   0
 -12  -2 -10    1.18    1.68   0
  12  -2  10    1.02    1.88   0
 -12   2 -10    2.02    2.01   0
  12   2  10    2.44    1.51   0
  20   3 -10    3.34    1.63   0
 -20  -3  10    1.94    1.56   0
  20  -3 -10    0.13    1.70   0
  19  -3 -10   -1.50    1.11   0
  19   3 -10    1.50    1.14   0
 -19  -3  10   -1.45    1.10   0
  18  -3 -10   -1.49    1.45   0
  18   3 -10    0.30    1.53   0
  18  -3 -10    0.98    1.02   0
 -18  -3  10    2.08    1.46   0
  17  -3 -10    0.24    1.47   0
  17  -3 -10    0.80    1.00   0
 -17  -3  10    0.78    0.98   0
  17   3 -10   -0.63    1.55   0
  16  -3 -10    3.62    1.02   0
  16  -3 -10    0.12    1.54   0
 -16  -3  10    3.14    1.34   0
  16   3 -10    3.02    1.11   0
  15   3 -10    6.27    1.44   0
  15  -3 -10    2.03    1.46   0
  15  -3 -10    1.05    1.35   0
 -15  -3  10    2.65    1.39   0
 -14  -3  10    1.61    1.42   0
  14  -3 -10    0.77    1.41   0
  14  -3 -10   -0.00    1.32   0
  14   3 -10    2.61    1.49   0
  13   3 -10    1.24    1.12   0
  13  -3 -10    2.21    1.28   0
 -13  -3  10   -0.88    0.89   0
  13  -3 -10   -1.59    0.97   0
  12  -3 -10   26.83    1.43   0
  12  -3 -10   28.34    1.44   0
  12   3 -10   31.98    1.32   0
 -12  -3  10   29.32    1.61   0
  11  -3 -10    1.24    0.88   0
 -11  -3  10    3.40    1.35   0
  11  -3 -10    2.98    0.86   0
  11   3 -10    3.33    1.52   0
  10  -3 -10    1.07    1.30   0
  10  -3 -10    1.64    1.26   0
  10   3 -10    2.36    1.62   0
 -10  -3  10    3.94    1.42   0
   9  -3 -10    7.63    1.28   0
   9   3 -10    8.31    1.19   0
  -9  -3  10    9.33    1.46   0
   9  -3 -10    9.13    0.91   0
   8  -3 -10   38.89    1.64   0
   8  -3 -10   39.09    1.29   0
   8   3 -10   42.80    1.44   0
  -8  -3  10   40.98    1.62   0
   7  -3 -10   65.61    1.61   0
   7  -3 -10   65.67    1.58   0
  -7  -3  10   71.87    1.82   0
   7   3 -10   71.57    2.03   0
  -6  -3  10   11.26    1.44   0
   6  -3 -10   10.16    0.99   0
   6   3 -10   11.45    1.70   0
   6  -3 -10   11.98    0.98   0
   5   3 -10    1.00    1.18   0
  -5  -3  10    0.37    1.26   0
   5  -3 -10    0.39    0.86   0
  -4  -3  10   42.08    1.73   0
  -4   3  10   40.09    1.47   0
   4   3 -10   41.74    2.02   0
   4  -3 -10   39.64    1.18   0
  -3  -3  10    1.86    1.31   0
  -3   3  10    1.75    1.20   0
   3   3 -10    1.76    1.66   0
   3  -3 -10    0.71    0.97   0
   2   3 -10   17.70    1.85   0
   2   3 -10   19.09    2.20   0
   2  -3 -10   16.32    1.04   0
  -2   3  10   15.82    0.94   0
  -1   3  10   11.23    1.31   0
   1   3 -10   10.51    1.94   0
   1   3 -10   10.49    2.11   0
   1  -3 -10   11.70    1.34   0
   0   3  10    3.73    1.25   0
   0  -3 -10    8.38    1.29   0
   1   3  10    2.20    1.25   0
  -1  -3 -10    2.28    1.27   0
  -2  -3 -10   73.98    1.48   0
   2   3  10   70.57    1.39   0
  -3  -3 -10    1.94    1.02   0
   3   3  10    2.30    0.97   0
  -4  -3 -10   58.97    1.45   0
   4   3  10   52.99    1.36   0
  -5  -3 -10    1.82    1.38   0
   5   3  10    2.57    0.94   0
  -6  -3 -10    1.70    0.97   0
   6   3  10    1.53    1.31   0
  -7  -3 -10    2.71    1.38   0
   7   3  10    2.95    1.32   0
  -8  -3 -10    2.61    0.95   0
   8   3  10    2.20    1.34   0
  -9  -3 -10    3.65    1.05   0
   9   3  10    3.20    1.05   0
 -10  -3 -10    4.78    1.58   0
  10   3  10    2.57    1.43   0
 -11  -3 -10   -1.85    1.66   0
  11   3  10    0.56    1.07   0
  18  -4 -10   -0.83    1.12   0
  18   4 -10    0.12    1.08   0
 -18  -4  10   -0.54    1.04   0
  18  -4 -10    1.85    1.44   0
  17   4 -10    2.60    1.50   0
  17  -4 -10    0.58    1.44   0
 -17  -4  10    2.58    1.50   0
  17  -4 -10    1.90    1.44   0
  16   4 -10    1.79    1.48   0
  16  -4 -10    0.92    1.43   0
 -16  -4  10    0.25    1.10   0
  16  -4 -10    1.31    1.05   0
  15   4 -10    0.84    1.52   0
 -15  -4  10   -0.13    1.05   0
  15  -4 -10   -0.08    1.30   0
  15  -4 -10    1.52    1.27   0
  14   4 -10    2.71    1.06   0
 -14  -4  10    2.41    1.03   0
  14  -4 -10    2.93    0.98   0
  14  -4 -10    2.92    1.42   0
  13   4 -10    2.15    1.46   0
 -13  -4  10   -0.02    1.09   0
  13  -4 -10   -0.12    0.96   0
  13  -4 -10    0.68    0.89   0
  12  -4 -10    2.42    1.41   0
  12   4 -10    5.03    0.97   0
 -12  -4  10    3.23    1.49   0
  12  -4 -10    3.57    1.04   0
  11   4 -10    4.53    1.48   0
  11  -4 -10    0.40    0.90   0
 -11  -4  10    0.48    1.11   0
  11  -4 -10    1.30    1.29   0
  10   4 -10    7.87    1.44   0
 -10  -4  10    6.48    1.37   0
  10  -4 -10    5.00    0.98   0
  10  -4 -10    6.74    1.33   0
   9  -4 -10    5.06    0.98   0
   9   4 -10    7.71    1.54   0
  -9  -4  10    6.79    1.10   0
   9  -4 -10    6.74    0.97   0
   8   4 -10   10.89    1.55   0
   8  -4 -10   11.82    1.34   0
  -8  -4  10   10.43    1.09   0
   8  -4 -10   11.79    1.30   0
   7   4 -10    0.84    1.48   0
   7  -4 -10    1.30    1.25   0
   7  -4 -10    1.49    1.23   0
  -7  -4  10    0.52    1.32   0
   6   4 -10    2.30    1.51   0
   6  -4 -10    0.46    1.25   0
   6  -4 -10    2.33    0.90   0
  -6  -4  10    2.52    1.33   0
  -5   4  10   -1.04    1.18   0
  -5  -4  10    0.64    1.37   0
   5   4 -10   -0.31    1.49   0
   5  -4 -10    0.56    0.84   0
   4   4 -10    7.03    1.53   0
  -4   4  10    6.12    1.26   0
   4  -4 -10    6.78    1.28   0
  -4  -4  10    7.66    1.45   0
   3   4 -10    7.55    1.80   0
  -3  -4  10    7.80    1.71   0
  -3   4  10    5.96    0.92   0
   3  -4 -10    7.77    0.92   0
   2   4 -10    3.12    1.69   0
  -2   4  10    5.44    1.27   0
   2  -4 -10    3.55    1.29   0
  -1   4  10    2.24    1.31   0
   1  -4 -10    1.70    1.41   0
   0   4  10    0.16    0.97   0
   0  -4 -10    1.52    0.90   0
  -1  -4 -10    0.76    1.34   0
   1   4  10   -0.12    1.27   0
  -2  -4 -10    0.83    0.89   0
   2   4  10   -0.89    0.86   0
  -3  -4 -10    1.24    0.94   0
   3   4  10    1.30    0.89   0
  -4  -4 -10    4.30    1.44   0
   4   4  10    2.47    1.34   0
  -5  -4 -10    4.17    1.48   0
   5   4  10    3.96    1.04   0
  -6  -4 -10    1.64    1.40   0
   6   4  10    2.03    1.34   0
  -7  -4 -10   -0.87    1.48   0
   7   4  10    0.12    1.41   0
  -8  -4 -10   -1.50    1.56   0
   8   4  10   -0.08    1.44   0
  -9  -4 -10    0.93    1.58   0
   9   4  10    2.02    1.06   0
  16   5 -10    0.21    1.14   0
 -16  -5  10   -0.24    1.17   0
  16  -5 -10    0.74    1.06   0
  16  -5 -10    0.16    1.12   0
  15   5 -10   -0.46    1.49   0
 -15  -5  10    1.55    1.56   0
  15  -5 -10    0.95    1.04   0
  15  -5 -10    0.66    1.49   0
  14   5 -10    4.47    1.60   0
 -14  -5  10    5.96    1.56   0
  14  -5 -10    3.54    1.04   0
  14  -5 -10    5.88    1.51   0
  13  -5 -10    0.12    1.45   0
  13   5 -10    2.16    1.61   0
 -13  -5  10    0.37    1.50   0
  13  -5 -10    0.75    1.42   0
  12   5 -10   10.98    1.66   0
  12  -5 -10    7.98    1.12   0
 -12  -5  10    8.95    1.56   0
  12  -5 -10    8.10    1.50   0
  11   5 -10   -0.30    1.04   0
 -11  -5  10    1.10    1.40   0
  11  -5 -10    1.22    1.44   0
  11  -5 -10    0.82    1.38   0
  10   5 -10    1.26    1.48   0
 -10  -5  10    1.51    1.05   0
  10  -5 -10    1.72    0.88   0
  10  -5 -10    0.40    1.35   0
   9   5 -10    1.71    1.43   0
   9  -5 -10    0.00    1.02   0
  -9  -5  10    1.91    1.04   0
   9  -5 -10    0.82    1.40   0
   8   5 -10    2.38    1.42   0
   8  -5 -10    1.17    1.00   0
   8  -5 -10    1.29    0.97   0
  -8  -5  10    2.16    1.39   0
   7  -5 -10    1.94    0.97   0
   7   5 -10    1.50    1.40   0
  -7  -5  10    1.68    1.04   0
   7  -5 -10    1.85    1.31   0
   6   5 -10   -1.33    1.30   0
  -6  -5  10   -0.59    1.28   0
   6  -5 -10    0.50    0.97   0
   6  -5 -10    1.12    0.98   0
   5   5 -10    2.49    1.44   0
  -5   5  10   -0.21    1.29   0
   5  -5 -10    2.05    0.93   0
  -5  -5  10    2.30    1.40   0
  -4  -5  10    1.79    1.44   0
  -4   5  10    2.09    0.97   0
   4  -5 -10    3.64    1.28   0
   4   5 -10    2.60    1.76   0
  -3  -5  10    0.96    1.80   0
  -3   5  10    1.06    0.92   0
   3   5 -10    0.63    1.70   0
   3  -5 -10   -0.01    1.23   0
  -2   5  10    2.18    0.86   0
   2   5 -10    0.54    2.28   0
   2  -5 -10    0.64    1.32   0
   1  -5 -10    2.74    1.37   0
  -1   5  10    3.09    0.99   0
   0  -5 -10    1.12    0.96   0
   0   5  10    2.15    1.31   0
  -1  -5 -10    6.96    1.09   0
   1   5  10    8.15    1.46   0
  -2  -5 -10    4.17    1.07   0
   2   5  10    4.02    1.01   0
  -3  -5 -10   -0.88    1.40   0
   3   5  10    2.13    1.37   0
   4   5  10    6.86    1.45   0
  -4  -5 -10    5.71    1.51   0
  -5  -5 -10    1.33    1.50   0
   5   5  10    1.57    1.04   0
  -6  -5 -10   -0.66    1.08   0
   6   5  10    0.52    1.02   0
  -7  -5 -10    1.68    1.12   0
   7   5  10   -1.60    1.10   0
  12   6 -10   -0.27    1.15   0
  12  -6 -10   -1.88    1.11   0
 -12  -6  10   -0.53    1.59   0
  12  -6 -10    1.11    1.08   0
  11   6 -10    0.91    1.13   0
 -11  -6  10    1.45    1.11   0
  11  -6 -10   -0.28    1.52   0
  11  -6 -10    3.36    1.60   0
  10   6 -10   -0.65    1.66   0
  10  -6 -10    1.43    1.53   0
 -10  -6  10    0.70    1.13   0
  10  -6 -10    1.29    1.47   0
   9   6 -10    0.30    1.56   0
   9  -6 -10   -0.84    1.47   0
  -9  -6  10    0.17    1.06   0
   9  -6 -10   -0.32    1.47   0
  -8  -6  10    1.43    1.55   0
   8  -6 -10    1.18    1.45   0
   8  -6 -10    2.09    1.46   0
   8   6 -10    1.37    1.49   0
   7  -6 -10   -0.50    1.00   0
  -7  -6  10    1.29    1.55   0
   7  -6 -10   -0.22    1.47   0
   7   6 -10   -0.29    1.51   0
  -6  -6  10   -0.08    1.48   0
   6  -6 -10    1.92    1.43   0
   6   6 -10    0.30    1.47   0
   6  -6 -10    1.63    1.08   0
   5   6 -10    0.86    1.48   0
   5  -6 -10    0.42    1.49   0
  -5  -6  10    0.94    1.84   0
  -4   6  10   -0.01    1.05   0
  -4  -6  10    0.38    1.87   0
   4   6 -10   -0.04    1.88   0
   4  -6 -10    1.52    1.44   0
   3  -6 -10   -0.03    1.02   0
  -3  -6  10    0.36    2.10   0
  -3   6  10    0.35    0.98   0
   3   6 -10    1.05    2.15   0
   2  -6 -10    2.74    1.50   0
  -2   6  10    1.32    0.94   0
   1  -6 -10   -1.81    1.03   0
  -1   6  10   -0.53    1.41   0
   0   6  10    2.99    1.06   0
   0  -6 -10    5.87    1.54   0
  -1  -6 -10    0.53    1.14   0
   1   6  10    1.21    1.03   0
  -2  -6 -10   -1.44    1.48   0
   2   6  10   -1.54    1.02   0
  -3  -6 -10    1.89    1.55   0
   3   6  10    2.24    1.50   0
 -22   1  11    7.21    1.58   0
 -22  -1  11    2.69    1.10   0
  22   1 -11   -0.24    1.13   0
  22  -1 -11    2.19    1.59   0
 -21   1  11    0.49    1.50   0
 -21  -1  11   -0.37    1.56   0
  21   1 -11   -0.40    1.63   0
  21  -1 -11    0.42    1.55   0
 -20   1  11    6.51    1.46   0
 -20  -1  11    4.27    1.51   0
  20   1 -11    7.97    1.56   0
  20  -1 -11    5.07    1.59   0
 -19   1  11    2.29    1.42   0
 -19  -1  11    0.49    1.04   0
  19   1 -11    0.28    1.06   0
  19  -1 -11    0.92    1.39   0
 -18   1  11    1.94    0.95   0
 -18  -1  11    2.93    0.99   0
  18   1 -11    2.98    1.08   0
  18  -1 -11    1.94    1.41   0
  17  -1 -11    1.77    1.36   0
 -17  -1  11    2.09    0.95   0
 -17   1  11    2.51    0.92   0
  17   1 -11    0.11    1.46   0
  16  -1 -11    4.73    1.07   0
 -16  -1  11    6.28    1.41   0
 -16   1  11    5.28    1.32   0
  16   1 -11    5.22    1.12   0
 -15  -1  11    2.43    0.97   0
  15  -1 -11    4.36    1.42   0
 -15   1  11    2.26    0.91   0
  15   1 -11    3.73    1.58   0
 -14  -1  11    1.41    0.95   0
  14  -1 -11    3.35    0.95   0
 -14   1  11    0.28    1.25   0
  14   1 -11    3.07    1.09   0
  13  -1 -11    0.16    0.94   0
 -13  -1  11    1.58    0.86   0
 -13   1  11    0.24    0.82   0
  13   1 -11    1.56    1.42   0
  12   1 -11    1.45    1.42   0
 -12   1  11    1.36    0.95   0
 -12  -1  11    1.72    1.28   0
  12  -1 -11    1.13    0.93   0
 -11   1  11    1.61    1.21   0
  11   1 -11    2.66    1.53   0
 -11  -1  11    0.90    1.27   0
  11  -1 -11    1.00    0.96   0
  10   1 -11   11.55    1.60   0
 -10   1  11   12.35    1.33   0
 -10  -1  11   10.43    1.02   0
  10  -1 -11   10.82    1.04   0
   9  -1 -11    1.28    1.35   0
   9   1 -11    2.98    1.03   0
   9  -1 -11    1.82    0.91   0
  -9  -1  11    2.69    1.24   0
  -8  -1  11    5.73    1.32   0
   8  -1 -11    5.56    0.94   0
   8   1 -11    6.10    1.34   0
   8  -1 -11    5.14    1.28   0
   7  -1 -11    1.78    1.25   0
   7   1 -11    0.78    0.96   0
   7  -1 -11    3.22    1.30   0
  -7  -1  11    2.72    1.14   0
  -6  -1  11   52.31    1.63   0
   6  -1 -11   52.58    1.64   0
   6  -1 -11   50.05    1.30   0
   6   1 -11   50.57    1.43   0
   5  -1 -11   34.90    1.21   0
   5  -1 -11   39.63    1.23   0
   5   1 -11   43.85    1.69   0
   4   1 -11   68.10    1.83   0
   4   1 -11   63.56    1.82   0
   4  -1 -11   67.29    1.67   0
   4  -1 -11   64.41    1.70   0
   3   1 -11    3.49    1.33   0
   3   1 -11    3.75    1.25   0
   3  -1 -11    3.54    1.30   0
   2   1 -11   52.00    1.77   0
   2   1 -11   57.63    1.79   0
   2  -1 -11   55.72    1.68   0
  -2   1  11   57.77    1.65   0
   1   1 -11   18.33    1.43   0
   1   1 -11   16.16    1.41   0
   1  -1 -11   15.94    1.05   0
  -1   1  11   15.68    1.37   0
   0   1  11    3.91    1.21   0
   0   1 -11    4.57    1.29   0
   0   1 -11    3.73    1.28   0
   0  -1 -11    4.34    0.91   0
   1   1  11    2.17    0.88   0
  -1   1 -11    3.79    1.29   0
  -1  -1 -11    4.17    1.26   0
  -1   1 -11    3.87    1.33   0
  -2   1 -11   30.54    1.68   0
   2   1  11   31.33    1.45   0
  -2  -1 -11   30.77    1.21   0
  -3  -1 -11    0.16    1.33   0
  -3   1 -11    0.71    1.35   0
   3  -1  11    0.68    1.25   0
   3   1  11    0.74    0.85   0
  -4  -1 -11    1.32    1.35   0
   4  -1  11    0.73    1.33   0
  -4   1 -11    0.58    1.39   0
   4   1  11    0.88    1.26   0
  -5  -1 -11    2.56    1.01   0
  -5   1 -11    1.16    1.43   0
   5  -1  11    1.24    1.33   0
   5   1  11    1.99    1.26   0
  -6  -1 -11    0.35    1.37   0
  -6   1 -11    1.61    1.50   0
   6   1  11    2.32    1.28   0
   6  -1  11    1.60    1.38   0
  -7  -1 -11   -0.09    1.34   0
  -7   1 -11    1.63    1.53   0
   7  -1  11    2.18    1.33   0
   7   1  11    0.85    0.87   0
  -8  -1 -11    2.17    1.48   0
   8  -1  11   -0.03    1.40   0
  -8   1 -11    1.22    1.56   0
   8   1  11    1.61    1.00   0
  -9  -1 -11    3.06    1.52   0
  -9   1 -11    3.77    1.69   0
   9  -1  11    4.00    1.48   0
   9   1  11    2.47    1.02   0
 -10  -1 -11    1.14    1.56   0
  10  -1  11    0.09    1.51   0
  10   1  11    1.54    1.38   0
 -10   1 -11    1.16    1.46   0
 -11  -1 -11    0.73    1.12   0
  11  -1  11    1.13    1.55   0
  11   1  11    0.36    1.05   0
 -11   1 -11    0.91    1.68   0
 -12   1 -11    0.92    1.75   0
 -12  -1 -11    1.29    1.69   0
  12  -1  11    2.19    1.62   0
  12   1  11    3.01    1.51   0
 -21   2  11   -0.62    1.52   0
  21   2 -11    1.06    1.62   0
  21  -2 -11    4.61    1.63   0
 -21  -2  11   -0.27    1.10   0
 -20   2  11    3.32    1.51   0
  20   2 -11    4.08    1.15   0
 -20  -2  11    2.18    1.53   0
  20  -2 -11    4.23    1.58   0
  19  -2 -11   -0.19    1.09   0
 -19   2  11    1.31    1.04   0
  19   2 -11   -0.06    1.06   0
 -19  -2  11    1.82    1.02   0
  18  -2 -11    0.96    1.51   0
 -18   2  11    0.18    0.90   0
  18   2 -11   -0.43    1.12   0
 -18  -2  11    0.22    1.06   0
  17  -2 -11    2.61    1.02   0
  17   2 -11    1.87    1.07   0
 -17   2  11    3.18    1.33   0
 -17  -2  11    2.13    1.01   0
 -16   2  11    5.09    0.98   0
  16  -2 -11    6.23    1.47   0
  16   2 -11    6.41    1.04   0
 -16  -2  11    2.79    1.00   0
  15  -2 -11    2.65    1.37   0
 -15   2  11    0.57    0.88   0
  15   2 -11    0.24    1.50   0
 -15  -2  11   -1.55    1.33   0
 -14   2  11    1.42    0.88   0
  14  -2 -11    1.64    0.93   0
  14   2 -11    0.37    1.50   0
 -14  -2  11    2.79    0.95   0
  13  -2 -11    0.60    0.91   0
  13   2 -11    2.27    1.44   0
 -13  -2  11    0.35    1.31   0
  12  -2 -11    6.06    0.90   0
  12   2 -11    6.85    1.48   0
  12  -2 -11    5.42    1.26   0
 -12  -2  11    4.06    0.98   0
  11  -2 -11   12.03    1.36   0
 -11  -2  11   15.61    1.45   0
  11  -2 -11   14.15    1.33   0
  11   2 -11   14.12    1.24   0
 -10  -2  11   43.60    1.66   0
  10  -2 -11   42.77    1.23   0
  10  -2 -11   47.05    1.49   0
  10   2 -11   45.78    1.47   0
  -9  -2  11    5.97    0.98   0
   9  -2 -11    4.93    1.24   0
   9  -2 -11    5.21    1.36   0
   9   2 -11    4.60    1.14   0
   8   2 -11    1.31    1.45   0
  -8  -2  11    1.35    0.91   0
   8  -2 -11    0.43    0.90   0
   8  -2 -11   -1.07    0.90   0
   7   2 -11   21.76    1.24   0
   7  -2 -11   18.79    1.41   0
   7  -2 -11   21.37    1.08   0
  -7  -2  11   18.94    1.13   0
   6  -2 -11   24.20    1.11   0
   6   2 -11   27.08    1.70   0
  -6  -2  11   24.89    1.12   0
   6  -2 -11   23.82    1.11   0
  -5  -2  11   12.98    1.41   0
   5   2 -11   14.64    1.19   0
   5  -2 -11   12.93    1.37   0
   5  -2 -11   11.66    1.34   0
   4   2 -11    2.42    1.48   0
   4  -2 -11    1.49    0.90   0
   3   2 -11   12.69    1.36   0
   3   2 -11   14.54    1.56   0
  -3   2  11   15.68    1.36   0
   3  -2 -11   13.92    1.35   0
   2   2 -11    4.71    1.46   0
  -2   2  11    5.43    1.24   0
   2   2 -11    5.91    1.30   0
   2  -2 -11    3.82    0.91   0
  -1   2  11   23.44    1.10   0
   1   2 -11   28.34    1.79   0
   1   2 -11   25.98    1.91   0
   1  -2 -11   26.29    1.12   0
   0   2  11    1.80    1.24   0
   0   2 -11    1.33    1.42   0
   0   2 -11    2.30    1.60   0
   0  -2 -11    2.00    1.24   0
  -1   2 -11    4.02    1.78   0
   1   2  11    3.47    1.25   0
  -1  -2 -11    5.34    0.88   0
  -1   2 -11    3.19    1.68   0
  -2  -2 -11   34.98    1.49   0
  -2   2 -11   32.94    2.23   0
  -2   2 -11   36.79    2.21   0
   2   2  11   32.80    1.12   0
  -3  -2 -11    1.97    0.91   0
  -3   2 -11    2.95    1.89   0
   3   2  11    3.27    1.24   0
  -3   2 -11    3.38    1.72   0
  -4  -2 -11    9.75    1.38   0
  -4   2 -11   13.17    1.84   0
  -4   2 -11   11.52    2.03   0
   4   2  11   13.58    1.32   0
  -5  -2 -11   11.45    1.44   0
   5   2  11   10.67    1.36   0
  -5   2 -11   10.67    2.01   0
  -5   2 -11   11.09    1.80   0
  -6   2 -11    2.13    1.68   0
  -6  -2 -11    1.84    1.33   0
   6   2  11    0.89    0.88   0
  -6   2 -11    2.14    1.98   0
  -7  -2 -11    1.13    1.51   0
   7   2  11    1.10    0.96   0
  -7   2 -11    1.25    1.89   0
  -8   2 -11    2.53    1.89   0
  -8  -2 -11    3.14    1.52   0
   8  -2  11    3.34    1.77   0
   8   2  11    2.22    0.98   0
  -9   2 -11    0.01    1.96   0
  -9  -2 -11    0.34    1.09   0
   9  -2  11   -0.27    1.83   0
   9   2  11    1.16    1.03   0
 -10   2 -11    1.98    2.04   0
 -10  -2 -11    5.18    1.63   0
  10  -2  11    1.75    1.93   0
  10   2  11    3.62    1.50   0
 -11   2 -11    0.06    1.59   0
  11  -2  11    0.77    1.94   0
 -11  -2 -11   -0.52    1.19   0
  11   2  11    2.61    1.51   0
  20  -3 -11    2.68    1.20   0
  20   3 -11    1.48    1.62   0
  20  -3 -11    1.61    1.13   0
 -20  -3  11    4.39    1.13   0
  19  -3 -11   -0.50    1.51   0
  19   3 -11   -0.74    1.12   0
  19  -3 -11    0.32    1.47   0
 -19  -3  11    1.72    1.50   0
  18  -3 -11   -0.24    1.10   0
  18  -3 -11    1.62    1.53   0
  18   3 -11    0.47    1.49   0
 -18  -3  11    0.80    1.40   0
  17  -3 -11    1.46    1.05   0
  17  -3 -11    1.53    1.41   0
  17   3 -11    2.55    1.09   0
 -17  -3  11    0.76    1.05   0
  16  -3 -11   -0.75    1.47   0
  16  -3 -11    1.32    1.02   0
 -16  -3  11    0.91    0.99   0
  16   3 -11   -1.65    1.47   0
  15   3 -11    3.82    1.45   0
  15  -3 -11    0.84    1.37   0
 -15  -3  11    1.69    0.96   0
  15  -3 -11   -0.34    1.39   0
  14  -3 -11    1.79    0.99   0
  14   3 -11    0.55    1.11   0
  14  -3 -11    0.20    0.95   0
 -14  -3  11   -1.39    1.40   0
  13  -3 -11   -1.45    0.87   0
  13   3 -11    2.08    1.54   0
 -13  -3  11   -0.48    0.94   0
  13  -3 -11   -0.15    0.86   0
  12  -3 -11    0.11    0.97   0
  12  -3 -11    0.76    1.25   0
  12   3 -11   -1.15    1.50   0
 -12  -3  11    1.44    0.96   0
  11  -3 -11    5.12    1.27   0
  11  -3 -11    4.63    1.23   0
  11   3 -11    6.54    1.53   0
 -11  -3  11    4.35    0.98   0
  10  -3 -11    2.56    1.26   0
  10   3 -11    3.38    1.64   0
  10  -3 -11    2.79    1.27   0
 -10  -3  11    2.45    1.36   0
   9  -3 -11   12.72    1.30   0
   9   3 -11   15.40    1.67   0
   9  -3 -11   14.14    1.02   0
  -9  -3  11   13.52    1.43   0
  -8  -3  11    9.44    1.36   0
   8  -3 -11    7.80    1.31   0
   8  -3 -11    6.49    1.25   0
   8   3 -11   11.06    1.63   0
   7  -3 -11    0.42    1.21   0
  -7  -3  11    1.27    0.91   0
   7  -3 -11   -0.46    0.85   0
   7   3 -11    2.55    1.54   0
   6  -3 -11   14.05    0.97   0
  -6  -3  11   15.75    1.39   0
   6   3 -11   15.87    1.26   0
   6  -3 -11   16.90    1.30   0
  -5  -3  11    0.39    1.22   0
   5   3 -11   -0.93    1.57   0
   5  -3 -11    1.30    1.23   0
  -4  -3  11    1.59    1.56   0
  -4   3  11   -0.04    1.25   0
   4   3 -11    1.40    1.67   0
   4  -3 -11    2.09    0.88   0
  -3   3  11    0.34    1.21   0
   3   3 -11    0.85    1.75   0
   3  -3 -11    1.27    0.87   0
   3   3 -11    0.86    1.31   0
  -2   3  11    4.93    1.28   0
   2   3 -11    6.33    1.71   0
   2   3 -11    6.80    2.15   0
   2  -3 -11    6.22    0.95   0
  -1   3  11    3.41    0.88   0
   1   3 -11    5.08    2.23   0
   1   3 -11    3.53    1.84   0
   1  -3 -11    3.36    0.93   0
   0   3 -11    5.12    3.16   0
   0   3 -11    5.38    3.24   0
   0   3  11    4.24    1.27   0
   0  -3 -11    4.23    1.00   0
   1   3  11   34.53    1.50   0
  -1  -3 -11   35.53    1.52   0
  -2  -3 -11    4.08    1.41   0
   2   3  11    2.64    1.31   0
  -3  -3 -11   -1.38    1.37   0
   3   3  11   -0.43    0.92   0
  -4  -3 -11    0.80    0.95   0
   4   3  11    1.58    1.26   0
  -5  -3 -11    1.11    1.31   0
   5   3  11    0.34    0.91   0
  -6  -3 -11    0.84    0.96   0
   6   3  11   -0.15    1.32   0
  -7  -3 -11   -0.38    1.36   0
   7   3  11    1.32    1.34   0
  -8  -3 -11    0.18    1.05   0
   8   3  11    2.03    1.40   0
  -9  -3 -11    1.08    1.12   0
   9   3  11    0.62    1.48   0
 -10  -3 -11    1.71    1.62   0
  10   3  11   -1.26    1.57   0
  18  -4 -11   -2.27    1.63   0
  18   4 -11    0.03    1.57   0
 -18  -4  11   -1.37    1.10   0
  18  -4 -11   -0.62    1.56   0
  17   4 -11    2.92    1.59   0
  17  -4 -11    1.61    1.51   0
  17  -4 -11    1.69    1.50   0
 -17  -4  11    2.85    1.57   0
  16   4 -11    0.52    1.56   0
  16  -4 -11    1.16    1.46   0
  16  -4 -11    1.49    0.98   0
 -16  -4  11    0.65    1.48   0
  15   4 -11    1.83    1.48   0
  15  -4 -11    2.65    1.33   0
 -15  -4  11    1.56    1.47   0
  15  -4 -11    1.94    1.41   0
  14   4 -11    2.42    1.15   0
  14  -4 -11    2.71    1.39   0
  14  -4 -11    2.35    0.99   0
 -14  -4  11    4.55    1.49   0
  13  -4 -11    1.98    0.93   0
  13   4 -11    1.99    1.67   0
  13  -4 -11    1.06    0.91   0
 -13  -4  11    2.05    0.95   0
  12  -4 -11    0.44    1.01   0
  12   4 -11    1.96    1.06   0
  12  -4 -11    3.93    1.33   0
 -12  -4  11    1.58    1.52   0
  11   4 -11    3.50    1.55   0
  11  -4 -11    1.95    1.25   0
  11  -4 -11    1.84    1.35   0
 -11  -4  11    1.65    1.45   0
  10   4 -11    2.04    1.44   0
  10  -4 -11    1.03    0.90   0
 -10  -4  11   -0.50    0.94   0
  10  -4 -11    2.03    1.39   0
   9  -4 -11   -0.73    1.25   0
   9   4 -11    0.94    1.50   0
   9  -4 -11    0.25    1.20   0
  -9  -4  11    0.21    1.29   0
   8   4 -11    6.05    1.13   0
   8  -4 -11    6.29    1.32   0
   8  -4 -11    5.03    1.26   0
  -8  -4  11    5.10    0.96   0
  -7  -4  11    2.65    1.33   0
   7   4 -11    4.28    1.48   0
   7  -4 -11    1.21    1.24   0
   7  -4 -11    1.62    1.21   0
  -6  -4  11   -0.43    1.41   0
   6   4 -11    1.48    1.46   0
   6  -4 -11    0.53    1.24   0
   6  -4 -11    1.37    1.19   0
   5   4 -11   19.30    1.69   0
  -5   4  11   17.66    1.44   0
  -5  -4  11   18.53    1.84   0
   5  -4 -11   17.35    1.04   0
   4   4 -11    1.42    1.80   0
  -4  -4  11    1.12    1.33   0
  -4   4  11    1.76    1.40   0
   4  -4 -11    2.25    1.00   0
   3   4 -11   24.59    2.06   0
  -3   4  11   22.86    1.06   0
  -3  -4  11   24.88    1.72   0
   3  -4 -11   24.20    1.40   0
   2   4 -11    0.66    1.85   0
  -2   4  11    1.08    0.91   0
   2   4 -11    0.27    2.07   0
   2  -4 -11    0.68    1.29   0
  -1   4  11    2.72    0.89   0
   1  -4 -11    2.57    0.97   0
   0   4  11   -0.15    1.26   0
   0  -4 -11    0.26    1.31   0
  -1  -4 -11   -0.01    1.31   0
   1   4  11   -0.69    0.90   0
  -2  -4 -11    1.52    0.92   0
   2   4  11    1.61    0.88   0
  -3  -4 -11    0.86    1.01   0
   3   4  11    0.91    0.97   0
  -4  -4 -11    0.78    1.46   0
   4   4  11    2.14    1.41   0
  -5  -4 -11    2.12    1.40   0
   5   4  11    3.00    1.01   0
  -6  -4 -11    5.13    1.47   0
   6   4  11    2.69    1.02   0
  -7  -4 -11    0.44    1.56   0
   7   4  11   -0.05    1.07   0
  -8  -4 -11    0.96    1.56   0
   8   4  11    2.12    1.08   0
  16   5 -11    0.01    1.67   0
 -16  -5  11    0.67    1.17   0
  16  -5 -11    0.73    1.15   0
  16  -5 -11    1.40    1.53   0
  15   5 -11    3.56    1.23   0
 -15  -5  11    2.47    1.16   0
  15  -5 -11    2.82    1.02   0
  15  -5 -11    2.40    1.62   0
  14   5 -11   -0.49    1.65   0
 -14  -5  11    0.85    1.06   0
  14  -5 -11    0.90    1.46   0
  14  -5 -11    1.98    1.42   0
  13  -5 -11    2.29    1.47   0
  13   5 -11    2.34    1.58   0
  13  -5 -11    2.77    1.44   0
 -13  -5  11    3.22    1.50   0
  12   5 -11   -0.25    1.11   0
  12  -5 -11   -0.80    1.33   0
 -12  -5  11    0.69    1.07   0
  12  -5 -11    0.68    0.98   0
  11   5 -11   -0.09    1.58   0
  11  -5 -11    1.88    1.39   0
 -11  -5  11    2.76    1.39   0
  11  -5 -11    1.62    1.41   0
  10   5 -11    1.93    1.05   0
 -10  -5  11    0.46    0.97   0
  10  -5 -11    0.56    1.42   0
  10  -5 -11    3.50    1.44   0
   9   5 -11    0.31    1.41   0
   9  -5 -11    0.40    1.40   0
  -9  -5  11   -0.34    1.38   0
   9  -5 -11    0.50    1.36   0
   8   5 -11    0.91    1.45   0
   8  -5 -11    1.12    0.99   0
  -8  -5  11    2.64    1.41   0
   8  -5 -11    1.79    1.38   0
   7   5 -11    4.66    1.08   0
   7  -5 -11    4.29    1.02   0
   7  -5 -11    8.04    1.40   0
  -7  -5  11    5.44    1.45   0
   6   5 -11    1.29    1.45   0
  -6  -5  11    1.08    1.40   0
   6  -5 -11    2.83    1.37   0
   6  -5 -11   -0.35    1.30   0
   5   5 -11   -0.40    1.44   0
  -5   5  11    1.07    0.94   0
  -5  -5  11    0.05    1.41   0
   5  -5 -11    0.85    0.94   0
  -4  -5  11    7.15    1.83   0
  -4   5  11    8.97    1.33   0
   4  -5 -11    6.53    0.97   0
   4   5 -11    6.65    1.82   0
  -3   5  11    1.98    1.28   0
  -3  -5  11    1.39    1.68   0
   3   5 -11    1.33    1.69   0
   3  -5 -11    2.05    1.32   0
  -2   5  11   -0.02    0.96   0
   2  -5 -11    0.65    1.37   0
   1  -5 -11    3.03    1.43   0
  -1   5  11    3.27    1.38   0
   0  -5 -11    0.90    1.00   0
   0   5  11    1.50    0.98   0
  -1  -5 -11    1.69    1.00   0
   1   5  11    0.84    1.00   0
  -2  -5 -11    2.14    1.07   0
   2   5  11    1.57    0.98   0
  -3  -5 -11    2.20    1.50   0
   3   5  11    1.48    1.04   0
  -4  -5 -11    0.40    1.51   0
   4   5  11    0.38    1.49   0
  -5  -5 -11    2.01    1.12   0
   5   5  11   -0.12    1.50   0
  -6  -5 -11    0.43    1.11   0
   6   5  11    0.53    1.12   0
  11   6 -11    0.54    1.15   0
  11  -6 -11   -0.06    1.51   0
 -11  -6  11    1.84    1.53   0
  11  -6 -11   -0.24    1.53   0
  10   6 -11    1.46    1.58   0
 -10  -6  11    2.96    1.59   0
  10  -6 -11    1.55    1.57   0
  10  -6 -11    2.27    1.53   0
   9   6 -11    0.11    1.51   0
   9  -6 -11   -0.20    1.10   0
  -9  -6  11    0.41    1.59   0
   9  -6 -11    0.34    1.55   0
   8  -6 -11   -1.20    1.39   0
  -8  -6  11    1.10    1.58   0
   8  -6 -11    1.70    1.43   0
   8   6 -11    0.05    1.55   0
   7  -6 -11    0.69    1.04   0
   7  -6 -11    1.54    1.53   0
  -7  -6  11    1.36    1.56   0
   7   6 -11    1.71    1.52   0
  -6  -6  11    0.73    1.53   0
   6  -6 -11    0.68    1.47   0
   6   6 -11    0.10    1.54   0
   6  -6 -11   -0.19    1.07   0
  -5  -6  11    0.47    1.51   0
   5   6 -11    1.67    1.85   0
   5  -6 -11    2.13    1.46   0
  -4  -6  11    0.90    2.14   0
  -4   6  11    0.30    1.43   0
   4   6 -11   -0.47    1.87   0
   4  -6 -11    1.43    1.41   0
   3  -6 -11    0.88    1.06   0
  -3   6  11    0.23    1.42   0
   2  -6 -11    0.42    1.49   0
  -2   6  11    0.31    1.02   0
   1  -6 -11   -1.18    1.54   0
  -1   6  11    0.20    1.53   0
   0  -6 -11    0.57    1.03   0
   0   6  11    1.50    1.46   0
  -1  -6 -11   -0.41    1.52   0
   1   6  11    3.01    1.45   0
 -22   0  12    1.15    1.08   0
  22   0 -12    1.36    1.60   0
  21   0 -12    1.27    1.13   0
 -21   0  12    1.38    1.46   0
 -20   0  12    6.25    1.46   0
  20   0 -12    7.34    1.57   0
  19   0 -12   -0.77    1.57   0
 -19   0  12    0.77    1.00   0
 -18   0  12    1.47    0.99   0
  18   0 -12   -0.14    1.06   0
 -17   0  12    4.04    1.31   0
  17   0 -12    1.46    1.05   0
  16   0 -12    4.80    1.12   0
 -16   0  12    6.12    1.38   0
  15   0 -12   33.07    1.29   0
 -15   0  12   31.77    1.57   0
  14   0 -12   20.77    1.16   0
 -14   0  12   19.18    1.09   0
 -13   0  12   -0.72    1.29   0
  13   0 -12   -0.46    1.01   0
 -12   0  12   27.83    1.38   0
  12   0 -12   27.31    1.59   0
  11   0 -12    3.98    1.01   0
 -11   0  12    3.76    0.89   0
 -10   0  12    6.00    1.29   0
  10   0 -12    9.58    1.07   0
  -9   0  12   50.06    1.29   0
   9   0 -12   52.44    1.71   0
   8   0 -12   22.23    1.54   0
   7   0 -12    3.24    0.98   0
   7   0 -12    2.80    0.90   0
   6   0 -12   29.36    1.21   0
   6   0 -12   30.73    1.21   0
   5   0 -12   10.83    0.94   0
   5   0 -12   11.73    1.26   0
   4   0 -12   64.14    1.48   0
   4   0 -12   60.79    1.40   0
   3   0 -12   96.09    1.64   0
   3   0 -12  101.82    1.87   0
   2   0 -12   15.03    0.99   0
   2   0 -12   14.06    1.31   0
   1   0 -12   28.87    1.13   0
   1   0 -12   28.52    1.19   0
   0   0  12    0.53    0.87   0
   0   0 -12   -0.87    1.21   0
  -1   0 -12   15.45    1.41   0
   1   0  12   15.81    1.05   0
   2   0  12   94.56    1.91   0
  -2   0 -12   89.42    1.97   0
  -3   0 -12   53.17    1.69   0
   3   0  12   54.61    1.61   0
  -4   0 -12    2.55    1.33   0
   4   0  12    1.29    1.22   0
  -5   0 -12   55.70    1.79   0
   5   0  12   52.71    1.76   0
  -6   0 -12   13.20    1.55   0
   6   0  12   13.23    1.47   0
  -7   0 -12    7.63    1.49   0
   7   0  12    6.95    1.42   0
  -8   0 -12    5.08    1.50   0
   8   0  12    1.91    0.97   0
  -9   0 -12    0.75    1.49   0
   9   0  12    0.15    0.93   0
 -10   0 -12    1.45    1.15   0
  10   0  12    3.13    1.40   0
  11   0  12   -0.12    1.54   0
 -11   0 -12   -0.18    1.17   0
 -22   1  12    1.25    1.56   0
 -22  -1  12   -2.26    1.58   0
  22   1 -12    1.02    1.14   0
  22  -1 -12    1.59    1.12   0
 -21  -1  12    0.92    1.09   0
 -21   1  12    0.53    1.45   0
  21   1 -12    0.91    1.60   0
  21  -1 -12    2.84    1.07   0
 -20  -1  12    0.26    1.02   0
 -20   1  12    1.95    1.39   0
  20   1 -12    3.27    1.54   0
  20  -1 -12    1.37    1.49   0
 -19  -1  12    1.63    1.42   0
 -19   1  12    2.26    1.02   0
  19   1 -12    3.43    1.09   0
  19  -1 -12    1.04    1.05   0
  18  -1 -12   -0.57    1.02   0
 -18  -1  12   -0.26    1.02   0
 -18   1  12    0.84    1.35   0
  18   1 -12    1.77    1.59   0
  17  -1 -12    1.33    0.96   0
 -17   1  12    0.94    1.26   0
 -17  -1  12    0.73    0.92   0
  17   1 -12    1.82    0.99   0
  16  -1 -12    1.64    1.37   0
 -16  -1  12    0.47    0.98   0
 -16   1  12    0.99    1.36   0
  16   1 -12    0.19    1.48   0
  15  -1 -12    4.10    1.52   0
 -15  -1  12    4.85    1.51   0
 -15   1  12    3.49    1.38   0
  15   1 -12    3.91    1.07   0
  14  -1 -12   12.61    1.50   0
 -14  -1  12   13.97    1.41   0
 -14   1  12   14.03    1.03   0
  14   1 -12   10.69    1.57   0
  13   1 -12    7.25    1.09   0
 -13   1  12    5.82    0.97   0
  13  -1 -12    5.75    1.00   0
 -13  -1  12    5.83    1.01   0
  12   1 -12   14.36    1.14   0
 -12   1  12   12.34    0.99   0
 -12  -1  12   13.74    1.29   0
  12  -1 -12   12.96    1.41   0
  11   1 -12    6.42    1.09   0
 -11   1  12    7.05    1.30   0
 -11  -1  12    6.15    0.93   0
  11  -1 -12    4.60    1.41   0
  10  -1 -12    0.85    1.30   0
 -10  -1  12    1.12    1.25   0
  10   1 -12   -0.04    0.99   0
  10  -1 -12   -0.24    0.93   0
   9  -1 -12    3.66    1.01   0
  -9  -1  12    4.30    1.18   0
   9   1 -12    4.21    1.01   0
   9  -1 -12    3.42    0.97   0
   8  -1 -12    3.20    1.32   0
   8  -1 -12    3.37    0.96   0
   8   1 -12    4.74    1.41   0
  -8  -1  12    6.40    1.18   0
  -7  -1  12   27.30    1.41   0
   7  -1 -12   24.46    1.44   0
   7  -1 -12   27.83    1.46   0
   7   1 -12   27.66    1.18   0
   6  -1 -12   10.64    1.35   0
   6  -1 -12   10.59    0.99   0
   6   1 -12   10.40    1.04   0
   5   1 -12   17.22    1.35   0
   5  -1 -12   17.18    1.02   0
   5  -1 -12   19.28    1.09   0
   5   1 -12   18.70    1.43   0
   4   1 -12    1.59    0.94   0
   4   1 -12    1.62    0.88   0
   4  -1 -12    2.69    0.86   0
   4  -1 -12    2.48    1.27   0
   3   1 -12    0.01    1.32   0
   3   1 -12    0.39    1.21   0
   3  -1 -12    1.05    0.85   0
  -2   1  12   27.76    1.39   0
   2   1 -12   24.79    1.52   0
   2   1 -12   25.91    1.56   0
   2  -1 -12   26.21    1.39   0
   1   1 -12    1.37    1.30   0
  -1   1  12    0.38    0.83   0
   1   1 -12    0.42    1.26   0
   1  -1 -12    1.03    1.23   0
   0   1  12    2.76    1.32   0
   0   1 -12    2.94    1.23   0
   0   1 -12    2.47    1.26   0
   0  -1 -12    2.88    0.97   0
   1   1  12    7.02    1.24   0
  -1   1 -12    6.02    1.28   0
  -1   1 -12    4.76    1.30   0
  -1  -1 -12    5.39    1.27   0
  -2   1 -12   29.35    1.67   0
   2   1  12   29.52    1.52   0
  -2   1 -12   31.99    1.54   0
  -2  -1 -12   31.63    1.56   0
  -3  -1 -12    1.91    1.33   0
  -3   1 -12    2.52    1.32   0
   3  -1  12    1.91    1.36   0
   3   1  12    1.01    1.26   0
  -4  -1 -12   10.20    1.43   0
  -4   1 -12   10.19    1.47   0
   4  -1  12   10.39    1.51   0
   4   1  12    9.71    1.36   0
  -5  -1 -12   -0.93    1.31   0
  -5   1 -12    0.11    1.49   0
   5  -1  12    0.84    1.33   0
   5   1  12    0.42    1.28   0
  -6  -1 -12    3.27    0.91   0
  -6   1 -12    1.33    1.47   0
   6  -1  12    1.51    1.36   0
   6   1  12    2.50    0.99   0
  -7  -1 -12    0.50    1.43   0
  -7   1 -12    0.42    1.53   0
   7  -1  12    0.25    1.36   0
   7   1  12    1.42    1.25   0
  -8  -1 -12    1.13    1.48   0
   8  -1  12    0.02    1.50   0
  -8   1 -12   -0.77    1.64   0
   8   1  12    0.16    1.36   0
  -9  -1 -12    2.87    1.53   0
   9  -1  12    3.28    1.54   0
   9   1  12    1.94    1.43   0
  -9   1 -12    2.62    1.54   0
 -10  -1 -12    0.24    1.59   0
  10  -1  12    0.68    1.52   0
  10   1  12    1.46    1.05   0
 -10   1 -12   -0.53    1.75   0
  11  -1  12    1.48    1.64   0
 -11  -1 -12    1.68    1.64   0
  11   1  12   -0.08    1.55   0
 -11   1 -12    1.07    1.72   0
 -21  -2  12    0.91    1.59   0
  21   2 -12    1.43    1.60   0
 -21   2  12    0.06    1.54   0
  21  -2 -12    0.49    1.05   0
 -20   2  12    2.48    1.44   0
  20   2 -12    2.86    1.61   0
  20  -2 -12    2.35    1.12   0
 -20  -2  12    0.42    1.10   0
  19  -2 -12   -0.27    1.49   0
  19   2 -12    0.97    1.08   0
 -19   2  12    0.21    1.02   0
 -19  -2  12    0.50    1.03   0
  18  -2 -12    0.61    1.42   0
 -18   2  12    1.19    0.94   0
  18   2 -12    0.57    1.07   0
 -18  -2  12    0.95    1.00   0
  17  -2 -12    1.23    0.98   0
  17   2 -12    2.00    1.10   0
 -17   2  12    1.32    0.93   0
 -17  -2  12    1.37    1.01   0
 -16  -2  12    0.57    1.34   0
  16  -2 -12    1.54    1.38   0
 -16   2  12    0.53    0.89   0
  16   2 -12    1.42    1.07   0
 -15  -2  12    0.27    0.95   0
  15  -2 -12    1.75    1.33   0
  15   2 -12    0.32    1.01   0
 -14  -2  12    2.89    1.25   0
  14  -2 -12    3.26    0.98   0
  14   2 -12    2.33    1.02   0
 -13  -2  12   -1.69    1.28   0
  13  -2 -12    2.65    1.28   0
  13  -2 -12   -0.30    0.93   0
  13   2 -12    0.58    1.06   0
 -12  -2  12    2.39    0.93   0
  12  -2 -12    0.82    1.31   0
  12   2 -12    1.38    1.10   0
  12  -2 -12    1.42    1.01   0
  11  -2 -12  159.90    1.82   0
 -11  -2  12  173.18    2.00   0
  11  -2 -12  160.26    1.89   0
  11   2 -12  179.32    2.38   0
  10  -2 -12  104.18    1.57   0
  10  -2 -12  108.18    1.58   0
 -10  -2  12  115.08    2.03   0
  10   2 -12  116.87    2.19   0
   9   2 -12   68.33    1.97   0
   9  -2 -12   65.31    1.38   0
   9  -2 -12   63.13    1.64   0
  -9  -2  12   66.73    1.74   0
   8   2 -12    2.76    1.03   0
   8  -2 -12    4.17    1.26   0
  -8  -2  12    2.08    1.32   0
   8  -2 -12    2.25    1.35   0
   7   2 -12    4.16    1.54   0
  -7  -2  12    2.67    0.94   0
   7  -2 -12    2.36    0.97   0
   7  -2 -12    2.56    1.22   0
   6  -2 -12    2.60    0.86   0
  -6  -2  12    2.89    0.96   0
   6   2 -12    3.51    1.13   0
   6  -2 -12    3.91    0.92   0
   5   2 -12    1.34    1.48   0
   5  -2 -12    0.89    0.85   0
   5  -2 -12    0.38    1.16   0
   4   2 -12    7.76    1.50   0
   4   2 -12    7.76    1.27   0
   4  -2 -12    8.43    1.26   0
  -3   2  12   21.56    1.35   0
   3   2 -12   24.94    1.64   0
   3   2 -12   17.97    1.47   0
   3  -2 -12   21.01    1.06   0
  -2   2  12    1.08    0.85   0
   2   2 -12    1.78    1.47   0
   2   2 -12    0.92    1.29   0
   2  -2 -12    1.40    1.24   0
  -1   2  12    5.13    1.24   0
   1   2 -12    6.03    1.52   0
   1   2 -12    4.79    1.33   0
   1  -2 -12    5.68    1.02   0
   0   2  12    4.10    1.23   0
   0   2 -12    2.61    1.43   0
   0   2 -12    4.24    1.88   0
   0  -2 -12    3.29    1.23   0
  -1   2 -12   15.55    1.95   0
   1   2  12   13.45    0.96   0
  -1  -2 -12   11.06    0.99   0
  -1   2 -12   12.04    1.58   0
  -2  -2 -12    7.23    1.34   0
  -2   2 -12    6.05    1.45   0
  -2   2 -12    7.72    1.49   0
   2   2  12    9.92    1.32   0
  -3  -2 -12    0.87    1.32   0
  -3   2 -12    0.78    1.43   0
  -3   2 -12    0.05    1.60   0
   3   2  12    0.96    0.92   0
  -4  -2 -12   14.79    1.09   0
  -4   2 -12   18.12    1.87   0
   4   2  12   21.40    1.45   0
  -4   2 -12   18.47    1.96   0
  -5   2 -12    3.91    2.00   0
  -5  -2 -12    4.77    1.08   0
   5   2  12    5.28    1.38   0
  -5   2 -12    3.94    1.75   0
  -6   2 -12    0.16    1.76   0
  -6  -2 -12    0.63    1.08   0
   6   2  12   -0.23    0.96   0
  -6   2 -12   -0.10    2.03   0
  -7   2 -12    2.52    1.77   0
  -7  -2 -12    2.24    1.56   0
   7   2  12    2.39    0.99   0
  -7   2 -12    3.55    1.98   0
  -8   2 -12    0.65    2.01   0
  -8  -2 -12    3.97    1.52   0
   8   2  12   -0.79    1.05   0
  -8   2 -12    0.94    1.87   0
  -9   2 -12    3.34    2.09   0
  -9  -2 -12    1.30    1.13   0
   9   2  12    3.60    1.48   0
 -10   2 -12    0.44    2.18   0
 -10  -2 -12   -0.63    1.63   0
  10   2  12    0.58    1.02   0
  20  -3 -12    2.74    1.59   0
  20  -3 -12    0.25    1.54   0
  20   3 -12   -1.35    1.59   0
 -20  -3  12    0.98    1.52   0
  19  -3 -12    1.15    1.14   0
  19   3 -12    2.04    1.07   0
  19  -3 -12    1.72    1.50   0
 -19  -3  12    0.15    1.56   0
  18  -3 -12   -0.11    1.51   0
  18   3 -12   -3.19    1.53   0
 -18  -3  12    1.49    1.03   0
  18  -3 -12   -0.86    1.05   0
  17  -3 -12    2.29    1.05   0
  17  -3 -12    2.44    1.42   0
  17   3 -12    2.22    1.07   0
 -17  -3  12    1.97    1.01   0
  16  -3 -12    3.05    0.93   0
  16   3 -12    2.62    1.44   0
 -16  -3  12    2.02    1.30   0
  16  -3 -12    1.82    1.30   0
  15  -3 -12    0.26    0.99   0
  15   3 -12   -0.34    1.46   0
  15  -3 -12    0.35    1.36   0
 -15  -3  12   -0.51    1.36   0
  14  -3 -12    2.34    0.92   0
  14   3 -12    0.42    1.11   0
  14  -3 -12    1.46    1.38   0
 -14  -3  12   -0.51    1.47   0
  13  -3 -12   -0.34    0.87   0
  13   3 -12    1.10    1.55   0
 -13  -3  12    0.35    0.97   0
  13  -3 -12    2.50    1.33   0
  12  -3 -12    4.93    1.32   0
  12  -3 -12    5.88    0.97   0
  12   3 -12    6.34    1.60   0
 -12  -3  12    4.19    1.38   0
 -11  -3  12   34.16    1.58   0
  11  -3 -12   31.16    1.51   0
  11  -3 -12   33.56    1.45   0
  11   3 -12   33.82    1.34   0
 -10  -3  12   67.51    1.85   0
  10  -3 -12   61.85    1.35   0
  10  -3 -12   65.84    1.70   0
  10   3 -12   69.91    1.60   0
  -9  -3  12   30.88    1.58   0
   9  -3 -12   27.98    1.10   0
   9   3 -12   29.68    1.74   0
   9  -3 -12   28.27    1.45   0
   8  -3 -12   40.20    1.24   0
  -8  -3  12   45.77    1.52   0
   8  -3 -12   38.81    1.20   0
   8   3 -12   42.81    1.72   0
   7  -3 -12    4.41    1.27   0
   7  -3 -12    3.22    1.24   0
   7   3 -12    3.68    1.12   0
  -7  -3  12    4.16    1.31   0
  -6  -3  12    1.77    1.23   0
   6  -3 -12    2.31    1.28   0
   6  -3 -12    1.79    0.88   0
   6   3 -12    1.98    1.45   0
  -5  -3  12    6.00    1.37   0
   5  -3 -12    4.48    1.31   0
   5   3 -12    6.80    1.66   0
  -4   3  12    6.95    0.95   0
   4   3 -12    7.69    1.74   0
   4  -3 -12    5.80    0.92   0
  -3   3  12    4.46    0.91   0
   3   3 -12    7.52    2.10   0
   3  -3 -12    5.03    0.99   0
   3   3 -12    5.70    1.67   0
  -2   3  12   11.69    1.34   0
   2   3 -12   10.75    1.77   0
   2   3 -12   13.76    2.20   0
   2  -3 -12   10.68    0.97   0
  -1   3  12    7.57    0.97   0
   1   3 -12    8.50    2.08   0
   1   3 -12    7.78    1.73   0
   1  -3 -12    9.76    1.40   0
   0   3 -12    0.70    2.43   0
   0   3 -12    0.25    2.79   0
   0   3  12   -0.07    0.97   0
   0  -3 -12    0.25    1.33   0
   1   3  12   21.75    1.53   0
  -1  -3 -12   18.24    1.15   0
  -2  -3 -12    3.01    0.94   0
   2   3  12    5.96    1.34   0
  -3  -3 -12    2.80    1.35   0
   3   3  12    2.58    1.32   0
  -4  -3 -12    1.45    0.93   0
   4   3  12    0.97    0.85   0
  -5  -3 -12    6.86    1.02   0
   5   3  12    2.61    1.35   0
  -6  -3 -12    7.51    1.49   0
   6   3  12    4.71    1.06   0
  -7  -3 -12    2.01    1.50   0
   7   3  12    2.05    0.99   0
  -8  -3 -12    2.99    1.15   0
   8   3  12    2.40    1.45   0
  -9  -3 -12    0.25    1.66   0
   9   3  12    2.35    1.49   0
  18  -4 -12   -0.41    1.17   0
  18   4 -12    0.95    1.52   0
  18  -4 -12    0.37    1.05   0
 -18  -4  12    2.53    1.62   0
  17   4 -12   -0.04    1.51   0
  17  -4 -12    0.81    1.06   0
  17  -4 -12    1.26    1.03   0
 -17  -4  12   -0.13    1.52   0
  16   4 -12    4.05    1.59   0
  16  -4 -12    2.36    1.47   0
  16  -4 -12    4.21    1.51   0
 -16  -4  12    1.85    1.54   0
  15   4 -12   -0.41    1.10   0
  15  -4 -12   -1.17    0.99   0
 -15  -4  12    0.52    0.98   0
  15  -4 -12    2.44    1.47   0
  14   4 -12   -0.24    1.11   0
  14  -4 -12    0.94    1.43   0
 -14  -4  12   -0.65    1.44   0
  14  -4 -12    0.04    1.40   0
  13  -4 -12    2.05    1.47   0
  13   4 -12    2.82    1.58   0
  13  -4 -12    1.30    1.37   0
 -13  -4  12    0.49    1.05   0
  12  -4 -12    0.40    1.37   0
  12   4 -12    2.43    1.06   0
  12  -4 -12    0.24    1.23   0
 -12  -4  12    1.83    0.97   0
  11   4 -12   -0.09    1.48   0
  11  -4 -12    2.98    1.27   0
  11  -4 -12    1.30    1.29   0
 -11  -4  12    0.93    1.33   0
  10   4 -12    0.13    1.53   0
  10  -4 -12    0.15    1.23   0
  10  -4 -12    1.36    1.32   0
 -10  -4  12    0.98    0.96   0
  -9  -4  12    2.93    1.30   0
   9  -4 -12    1.90    0.90   0
   9   4 -12    2.29    1.52   0
   9  -4 -12    3.19    0.93   0
  -8  -4  12   -0.12    1.34   0
   8   4 -12    1.39    1.52   0
   8  -4 -12    1.10    0.89   0
   8  -4 -12    0.80    1.26   0
   7  -4 -12    1.47    1.27   0
   7   4 -12    0.74    1.49   0
  -7  -4  12    1.45    1.36   0
   7  -4 -12    1.31    1.25   0
   6   4 -12    8.32    1.57   0
   6  -4 -12    3.63    1.29   0
   6  -4 -12    5.84    1.33   0
  -6  -4  12    6.20    1.45   0
   5   4 -12    2.57    1.53   0
  -5  -4  12    1.35    1.30   0
   5  -4 -12    1.56    1.34   0
  -4  -4  12    4.10    1.60   0
   4   4 -12    3.69    1.81   0
  -4   4  12    4.34    0.95   0
   4  -4 -12    4.68    1.31   0
   3   4 -12    1.71    1.80   0
  -3   4  12    1.52    0.94   0
   3   4 -12    1.52    1.63   0
   3  -4 -12    0.88    0.91   0
   2   4 -12    1.01    2.24   0
  -2   4  12    2.61    0.93   0
   2   4 -12    1.29    2.41   0
   2  -4 -12    0.78    0.90   0
  -1   4  12    2.72    1.31   0
   1  -4 -12   -0.52    1.34   0
   0   4  12   -0.39    0.94   0
   0  -4 -12   -1.31    1.36   0
  -1  -4 -12    1.56    0.97   0
   1   4  12    1.39    0.98   0
  -2  -4 -12    2.09    1.06   0
   2   4  12    2.73    0.97   0
  -3  -4 -12    3.16    1.44   0
   3   4  12    3.07    1.41   0
  -4  -4 -12   -0.33    1.39   0
   4   4  12    0.47    1.37   0
  -5  -4 -12   -1.48    1.51   0
   5   4  12    0.53    1.39   0
  -6  -4 -12    3.66    1.52   0
   6   4  12    3.24    1.03   0
  -7  -4 -12    1.51    1.10   0
   7   4  12    0.56    1.52   0
  15   5 -12    4.73    1.65   0
  15  -5 -12    2.84    1.54   0
 -15  -5  12    3.76    1.63   0
  15  -5 -12    2.01    1.08   0
  14   5 -12    1.33    1.71   0
  14  -5 -12    1.59    1.10   0
 -14  -5  12    0.25    1.54   0
  14  -5 -12   -0.24    1.13   0
  13  -5 -12    1.83    1.06   0
  13   5 -12    0.82    1.55   0
  13  -5 -12    2.03    1.05   0
 -13  -5  12    1.38    1.53   0
  12   5 -12    2.29    1.55   0
  12  -5 -12    0.26    1.50   0
  12  -5 -12   -0.67    1.05   0
 -12  -5  12    1.69    1.44   0
  11   5 -12    0.48    1.51   0
  11  -5 -12    0.91    1.31   0
  11  -5 -12   -0.59    1.01   0
 -11  -5  12    0.81    1.41   0
  10   5 -12    2.59    1.60   0
  10  -5 -12    1.79    1.03   0
 -10  -5  12    2.78    1.08   0
  10  -5 -12    4.55    1.38   0
   9   5 -12    0.92    1.44   0
   9  -5 -12   -0.22    0.98   0
   9  -5 -12    1.84    1.35   0
  -9  -5  12   -0.00    1.34   0
  -8  -5  12    1.24    1.51   0
   8   5 -12    0.11    1.57   0
   8  -5 -12    2.50    1.38   0
   8  -5 -12    2.61    1.36   0
   7   5 -12    0.41    1.54   0
  -7  -5  12    1.11    1.47   0
   7  -5 -12    1.38    0.96   0
   7  -5 -12   -0.39    0.95   0
   6   5 -12    1.98    1.82   0
  -6  -5  12   -0.14    1.41   0
   6  -5 -12    1.29    0.97   0
   6  -5 -12   -0.10    1.31   0
   5   5 -12    2.57    1.77   0
  -5  -5  12    1.89    1.41   0
   5  -5 -12    3.15    1.38   0
  -4   5  12    2.44    1.38   0
  -4  -5  12   -0.30    1.71   0
   4  -5 -12   -0.33    0.97   0
   4   5 -12    0.43    1.74   0
  -3   5  12    2.87    1.28   0
   3   5 -12    2.08    2.65   0
   3   5 -12    1.95    2.65   0
   3  -5 -12    2.20    0.99   0
  -2   5  12    2.48    0.99   0
   2  -5 -12    1.68    1.39   0
   1  -5 -12    0.83    1.41   0
  -1   5  12    0.80    1.33   0
   0  -5 -12    0.19    1.39   0
   0   5  12    1.58    1.40   0
  -1  -5 -12    2.51    1.07   0
   1   5  12    2.13    1.42   0
  -2  -5 -12    2.30    1.08   0
   2   5  12    0.36    1.46   0
  -3  -5 -12    0.14    1.50   0
   3   5  12    1.71    1.04   0
  -4  -5 -12    0.02    1.57   0
   4   5  12    4.88    1.52   0
  10   6 -12    0.46    1.58   0
 -10  -6  12    0.51    1.15   0
  10  -6 -12    0.94    1.57   0
  10  -6 -12    0.31    1.06   0
   9   6 -12    1.10    1.58   0
   9  -6 -12    1.07    1.50   0
   9  -6 -12   -0.75    1.48   0
  -9  -6  12   -0.31    1.61   0
  -8  -6  12    0.92    1.60   0
   8  -6 -12    1.23    1.08   0
   8  -6 -12   -0.92    1.50   0
   8   6 -12    1.61    1.62   0
  -7  -6  12    0.66    1.54   0
   7  -6 -12    0.84    1.01   0
   7  -6 -12    1.12    1.06   0
   7   6 -12    0.59    1.94   0
  -6  -6  12    1.50    1.87   0
   6  -6 -12    2.54    1.49   0
   6   6 -12    0.78    1.89   0
   6  -6 -12    1.51    1.03   0
  -5  -6  12    0.75    1.93   0
   5   6 -12    0.30    1.88   0
   5  -6 -12    2.84    1.51   0
  -4   6  12    1.29    1.07   0
   4   6 -12    1.47    2.55   0
   4  -6 -12    4.03    1.46   0
   3  -6 -12    1.58    1.09   0
  -3   6  12    0.28    1.54   0
   2  -6 -12    0.99    1.54   0
  -2   6  12    0.84    1.09   0
   1  -6 -12    1.74    1.52   0
  -1   6  12    0.40    1.44   0
  22   1 -13    1.13    1.16   0
  22  -1 -13   -1.56    1.12   0
 -21  -1  13   -0.98    1.53   0
 -21   1  13    1.42    1.55   0
  21   1 -13    1.27    1.59   0
  21  -1 -13   -0.98    1.06   0
 -20  -1  13   -0.43    1.45   0
 -20   1  13   -0.48    0.99   0
  20   1 -13   -2.09    1.09   0
  20  -1 -13   -0.32    1.05   0
  19  -1 -13    0.69    1.01   0
 -19  -1  13    4.31    1.41   0
 -19   1  13    4.65    1.42   0
  19   1 -13    1.70    1.10   0
  18  -1 -13    0.38    1.03   0
 -18  -1  13    1.39    1.42   0
 -18   1  13    0.41    0.96   0
  18   1 -13    0.30    1.56   0
  17  -1 -13    1.19    0.97   0
 -17  -1  13   -0.78    1.37   0
 -17   1  13   -0.60    0.94   0
  17   1 -13    1.24    1.08   0
  16  -1 -13    9.84    1.43   0
 -16  -1  13    6.89    1.01   0
  16   1 -13    9.37    1.51   0
 -16   1  13    5.58    0.97   0
  15  -1 -13    4.36    1.48   0
 -15   1  13    3.42    1.35   0
 -15  -1  13    5.56    1.01   0
  15   1 -13    4.53    1.05   0
  14   1 -13    5.77    1.55   0
  14  -1 -13    3.88    1.07   0
 -14  -1  13    4.64    0.94   0
 -14   1  13    3.88    0.96   0
  13   1 -13    3.78    0.99   0
  13  -1 -13    1.36    1.39   0
 -13   1  13    3.20    0.94   0
 -13  -1  13    2.89    0.89   0
  12   1 -13    3.63    0.98   0
  12  -1 -13    3.98    1.39   0
 -12  -1  13    3.06    1.26   0
 -11  -1  13    9.57    0.93   0
  11   1 -13    7.45    1.04   0
  11  -1 -13    6.54    0.95   0
  11  -1 -13    7.08    0.99   0
  10  -1 -13   11.37    0.95   0
  10   1 -13   11.08    1.10   0
  10  -1 -13   11.40    0.97   0
 -10  -1  13   10.18    1.00   0
   9  -1 -13   11.83    1.02   0
   9   1 -13   10.85    1.09   0
   9  -1 -13   12.26    0.94   0
  -9  -1  13   11.15    1.01   0
  -8  -1  13    1.37    0.90   0
   8  -1 -13    2.37    1.25   0
   8   1 -13   -0.19    1.38   0
   8  -1 -13    3.00    1.27   0
   7  -1 -13   10.45    1.29   0
   7   1 -13   11.35    1.42   0
   7  -1 -13    9.51    1.30   0
   6  -1 -13    0.63    1.24   0
   6  -1 -13    1.08    0.88   0
   6   1 -13    1.32    1.29   0
   6   1 -13    1.83    1.19   0
   5   1 -13   11.49    1.33   0
   5  -1 -13   10.20    1.32   0
   5  -1 -13   11.42    1.33   0
   5   1 -13   11.44    1.09   0
   4   1 -13    0.84    1.31   0
   4   1 -13    1.57    1.24   0
   4  -1 -13    1.38    1.19   0
   4  -1 -13    0.14    1.19   0
   3  -1 -13   18.50    1.39   0
   3   1 -13   20.03    1.44   0
   3   1 -13   19.55    1.43   0
   3  -1 -13   17.95    1.06   0
   2   1 -13   15.23    1.33   0
   2   1 -13   12.61    1.31   0
   2  -1 -13   11.99    1.31   0
  -2   1  13   12.12    1.06   0
   1   1 -13   -0.39    1.23   0
  -1   1  13   -0.00    1.25   0
   1   1 -13    1.30    1.18   0
   1  -1 -13   -0.01    1.21   0
   0   1 -13   19.16    1.39   0
   0   1  13   21.27    1.38   0
   0   1 -13   15.90    1.41   0
   0  -1 -13   18.48    1.45   0
  -1   1 -13   10.06    1.32   0
   1   1  13    9.49    1.30   0
  -1  -1 -13   10.38    1.34   0
  -1   1 -13   10.04    1.43   0
  -2  -1 -13    3.65    1.33   0
  -2   1 -13    2.32    1.34   0
  -2   1 -13    2.79    1.39   0
   2   1  13    4.29    0.89   0
  -3  -1 -13    1.46    1.37   0
  -3   1 -13   -1.27    1.48   0
   3   1  13    1.54    1.27   0
  -4  -1 -13    2.13    1.29   0
  -4   1 -13    3.86    1.76   0
   4  -1  13    2.10    1.37   0
   4   1  13    3.22    1.38   0
  -5  -1 -13   11.45    1.15   0
  -5   1 -13   12.06    1.63   0
   5  -1  13   11.44    1.54   0
   5   1  13   12.02    1.40   0
  -6  -1 -13    4.09    1.44   0
  -6   1 -13    3.24    1.52   0
   6  -1  13    1.42    1.42   0
   6   1  13    3.01    1.31   0
  -7  -1 -13    1.18    1.41   0
  -7   1 -13    1.19    1.60   0
   7   1  13   -0.87    0.99   0
   7  -1  13    0.07    1.76   0
  -8  -1 -13    4.14    1.09   0
   8  -1  13    3.78    1.52   0
   8   1  13    3.21    0.99   0
  -8   1 -13    6.75    1.60   0
  -9  -1 -13   -0.70    1.08   0
   9  -1  13    0.23    1.94   0
   9   1  13    0.32    1.08   0
  -9   1 -13   -0.72    1.75   0
 -10  -1 -13    2.35    1.62   0
  10  -1  13    0.30    2.00   0
  10   1  13    1.21    1.54   0
 -10   1 -13    0.73    1.73   0
 -21  -2  13   -0.20    1.10   0
 -21   2  13    1.69    1.08   0
  21   2 -13    3.15    1.60   0
  21  -2 -13    0.38    1.13   0
  20  -2 -13    3.15    1.12   0
 -20  -2  13    0.34    1.49   0
  20   2 -13    0.92    1.15   0
 -20   2  13    0.16    1.52   0
  19  -2 -13    1.52    1.52   0
 -19  -2  13    0.39    1.42   0
  19   2 -13    1.06    1.03   0
 -19   2  13   -0.85    1.05   0
 -18  -2  13    3.68    0.99   0
  18  -2 -13    1.31    1.04   0
 -18   2  13    1.53    0.96   0
  18   2 -13    1.99    1.13   0
 -17  -2  13    0.10    0.96   0
  17  -2 -13    0.29    1.01   0
  17   2 -13   -0.04    1.10   0
 -17   2  13   -0.44    0.94   0
 -16  -2  13    1.22    1.20   0
  16  -2 -13    0.17    1.38   0
  16   2 -13    0.96    1.04   0
 -15  -2  13    6.28    1.37   0
  15  -2 -13    9.17    0.98   0
  15  -2 -13    9.04    1.03   0
  15   2 -13    8.19    1.09   0
 -14  -2  13    2.24    1.28   0
  14  -2 -13    2.45    0.93   0
  14  -2 -13    2.48    0.89   0
  14   2 -13    1.96    1.03   0
 -13  -2  13    0.50    0.91   0
  13  -2 -13    0.21    0.97   0
  13  -2 -13    1.64    1.36   0
  13   2 -13    1.48    1.05   0
  12  -2 -13    2.82    1.40   0
  12  -2 -13    2.87    0.98   0
 -12  -2  13    2.10    1.30   0
  12   2 -13    2.23    1.07   0
  11  -2 -13    6.24    0.97   0
  11  -2 -13    7.63    1.37   0
 -11  -2  13    7.05    1.33   0
  11   2 -13    5.67    1.60   0
  10   2 -13   11.18    1.52   0
  10  -2 -13    9.91    0.99   0
  10  -2 -13   11.60    1.33   0
 -10  -2  13    9.25    1.35   0
   9   2 -13   12.97    1.56   0
  -9  -2  13    8.63    1.33   0
   9  -2 -13    8.64    1.34   0
   9  -2 -13    7.71    0.98   0
   8   2 -13   11.64    1.19   0
  -8  -2  13    9.13    0.99   0
   8  -2 -13   10.03    0.95   0
   8  -2 -13   11.34    0.97   0
   7   2 -13    5.49    1.49   0
  -7  -2  13    7.81    1.27   0
   7  -2 -13    9.21    0.96   0
   7  -2 -13    8.75    1.25   0
   6  -2 -13    1.01    1.23   0
   6   2 -13    1.79    1.01   0
   6  -2 -13    2.53    0.83   0
  -6  -2  13    1.69    0.89   0
   5   2 -13    0.65    1.41   0
   5  -2 -13    1.11    1.21   0
   5  -2 -13   -0.13    0.83   0
   5   2 -13    0.98    1.19   0
   4   2 -13    7.09    1.47   0
   4   2 -13    7.17    1.27   0
   4  -2 -13    6.52    1.27   0
  -3   2  13    9.20    1.22   0
   3   2 -13    8.92    1.51   0
   3   2 -13    8.23    1.36   0
   3  -2 -13    9.95    1.31   0
  -2   2  13    4.78    1.23   0
   2   2 -13    5.05    1.49   0
   2   2 -13    5.75    1.36   0
   2  -2 -13    5.27    0.85   0
  -1   2  13   20.70    1.32   0
   1   2 -13   21.74    1.68   0
   1   2 -13   17.30    1.84   0
   1  -2 -13   18.68    1.02   0
   0   2  13    9.09    1.22   0
   0   2 -13   10.20    1.55   0
   0  -2 -13   12.60    1.32   0
   0   2 -13   12.54    1.86   0
  -1   2 -13    1.73    1.35   0
  -1   2 -13    2.02    1.42   0
   1   2  13    2.88    0.97   0
  -1  -2 -13    2.12    0.87   0
  -2  -2 -13    1.38    0.91   0
  -2   2 -13    3.62    1.70   0
  -2   2 -13    2.95    1.74   0
   2   2  13    1.02    0.87   0
  -3  -2 -13    0.13    1.39   0
  -3   2 -13   -0.10    1.43   0
  -3   2 -13   -0.56    1.69   0
   3   2  13   -0.96    1.32   0
  -4  -2 -13    4.39    1.43   0
  -4   2 -13    1.60    1.95   0
   4   2  13    1.42    1.02   0
  -4   2 -13    2.11    1.79   0
  -5   2 -13    2.71    1.75   0
  -5  -2 -13    2.17    1.44   0
   5   2  13    2.21    1.44   0
  -5   2 -13    3.02    2.01   0
  -6  -2 -13   -1.15    1.46   0
  -6   2 -13    1.02    1.73   0
   6   2  13    0.42    1.03   0
  -6   2 -13   -0.94    1.91   0
  -7  -2 -13    1.53    1.11   0
   7   2  13   -0.52    1.10   0
  -7   2 -13    0.60    2.18   0
  -7   2 -13    1.36    2.15   0
  -8   2 -13    0.29    1.97   0
  -8  -2 -13   -0.16    1.07   0
  -8   2 -13    0.67    1.87   0
   8   2  13    0.89    1.04   0
  -9   2 -13    0.83    1.98   0
  -9   2 -13    0.18    2.14   0
  -9  -2 -13   -0.50    1.66   0
   9   2  13    0.52    1.57   0
  20  -3 -13    0.12    1.57   0
  20  -3 -13    0.65    1.14   0
  20   3 -13    0.83    1.11   0
 -20  -3  13    0.70    1.59   0
  19  -3 -13   -1.20    1.09   0
  19  -3 -13   -0.27    1.03   0
  19   3 -13   -0.66    1.51   0
 -19  -3  13   -0.46    1.02   0
  18  -3 -13    0.74    1.51   0
  18  -3 -13   -0.26    1.01   0
  18   3 -13    1.05    1.14   0
 -18  -3  13    1.17    0.94   0
  17  -3 -13   -0.62    1.03   0
  17  -3 -13   -0.55    1.00   0
  17   3 -13   -1.36    1.54   0
 -17  -3  13   -0.10    1.42   0
  16  -3 -13    0.71    1.34   0
  16  -3 -13    0.77    1.35   0
  16   3 -13    0.66    1.02   0
 -16  -3  13   -0.37    1.38   0
 -15  -3  13    3.61    1.40   0
  15  -3 -13    3.52    0.98   0
  15   3 -13    3.73    1.56   0
  15  -3 -13    3.69    1.32   0
 -14  -3  13    5.43    1.07   0
  14  -3 -13    5.50    1.35   0
  14   3 -13    6.34    1.09   0
  14  -3 -13    3.87    1.00   0
  13  -3 -13   27.05    1.12   0
 -13  -3  13   25.90    1.70   0
  13  -3 -13   28.50    1.43   0
  13   3 -13   29.44    1.84   0
 -12  -3  13   28.05    1.56   0
  12  -3 -13   30.69    1.50   0
  12  -3 -13   27.57    1.11   0
  12   3 -13   32.59    1.73   0
 -11  -3  13    1.57    1.27   0
  11  -3 -13    1.03    1.32   0
  11  -3 -13    1.85    1.34   0
  11   3 -13    1.33    1.10   0
 -10  -3  13    1.03    0.91   0
  10  -3 -13    1.07    0.88   0
  10  -3 -13    1.85    1.36   0
  10   3 -13    0.16    1.52   0
  -9  -3  13    4.20    0.97   0
   9  -3 -13    3.69    0.94   0
   9   3 -13    5.62    1.53   0
   9  -3 -13    4.37    0.94   0
   8  -3 -13    1.07    0.88   0
   8  -3 -13    1.85    0.86   0
   8   3 -13    2.19    1.47   0
  -8  -3  13   -0.52    1.23   0
   7  -3 -13    2.11    1.35   0
  -7  -3  13    3.58    0.90   0
   7  -3 -13    3.22    0.91   0
   7   3 -13    4.21    1.60   0
  -6  -3  13    0.96    1.29   0
   6  -3 -13   -1.23    1.24   0
   6   3 -13   -0.11    1.60   0
   6  -3 -13    0.55    0.87   0
   5  -3 -13    2.27    0.94   0
   5   3 -13    1.17    1.56   0
  -4   3  13    0.28    0.95   0
   4   3 -13    0.97    1.33   0
   4  -3 -13   -0.23    1.29   0
   4   3 -13    1.34    2.06   0
  -3   3  13    1.43    0.89   0
   3   3 -13    2.14    1.32   0
   3   3 -13    2.27    1.63   0
   3  -3 -13    3.09    0.94   0
  -2   3  13    3.43    0.92   0
   2   3 -13    3.45    1.58   0
   2   3 -13    4.10    2.00   0
   2  -3 -13    4.22    1.34   0
  -1   3  13    0.09    1.35   0
   1   3 -13    0.76    2.18   0
   1   3 -13   -0.49    1.84   0
   1  -3 -13    1.67    1.34   0
   0   3 -13   12.47    2.82   0
   0   3  13   11.07    1.02   0
   0   3 -13   15.04    3.11   0
   0  -3 -13   13.29    1.04   0
  -1  -3 -13   11.70    1.01   0
   1   3  13   13.34    1.35   0
  -2  -3 -13    2.40    1.33   0
   2   3  13    1.90    1.26   0
  -3  -3 -13    3.03    0.98   0
   3   3  13    2.89    0.95   0
  -4  -3 -13   -0.12    1.35   0
   4   3  13    0.18    1.31   0
  -5  -3 -13    0.36    1.02   0
   5   3  13   -0.16    1.01   0
  -6  -3 -13   -1.21    1.49   0
   6   3  13   -0.05    1.43   0
  -7  -3 -13    0.43    1.11   0
   7   3  13    0.39    0.97   0
  -8  -3 -13    1.94    1.60   0
   8   3  13    0.76    1.06   0
  18   4 -13    0.43    1.10   0
  18  -4 -13   -0.07    1.10   0
  18  -4 -13    1.70    1.19   0
 -18  -4  13    0.86    1.57   0
  17   4 -13    2.62    1.12   0
  17  -4 -13    0.42    1.45   0
  17  -4 -13    2.51    1.14   0
 -17  -4  13    1.75    1.49   0
  16   4 -13   -1.04    1.16   0
  16  -4 -13    0.89    1.43   0
  16  -4 -13   -0.87    1.53   0
 -16  -4  13    1.52    1.09   0
  15   4 -13    3.12    1.10   0
  15  -4 -13    3.60    1.06   0
  15  -4 -13    4.06    1.06   0
 -15  -4  13    1.03    1.54   0
  14   4 -13    1.89    1.59   0
  14  -4 -13    0.78    1.00   0
 -14  -4  13    2.17    1.01   0
  14  -4 -13    0.80    1.02   0
  13  -4 -13    0.39    1.33   0
  13   4 -13   -0.61    1.53   0
  13  -4 -13    2.76    1.33   0
 -13  -4  13   -0.52    0.94   0
 -12  -4  13    1.96    1.39   0
  12   4 -13    1.35    1.04   0
  12  -4 -13   -0.11    1.33   0
  12  -4 -13    1.20    1.31   0
 -11  -4  13    1.27    1.36   0
  11   4 -13    3.57    1.51   0
  11  -4 -13    2.53    0.95   0
  11  -4 -13    1.08    0.84   0
 -10  -4  13    0.69    1.38   0
  10   4 -13    0.93    1.59   0
  10  -4 -13   -2.04    1.23   0
  10  -4 -13    1.42    0.94   0
   9  -4 -13    2.38    1.23   0
  -9  -4  13    2.16    1.36   0
   9   4 -13    3.31    1.59   0
   9  -4 -13    1.91    0.92   0
   8   4 -13    0.33    1.04   0
  -8  -4  13    1.14    1.28   0
   8  -4 -13   -0.14    0.89   0
   8  -4 -13    0.28    1.27   0
   7  -4 -13    2.90    1.27   0
   7   4 -13    1.97    1.52   0
   7  -4 -13    3.51    1.28   0
  -7  -4  13    3.05    0.98   0
   6   4 -13    4.75    1.56   0
  -6  -4  13    2.78    1.38   0
   6  -4 -13    5.46    0.95   0
   6  -4 -13    3.27    1.28   0
   5   4 -13    1.37    1.51   0
  -5  -4  13    1.21    1.27   0
   5  -4 -13   -0.03    1.28   0
   4   4 -13   10.64    1.98   0
  -4   4  13   10.31    0.99   0
   4   4 -13   10.00    1.87   0
   4  -4 -13   10.81    1.33   0
   3   4 -13    0.69    2.10   0
  -3   4  13    1.28    0.94   0
   3   4 -13    0.29    1.67   0
   3  -4 -13    1.95    1.30   0
  -2   4  13    7.46    1.33   0
   2  -4 -13   10.09    1.02   0
  -1   4  13   -0.28    0.98   0
   1  -4 -13    1.57    0.97   0
   0   4  13   -1.12    0.96   0
   0  -4 -13    0.39    0.98   0
  -1  -4 -13   15.56    1.55   0
   1   4  13   19.16    1.15   0
  -2  -4 -13    5.58    1.47   0
   2   4  13    5.51    1.00   0
  -3  -4 -13    2.18    1.41   0
   3   4  13    1.97    1.37   0
  -4  -4 -13    2.89    1.08   0
   4   4  13    2.88    1.04   0
  -5  -4 -13   -0.12    1.10   0
   5   4  13    1.92    1.47   0
  -6  -4 -13    1.02    1.08   0
   6   4  13    1.27    1.49   0
  15   5 -13    0.42    1.19   0
  15  -5 -13    0.63    1.53   0
 -15  -5  13    0.79    1.15   0
  15  -5 -13    1.46    1.57   0
  14  -5 -13    2.57    1.53   0
  14   5 -13    1.86    1.20   0
  14  -5 -13    3.23    1.09   0
 -14  -5  13    2.37    1.54   0
  13  -5 -13   -0.08    1.01   0
  13   5 -13    1.01    1.67   0
  13  -5 -13   -1.13    1.43   0
 -13  -5  13    1.26    1.55   0
  12   5 -13   -0.55    1.05   0
  12  -5 -13   -0.13    1.49   0
  12  -5 -13    0.65    1.50   0
 -12  -5  13    0.41    1.45   0
 -11  -5  13    3.00    1.49   0
  11   5 -13    5.24    1.54   0
  11  -5 -13    5.33    1.45   0
  11  -5 -13    4.30    1.49   0
 -10  -5  13    0.45    1.43   0
  10   5 -13    1.71    1.56   0
  10  -5 -13   -0.01    1.40   0
  10  -5 -13    0.34    0.98   0
   9   5 -13    0.22    1.66   0
  -9  -5  13   -0.13    1.59   0
   9  -5 -13    2.32    1.34   0
   9  -5 -13    0.87    0.91   0
   8   5 -13    3.29    1.42   0
  -8  -5  13    2.13    1.46   0
   8  -5 -13    1.83    1.41   0
   8  -5 -13    3.02    1.40   0
   7   5 -13    0.89    1.53   0
   7  -5 -13   -0.01    0.91   0
   7  -5 -13    0.61    0.99   0
  -7  -5  13    0.36    1.46   0
   6   5 -13    0.49    1.48   0
  -6  -5  13    1.35    1.77   0
   6  -5 -13   -0.01    0.91   0
   6  -5 -13   -0.44    1.34   0
   5   5 -13    0.71    1.82   0
  -5  -5  13    0.69    1.75   0
   5  -5 -13    1.54    1.01   0
  -4   5  13    0.12    1.34   0
   4   5 -13    0.05    2.07   0
   4  -5 -13    0.36    1.36   0
   4   5 -13    0.22    1.85   0
  -3   5  13    1.70    1.37   0
   3  -5 -13    4.98    1.44   0
  -2   5  13    3.04    0.96   0
   2  -5 -13    0.57    0.99   0
   1  -5 -13    1.07    1.05   0
  -1   5  13   -1.52    1.01   0
   0  -5 -13    0.55    1.47   0
   0   5  13    1.11    1.02   0
  -1  -5 -13   -1.04    1.55   0
   1   5  13    0.73    1.07   0
  -2  -5 -13    0.76    1.08   0
   2   5  13    0.87    1.43   0
  -3  -5 -13    2.00    1.10   0
   3   5  13    0.40    1.07   0
  -8  -6  13    1.62    1.61   0
   8  -6 -13   -0.22    1.14   0
   8   6 -13    0.16    1.61   0
   7  -6 -13    0.45    1.03   0
  -7  -6  13   -0.18    1.61   0
   7  -6 -13   -0.09    1.10   0
   7   6 -13   -0.60    1.58   0
   6  -6 -13    0.97    1.07   0
  -6  -6  13    0.40    1.63   0
   6   6 -13   -0.13    1.98   0
   6  -6 -13    0.98    1.52   0
   5   6 -13    0.17    2.32   0
   5  -6 -13    1.11    1.56   0
  -4   6  13    2.18    1.49   0
   4  -6 -13    0.50    1.07   0
  22   0 -14   -1.53    1.64   0
 -22   0  14    1.77    1.05   0
  21   0 -14    3.53    1.14   0
 -21   0  14    1.18    1.12   0
 -20   0  14    2.47    1.51   0
  20   0 -14    4.78    1.59   0
 -19   0  14    2.53    1.02   0
  19   0 -14    6.23    1.54   0
 -18   0  14    0.40    1.42   0
  18   0 -14    1.09    1.07   0
  17   0 -14   10.76    1.14   0
 -17   0  14   15.11    1.45   0
  16   0 -14   14.29    1.51   0
 -16   0  14   18.25    1.38   0
  15   0 -14   11.35    1.44   0
 -15   0  14    9.85    1.01   0
  14   0 -14    0.69    1.49   0
 -14   0  14    0.57    1.40   0
 -13   0  14    4.26    1.30   0
  13   0 -14   -0.01    1.39   0
  12   0 -14    1.96    0.96   0
 -12   0  14    2.35    1.27   0
 -11   0  14    0.28    0.82   0
  11   0 -14    0.43    1.25   0
  10   0 -14   18.16    1.45   0
   9   0 -14    0.99    1.32   0
   9   0 -14    1.19    0.93   0
   8   0 -14   99.41    1.90   0
   8   0 -14   97.23    1.86   0
   7   0 -14   24.64    1.44   0
   7   0 -14   23.11    1.42   0
   6   0 -14    0.52    0.95   0
   6   0 -14   -1.21    1.22   0
   5   0 -14   15.60    0.99   0
   5   0 -14   19.31    1.05   0
   4   0 -14   14.83    1.35   0
   4   0 -14   13.96    1.32   0
   3   0 -14    5.47    1.28   0
   3   0 -14    4.45    0.92   0
   2   0 -14   32.01    1.49   0
   2   0 -14   29.09    1.52   0
   1   0 -14   27.97    1.49   0
   1   0 -14   24.85    1.48   0
   0   0 -14    7.73    1.29   0
   1   0  14    7.89    1.31   0
  -1   0 -14    6.78    1.34   0
  -2   0 -14    5.20    1.35   0
   2   0  14    5.92    1.32   0
  -3   0 -14   13.08    1.46   0
   3   0  14   15.62    1.39   0
  -4   0 -14    4.56    1.42   0
   4   0  14    5.93    0.98   0
  -5   0 -14    0.09    1.45   0
   5   0  14    0.14    0.97   0
  -6   0 -14    4.50    1.54   0
   6   0  14    7.18    1.44   0
  -7   0 -14    0.28    1.64   0
   7   0  14    1.12    1.00   0
  -8   0 -14    0.41    1.14   0
   8   0  14   -0.25    1.50   0
  -9   0 -14   -0.66    1.62   0
   9   0  14    0.69    1.54   0
 -21  -1  14    0.23    1.07   0
  21   1 -14    1.51    1.62   0
 -21   1  14    0.96    1.48   0
  21  -1 -14    0.44    1.15   0
 -20  -1  14    0.11    1.08   0
  20   1 -14    0.30    1.60   0
 -20   1  14    1.55    1.04   0
  20  -1 -14    1.57    0.98   0
 -19   1  14    0.35    1.34   0
  19  -1 -14    1.00    0.98   0
 -19  -1  14   -1.33    0.98   0
  19   1 -14    1.10    1.07   0
  18  -1 -14   -0.50    1.04   0
 -18   1  14   -0.54    1.36   0
 -18  -1  14   -0.33    1.41   0
  18   1 -14    2.19    1.60   0
  17  -1 -14    0.64    1.04   0
 -17   1  14   -0.37    1.35   0
 -17  -1  14    1.67    1.30   0
  17   1 -14    2.51    1.51   0
  16  -1 -14    6.53    1.05   0
 -16  -1  14    7.58    0.98   0
 -16   1  14    6.46    1.31   0
  16   1 -14    5.90    1.05   0
  15   1 -14    4.45    1.48   0
 -15   1  14    2.24    0.95   0
  15  -1 -14    3.93    1.40   0
 -15  -1  14    4.93    1.33   0
  14   1 -14    3.85    1.44   0
  14  -1 -14   -0.12    1.32   0
 -14   1  14    2.18    0.88   0
 -14  -1  14    1.77    0.91   0
  13   1 -14   -0.61    0.98   0
 -13  -1  14    0.23    1.23   0
  13  -1 -14    0.96    0.94   0
  12   1 -14    2.26    1.37   0
 -12  -1  14   -0.56    1.21   0
  12  -1 -14    2.97    1.27   0
  12  -1 -14    2.07    1.34   0
  11   1 -14    7.58    1.40   0
  11  -1 -14    5.68    1.00   0
 -11  -1  14    5.14    1.21   0
  11  -1 -14    4.93    0.98   0
  10  -1 -14    1.10    0.89   0
 -10  -1  14    0.71    0.81   0
  10   1 -14   -0.17    1.38   0
  10  -1 -14   -0.17    0.88   0
   9  -1 -14    6.70    1.26   0
   9   1 -14    7.53    1.50   0
   9  -1 -14    6.79    0.97   0
  -9  -1  14    9.02    1.27   0
   8  -1 -14   -0.99    1.14   0
   8  -1 -14    0.27    0.85   0
   8   1 -14    0.97    1.38   0
   7   1 -14    7.36    0.97   0
   7  -1 -14    6.52    1.21   0
   7   1 -14    8.74    1.03   0
   7  -1 -14    8.08    0.97   0
   6  -1 -14    2.45    1.29   0
   6   1 -14    2.94    0.88   0
   6  -1 -14    3.27    1.22   0
   6   1 -14    4.67    1.33   0
   5   1 -14   21.25    1.47   0
   5   1 -14   19.91    1.35   0
   5  -1 -14   18.50    1.05   0
   5  -1 -14   20.24    1.41   0
   4   1 -14   18.44    1.42   0
   4  -1 -14   17.12    1.03   0
   4   1 -14   16.63    1.34   0
   4  -1 -14   15.28    1.38   0
   3  -1 -14    0.78    1.22   0
   3   1 -14   -0.15    1.28   0
   3   1 -14    0.67    1.17   0
   3  -1 -14    1.42    1.26   0
   2   1 -14    5.91    1.20   0
   2   1 -14    3.58    1.21   0
   2  -1 -14    4.99    1.24   0
  -1   1  14   49.06    1.55   0
   1   1 -14   45.16    1.72   0
   1  -1 -14   44.94    1.31   0
   1   1 -14   45.88    1.42   0
   0   1 -14    4.90    1.36   0
   0   1  14    5.49    1.29   0
   0   1 -14    5.76    1.34   0
   0  -1 -14    5.59    1.00   0
   1   1  14    4.32    0.98   0
  -1   1 -14    4.47    1.40   0
  -1  -1 -14    3.18    0.99   0
  -1   1 -14    4.97    1.41   0
  -2  -1 -14    1.51    1.25   0
  -2   1 -14    0.47    1.35   0
   2   1  14    0.43    1.21   0
  -2   1 -14    0.62    1.33   0
  -3  -1 -14   -0.47    1.31   0
  -3   1 -14    0.52    1.26   0
  -3   1 -14    0.62    1.34   0
   3   1  14    0.15    1.20   0
  -4  -1 -14    2.14    1.33   0
  -4   1 -14    1.44    1.44   0
   4   1  14   -0.44    1.25   0
  -5  -1 -14    3.71    1.49   0
  -5   1 -14    3.67    1.54   0
   5   1  14    3.92    1.40   0
  -6  -1 -14    0.31    1.05   0
  -6   1 -14   -0.18    1.89   0
   6  -1  14    0.44    1.40   0
   6   1  14    1.61    1.33   0
  -7  -1 -14    1.91    1.49   0
   7  -1  14    0.67    1.56   0
  -7   1 -14    0.99    1.61   0
   7   1  14   -0.49    1.47   0
  -8  -1 -14   -0.64    1.49   0
   8  -1  14    1.17    1.51   0
   8   1  14    0.58    1.40   0
  -8   1 -14    1.09    1.63   0
  -9  -1 -14    0.62    1.60   0
   9  -1  14    1.19    1.62   0
   9   1  14   -0.30    1.59   0
  -9   1 -14    0.16    1.74   0
  21  -2 -14    1.43    1.19   0
 -21  -2  14    1.19    1.56   0
  21   2 -14    1.77    1.17   0
 -21   2  14   -0.14    1.10   0
  20  -2 -14   -0.87    1.08   0
 -20  -2  14    1.12    1.52   0
  20   2 -14   -0.83    1.14   0
 -20   2  14    1.06    1.48   0
  19  -2 -14   -0.47    1.35   0
 -19   2  14   -0.61    0.92   0
 -19  -2  14    1.64    1.49   0
  19   2 -14    0.48    1.13   0
  18  -2 -14    1.40    1.44   0
 -18  -2  14    1.90    0.97   0
  18   2 -14    0.24    1.05   0
  17  -2 -14   -0.06    1.06   0
 -17  -2  14   -0.28    1.37   0
  17   2 -14   -1.40    1.05   0
 -16  -2  14    0.02    0.96   0
  16  -2 -14   -0.11    1.35   0
  16  -2 -14    0.78    1.40   0
  16   2 -14   -0.11    1.02   0
 -15  -2  14    7.23    1.01   0
  15  -2 -14    6.51    1.32   0
  15  -2 -14    6.06    1.38   0
  15   2 -14    6.75    1.15   0
  14  -2 -14    3.64    0.94   0
 -14  -2  14    3.90    1.32   0
  14  -2 -14    3.49    1.35   0
  14   2 -14    4.87    1.03   0
  13  -2 -14   -0.29    0.92   0
 -13  -2  14    0.33    0.94   0
  13  -2 -14   -0.50    0.96   0
  13   2 -14   -0.20    1.08   0
  12  -2 -14   13.80    1.49   0
  12  -2 -14   16.60    1.45   0
 -12  -2  14   14.15    1.09   0
  12   2 -14   17.98    1.16   0
  11  -2 -14    2.47    0.95   0
  11  -2 -14    2.43    0.96   0
 -11  -2  14    0.82    0.90   0
  11   2 -14    2.66    1.05   0
  10   2 -14   14.80    1.61   0
  10  -2 -14   15.68    1.11   0
 -10  -2  14   15.04    1.03   0
  10  -2 -14   14.35    1.08   0
   9   2 -14    2.51    1.45   0
   9  -2 -14    4.42    0.95   0
   9  -2 -14    2.98    1.29   0
  -9  -2  14    1.74    1.28   0
   8   2 -14    1.83    1.05   0
   8  -2 -14    0.98    0.90   0
  -8  -2  14    1.31    1.23   0
   8  -2 -14   -0.08    0.91   0
   7   2 -14    4.87    1.43   0
   7  -2 -14    3.78    1.34   0
   7  -2 -14    2.92    1.26   0
  -7  -2  14    3.71    0.91   0
   6  -2 -14   -0.18    1.22   0
   6   2 -14   -1.07    1.37   0
   6   2 -14    1.42    1.14   0
   6  -2 -14   -0.18    1.21   0
   5   2 -14    3.24    1.37   0
   5   2 -14    3.53    1.31   0
   5  -2 -14    4.31    0.95   0
   5  -2 -14    5.07    1.25   0
   4  -2 -14    8.95    0.97   0
   4   2 -14   10.95    1.54   0
   4   2 -14    9.81    1.41   0
   4  -2 -14    8.71    0.98   0
   3   2 -14    4.85    1.51   0
   3   2 -14    3.78    1.34   0
  -3   2  14    5.98    0.97   0
   3  -2 -14    4.05    0.93   0
  -2   2  14   17.49    1.03   0
   2   2 -14   19.81    1.67   0
   2   2 -14   17.31    1.57   0
   2  -2 -14   16.41    1.32   0
  -1   2  14   46.48    1.26   0
   1   2 -14   51.74    1.98   0
   1   2 -14   43.13    1.86   0
   1  -2 -14   50.25    1.66   0
   0   2  14   10.00    1.30   0
   0   2 -14    8.82    1.45   0
   0   2 -14   12.12    1.84   0
   0  -2 -14   10.12    1.37   0
  -1   2 -14    3.63    1.38   0
  -1   2 -14    5.74    1.71   0
   1   2  14    4.44    1.35   0
  -1  -2 -14    4.21    0.96   0
  -2  -2 -14    1.34    0.99   0
  -2   2 -14    0.76    1.47   0
  -2   2 -14    0.45    1.77   0
   2   2  14    0.61    1.01   0
  -3  -2 -14    0.47    1.05   0
  -3   2 -14    2.12    1.90   0
  -3   2 -14    2.23    1.81   0
   3   2  14    3.60    1.33   0
  -4  -2 -14    2.40    1.08   0
  -4   2 -14    2.65    1.93   0
   4   2  14    1.67    1.45   0
  -4   2 -14    3.14    1.80   0
  -5  -2 -14    1.66    0.97   0
   5   2  14    0.96    1.42   0
  -5   2 -14    0.50    1.91   0
  -5   2 -14   -0.23    1.80   0
  -6   2 -14    0.61    1.83   0
  -6  -2 -14    1.45    1.05   0
   6   2  14    1.39    1.00   0
  -6   2 -14    1.67    2.02   0
  -7   2 -14    0.13    1.92   0
  -7  -2 -14    0.31    1.56   0
   7   2  14    0.38    1.03   0
  -7   2 -14    0.89    2.06   0
  -8   2 -14    0.24    2.08   0
  -8  -2 -14   -0.73    1.60   0
  -8   2 -14    0.66    1.97   0
   8   2  14   -1.68    1.61   0
 -19  -3  14   -0.39    1.04   0
  19  -3 -14   -0.13    1.13   0
  19  -3 -14    1.92    1.55   0
  19   3 -14   -0.93    1.59   0
  18   3 -14    0.36    1.10   0
 -18  -3  14    0.60    1.06   0
  18  -3 -14    2.06    1.44   0
  18  -3 -14    1.44    1.50   0
 -17  -3  14    1.78    1.47   0
  17  -3 -14    2.49    1.47   0
  17  -3 -14    1.46    1.41   0
  17   3 -14    1.87    1.43   0
 -16  -3  14    1.56    0.96   0
  16  -3 -14    2.55    0.99   0
  16  -3 -14    3.26    1.02   0
  16   3 -14    2.53    1.11   0
 -15  -3  14    3.79    0.97   0
  15  -3 -14    3.47    1.40   0
  15   3 -14    0.94    1.51   0
  15  -3 -14    3.36    1.42   0
 -14  -3  14   -0.22    1.01   0
  14  -3 -14    1.13    1.36   0
  14   3 -14   -0.98    1.58   0
  14  -3 -14    0.96    1.32   0
  13  -3 -14    3.27    0.91   0
 -13  -3  14    2.87    1.43   0
  13  -3 -14    4.54    1.33   0
  13   3 -14    3.36    1.15   0
  12  -3 -14   13.99    1.38   0
 -12  -3  14   10.76    1.55   0
  12  -3 -14   12.00    1.37   0
  12   3 -14   14.85    1.60   0
  11  -3 -14   36.32    1.20   0
 -11  -3  14   36.66    1.51   0
  11  -3 -14   33.22    1.21   0
  11   3 -14   40.18    1.75   0
  10  -3 -14    2.65    0.94   0
  10  -3 -14    0.82    0.91   0
  10   3 -14    3.08    1.04   0
 -10  -3  14    3.53    0.94   0
   9  -3 -14    5.42    1.33   0
  -9  -3  14    3.37    1.32   0
   9  -3 -14    3.98    1.32   0
   9   3 -14    5.25    1.53   0
   8  -3 -14    4.13    1.01   0
  -8  -3  14    5.63    1.33   0
   8  -3 -14    5.47    1.37   0
   8   3 -14    5.03    1.54   0
   7  -3 -14    0.08    1.27   0
  -7  -3  14   -0.38    1.29   0
   7  -3 -14    0.27    1.25   0
   7   3 -14   -0.10    1.54   0
   6  -3 -14   14.47    1.09   0
   6   3 -14   16.68    1.78   0
   6  -3 -14   15.80    1.48   0
   5   3 -14   -0.18    1.37   0
   5  -3 -14    2.25    1.32   0
   5   3 -14   -0.36    1.63   0
   5  -3 -14    0.50    0.90   0
  -4   3  14    0.70    0.91   0
   4   3 -14    0.61    1.60   0
   4  -3 -14   -0.90    1.31   0
   4   3 -14    1.35    1.95   0
  -3   3  14    0.91    1.29   0
   3   3 -14    0.08    1.52   0
   3  -3 -14    0.60    1.29   0
   3   3 -14    1.69    1.95   0
  -2   3  14    8.15    1.33   0
   2   3 -14    6.80    1.78   0
   2   3 -14    7.96    2.09   0
   2  -3 -14    7.17    0.96   0
  -1   3  14    1.27    0.87   0
   1   3 -14    0.87    2.30   0
   1   3 -14    0.33    1.65   0
   1  -3 -14   -0.98    1.29   0
   0   3 -14   20.61    2.82   0
   0   3  14   20.28    1.05   0
   0   3 -14   23.62    3.24   0
   0  -3 -14   20.19    1.11   0
  -1  -3 -14   13.39    1.45   0
   1   3  14    9.60    1.41   0
  -2  -3 -14    4.53    1.04   0
   2   3  14    6.88    1.00   0
  -3  -3 -14    2.55    1.44   0
   3   3  14    2.88    0.98   0
  -4  -3 -14    2.26    1.42   0
   4   3  14    1.12    1.39   0
  -5  -3 -14    7.05    1.53   0
   5   3  14    5.40    1.50   0
  -6  -3 -14    0.61    1.18   0
   6   3  14    2.80    1.48   0
  -7  -3 -14   -0.99    1.63   0
   7   3  14    1.21    1.59   0
  17   4 -14    3.11    1.65   0
  17  -4 -14    2.12    1.54   0
  17  -4 -14    2.85    1.57   0
 -17  -4  14    2.73    1.16   0
 -16  -4  14   -0.89    1.47   0
  16   4 -14   -0.39    1.63   0
  16  -4 -14   -1.27    1.01   0
  16  -4 -14   -1.08    1.05   0
 -15  -4  14    0.87    1.02   0
  15   4 -14    2.68    1.68   0
  15  -4 -14    1.60    1.40   0
  15  -4 -14    1.71    1.42   0
 -14  -4  14    1.49    1.02   0
  14   4 -14    0.69    1.58   0
  14  -4 -14    0.34    0.91   0
  14  -4 -14    1.88    1.03   0
 -13  -4  14   -0.29    1.40   0
  13  -4 -14   -1.14    1.43   0
  13   4 -14    0.38    1.13   0
  13  -4 -14    0.37    1.01   0
 -12  -4  14    0.71    0.94   0
  12  -4 -14    0.83    0.96   0
  12   4 -14    2.59    1.46   0
  12  -4 -14   -0.39    0.90   0
 -11  -4  14    2.70    1.36   0
  11   4 -14    5.10    1.59   0
  11  -4 -14    2.75    1.44   0
  11  -4 -14    2.70    1.36   0
  10   4 -14   -0.56    1.11   0
 -10  -4  14    0.80    1.36   0
  10  -4 -14    2.74    1.31   0
  10  -4 -14    0.82    1.01   0
   9  -4 -14    2.61    1.39   0
   9   4 -14   -0.14    1.12   0
   9  -4 -14   -1.07    0.93   0
  -9  -4  14    1.37    1.38   0
  -8  -4  14    0.98    1.34   0
   8   4 -14   -0.07    1.54   0
   8  -4 -14    1.91    0.90   0
   8  -4 -14    0.29    0.93   0
   7  -4 -14    1.83    0.97   0
   7   4 -14    4.56    1.53   0
  -7  -4  14    1.77    1.36   0
   7  -4 -14    5.91    1.36   0
  -6  -4  14    1.31    1.69   0
   6   4 -14    2.46    1.51   0
   6  -4 -14    1.39    1.33   0
   6  -4 -14    3.08    1.34   0
   5   4 -14    0.29    1.60   0
   5   4 -14    0.35    1.37   0
   5  -4 -14    0.25    1.32   0
   4   4 -14    0.75    1.56   0
  -4   4  14   -0.67    0.92   0
   4   4 -14    0.85    1.67   0
   4  -4 -14    2.28    1.35   0
   3   4 -14    0.57    2.04   0
  -3   4  14    0.23    1.40   0
   3   4 -14    0.54    1.66   0
   3  -4 -14    0.58    1.37   0
  -2   4  14    0.38    0.99   0
   2  -4 -14   -0.45    1.39   0
  -1   4  14   -0.79    1.37   0
   1  -4 -14   -0.49    1.35   0
   0  -4 -14   -0.28    1.03   0
   0   4  14    0.89    1.40   0
  -1  -4 -14    3.37    1.04   0
   1   4  14    5.64    1.41   0
  -2  -4 -14    1.81    0.98   0
   2   4  14   -0.75    0.99   0
  -3  -4 -14   -0.55    1.11   0
   3   4  14    0.59    1.53   0
  -4  -4 -14    3.18    1.54   0
   4   4  14    0.63    1.08   0
  -5  -4 -14    2.27    1.52   0
   5   4  14    0.84    1.04   0
 -14  -5  14    1.14    1.54   0
  14  -5 -14    1.76    1.55   0
  14   5 -14    2.62    1.70   0
  14  -5 -14   -0.43    1.09   0
 -13  -5  14    1.40    1.10   0
  13  -5 -14   -0.00    1.05   0
  13   5 -14    1.24    1.65   0
  13  -5 -14    0.62    1.47   0
 -12  -5  14    2.73    1.44   0
  12   5 -14   -0.63    1.67   0
  12  -5 -14    2.19    1.43   0
  12  -5 -14   -0.02    1.42   0
  11   5 -14    2.78    1.58   0
 -11  -5  14    1.79    1.45   0
  11  -5 -14    0.61    1.43   0
  11  -5 -14    3.12    1.48   0
  10   5 -14    2.96    1.62   0
 -10  -5  14    0.48    1.08   0
  10  -5 -14    1.75    1.40   0
  10  -5 -14    1.16    1.03   0
   9   5 -14    1.06    1.61   0
   9  -5 -14    3.91    1.39   0
  -9  -5  14    0.17    1.53   0
   9  -5 -14    4.16    1.40   0
  -8  -5  14    0.58    1.45   0
   8   5 -14    1.03    1.55   0
   8  -5 -14    1.11    0.98   0
   8  -5 -14    0.50    1.33   0
   7   5 -14    1.21    1.95   0
   7  -5 -14    2.91    1.42   0
  -7  -5  14    1.72    1.52   0
   7  -5 -14    2.13    1.41   0
   6   5 -14    1.30    1.94   0
  -6  -5  14    1.11    1.47   0
   6  -5 -14    2.14    1.35   0
   6  -5 -14   -0.28    0.97   0
   5   5 -14    0.76    1.92   0
   5   5 -14    1.14    1.87   0
   5  -5 -14    1.65    1.38   0
  -4   5  14    0.49    1.03   0
   4   5 -14    0.89    2.33   0
   4   5 -14    0.59    2.34   0
   4  -5 -14    2.09    0.98   0
  -3   5  14    3.72    1.42   0
   3  -5 -14    1.93    1.09   0
  -2   5  14    1.56    1.45   0
   2  -5 -14    1.80    1.51   0
   1  -5 -14   -0.83    1.47   0
  -1   5  14   -0.06    1.46   0
   0  -5 -14    1.49    1.08   0
   0   5  14    4.04    1.48   0
  -1  -5 -14    1.60    1.09   0
   1   5  14    1.69    1.48   0
 -21   1  15    2.05    1.48   0
  21   1 -15   -0.00    1.16   0
 -21  -1  15    3.21    1.54   0
  21  -1 -15    0.62    1.59   0
  20  -1 -15   -0.79    1.56   0
 -20   1  15    0.17    1.51   0
  20   1 -15   -1.10    1.57   0
 -20  -1  15   -0.16    1.43   0
  19  -1 -15    1.51    1.46   0
 -19   1  15    0.25    0.96   0
 -19  -1  15   -0.20    1.01   0
  19   1 -15   -0.74    1.50   0
  18  -1 -15   -0.53    1.48   0
 -18   1  15    0.38    0.97   0
  18   1 -15    0.18    1.07   0
 -18  -1  15    1.85    1.41   0
 -17   1  15    2.69    1.00   0
  17  -1 -15    3.84    1.45   0
  17   1 -15    6.01    1.53   0
 -17  -1  15    3.50    1.34   0
 -16  -1  15   -0.91    1.34   0
  16  -1 -15    1.93    1.43   0
 -16   1  15    1.72    1.37   0
  16   1 -15    1.65    1.09   0
  15   1 -15    8.43    1.46   0
 -15  -1  15    4.88    0.90   0
 -15   1  15    6.35    0.91   0
  15  -1 -15    4.45    1.42   0
  14   1 -15    2.70    1.04   0
 -14  -1  15    2.62    1.30   0
  14  -1 -15    2.44    1.00   0
  13   1 -15    1.99    1.46   0
  13  -1 -15    1.95    0.99   0
 -13  -1  15    1.44    1.26   0
  13  -1 -15    2.82    1.48   0
  12   1 -15    3.85    1.06   0
  12  -1 -15    3.86    1.42   0
  12  -1 -15    5.42    1.32   0
 -12  -1  15    4.22    1.28   0
  11   1 -15    2.27    1.02   0
  11  -1 -15    2.95    0.91   0
 -11  -1  15    3.53    1.29   0
  11  -1 -15    3.07    1.01   0
  10  -1 -15    0.56    1.32   0
 -10  -1  15    2.30    1.20   0
  10   1 -15    2.39    1.38   0
  10  -1 -15    1.74    0.91   0
   9  -1 -15   10.14    0.99   0
   9  -1 -15    8.48    0.95   0
   9   1 -15   11.87    1.53   0
   8   1 -15    0.17    0.90   0
   8  -1 -15    1.24    1.21   0
   8  -1 -15    0.48    1.22   0
   8   1 -15   -0.94    1.38   0
   7   1 -15    4.52    1.29   0
   7  -1 -15    2.84    1.20   0
   7   1 -15    5.88    1.40   0
   7  -1 -15    4.96    0.93   0
   6  -1 -15   12.85    1.32   0
   6   1 -15   12.15    1.35   0
   6  -1 -15   14.41    1.32   0
   6   1 -15   14.92    1.45   0
   5   1 -15    7.90    1.01   0
   5  -1 -15    9.49    1.30   0
   5   1 -15    9.22    1.32   0
   5  -1 -15    9.24    1.28   0
   4  -1 -15   17.06    1.04   0
   4   1 -15   19.07    1.44   0
   4   1 -15   16.05    1.26   0
   4  -1 -15   18.00    1.04   0
   3   1 -15    0.37    1.27   0
   3   1 -15   -0.17    1.21   0
   3  -1 -15    0.50    1.26   0
   3  -1 -15    0.20    0.81   0
   2  -1 -15   -0.72    0.87   0
   2   1 -15   -0.37    1.30   0
   2   1 -15   -0.38    1.26   0
   2  -1 -15   -0.77    1.26   0
   1   1 -15   31.18    1.32   0
   1   1 -15   26.15    1.65   0
   1  -1 -15   27.97    1.22   0
   0   1 -15    2.58    1.35   0
   0   1  15    2.44    1.33   0
   0   1 -15    2.07    1.39   0
   0  -1 -15    3.38    1.35   0
   1   1  15   34.27    1.60   0
  -1   1 -15   34.42    1.66   0
  -1  -1 -15   32.74    1.59   0
  -1   1 -15   32.17    1.37   0
  -2  -1 -15    4.71    1.07   0
  -2   1 -15    5.89    1.44   0
   2   1  15    4.55    1.04   0
  -2   1 -15    5.67    1.44   0
  -3  -1 -15    2.09    1.48   0
  -3   1 -15    0.96    1.46   0
   3   1  15    1.37    0.91   0
  -3   1 -15    1.34    1.36   0
  -4  -1 -15    0.85    1.01   0
  -4   1 -15    0.70    1.57   0
  -4   1 -15    1.20    1.47   0
   4   1  15    1.85    1.40   0
  -5  -1 -15    2.55    1.46   0
  -5   1 -15    0.93    1.62   0
   5   1  15    2.87    1.37   0
  -5   1 -15    0.36    1.44   0
  -6  -1 -15    1.86    1.12   0
  -6   1 -15    1.77    1.60   0
   6   1  15    3.14    1.40   0
  -7  -1 -15    1.35    1.21   0
   7  -1  15    2.72    1.63   0
  -7   1 -15    1.73    1.62   0
   7   1  15    2.32    1.61   0
   8  -1  15    1.50    1.59   0
   8   1  15    1.79    1.58   0
  20  -2 -15    1.02    1.13   0
 -20  -2  15    0.25    1.07   0
  20   2 -15   -0.85    1.60   0
  19  -2 -15   -0.46    1.04   0
 -19  -2  15   -0.15    1.53   0
  19   2 -15    1.21    1.57   0
  18  -2 -15    2.12    1.03   0
  18  -2 -15    1.29    1.38   0
 -18  -2  15    0.82    0.99   0
  18   2 -15    2.12    1.52   0
  17  -2 -15    1.92    1.37   0
  17  -2 -15    0.98    1.38   0
 -17  -2  15    0.46    1.32   0
  17   2 -15    1.61    1.44   0
  16  -2 -15    1.88    0.99   0
  16  -2 -15    0.05    1.44   0
 -16  -2  15    1.93    1.38   0
  16   2 -15    0.68    1.35   0
  15  -2 -15    0.85    1.36   0
  15  -2 -15   -0.27    1.02   0
 -15  -2  15   -1.16    1.29   0
  15   2 -15   -0.48    1.46   0
  14  -2 -15    0.41    1.28   0
  14  -2 -15   -0.32    1.35   0
 -14  -2  15   -0.17    0.97   0
  14   2 -15    0.43    1.54   0
  13  -2 -15   -0.65    1.25   0
  13  -2 -15   -0.32    0.92   0
 -13  -2  15    1.46    0.96   0
  13   2 -15    1.82    1.53   0
  12  -2 -15    2.80    0.99   0
 -12  -2  15    4.80    1.05   0
  12  -2 -15    2.41    0.96   0
  12   2 -15    4.18    1.55   0
  11   2 -15    4.93    1.49   0
  11  -2 -15    5.78    1.34   0
 -11  -2  15    5.17    1.32   0
  11  -2 -15    3.73    1.34   0
  10   2 -15    3.86    1.05   0
  10  -2 -15    3.09    0.91   0
  10  -2 -15    3.17    0.99   0
 -10  -2  15    2.37    1.30   0
  -9  -2  15    1.24    1.24   0
   9   2 -15   -0.04    1.04   0
   9  -2 -15    0.50    0.92   0
   9  -2 -15    2.55    1.33   0
   8   2 -15    6.01    1.46   0
   8  -2 -15    4.83    1.39   0
   8  -2 -15    5.40    1.01   0
   7   2 -15    1.88    1.43   0
   7  -2 -15    1.99    1.28   0
   7   2 -15    0.57    1.27   0
   7  -2 -15    1.72    1.32   0
   6   2 -15    1.52    0.96   0
   6   2 -15    2.56    1.22   0
   6  -2 -15    2.20    1.25   0
   6  -2 -15    1.54    1.31   0
   5   2 -15   14.83    1.62   0
   5   2 -15   15.56    1.46   0
   5  -2 -15   12.42    1.11   0
   5  -2 -15   12.16    1.04   0
   4   2 -15    3.24    1.47   0
   4   2 -15    2.69    1.35   0
   4  -2 -15    3.07    0.91   0
   4  -2 -15    3.53    0.87   0
   3   2 -15   -0.28    1.44   0
   3   2 -15    0.38    1.26   0
   3  -2 -15    0.26    0.87   0
  -2   2  15   31.18    1.46   0
   2   2 -15   32.65    1.74   0
   2   2 -15   28.54    1.63   0
   2  -2 -15   29.92    1.19   0
  -1   2  15   -0.29    0.88   0
   1   2 -15    1.16    1.40   0
   1   2 -15    0.60    1.30   0
   1  -2 -15    0.08    0.89   0
   0   2  15    8.30    1.28   0
   0   2 -15    8.36    1.54   0
   0  -2 -15    8.37    1.07   0
   0   2 -15    8.07    1.45   0
  -1   2 -15    2.27    1.49   0
  -1   2 -15    1.49    1.51   0
   1   2  15    2.76    1.17   0
  -1  -2 -15    2.84    0.96   0
  -2  -2 -15    0.83    0.92   0
  -2   2 -15    0.92    1.77   0
  -2   2 -15   -0.39    1.79   0
   2   2  15    1.60    1.35   0
  -3  -2 -15    0.96    1.03   0
  -3   2 -15    0.63    1.80   0
  -3   2 -15    1.89    1.93   0
   3   2  15    0.05    0.99   0
  -4  -2 -15    0.00    1.09   0
  -4   2 -15    0.56    1.45   0
  -4   2 -15   -0.27    1.65   0
   4   2  15   -1.15    1.43   0
  -5  -2 -15    3.61    1.55   0
  -5   2 -15    2.42    1.93   0
   5   2  15    1.97    1.05   0
  -5   2 -15    1.52    2.06   0
  -6  -2 -15    0.54    1.64   0
   6   2  15    1.87    1.05   0
  -6   2 -15    1.55    1.91   0
  -6   2 -15    2.29    2.11   0
  -7  -2 -15    0.14    1.63   0
   7   2  15    0.66    1.05   0
  -7   2 -15    0.04    2.36   0
  -7   2 -15    0.76    2.51   0
 -19  -3  15   -0.68    1.06   0
  19  -3 -15    1.03    1.58   0
  19  -3 -15   -0.43    1.52   0
  19   3 -15    0.41    1.10   0
 -18  -3  15   -0.20    1.50   0
  18  -3 -15    1.44    1.50   0
  18  -3 -15    1.35    1.43   0
  18   3 -15    0.42    1.56   0
 -17  -3  15    2.20    1.07   0
  17  -3 -15    0.72    1.39   0
  17  -3 -15    0.50    1.03   0
  17   3 -15    1.67    1.13   0
 -16  -3  15    3.21    1.49   0
  16  -3 -15   -0.16    0.94   0
  16   3 -15    1.90    1.58   0
  16  -3 -15    1.34    1.41   0
 -15  -3  15    0.25    1.38   0
  15  -3 -15    1.67    1.34   0
  15   3 -15   -2.87    1.13   0
  15  -3 -15    0.72    0.97   0
 -14  -3  15    0.30    0.94   0
  14  -3 -15    0.81    1.40   0
  14   3 -15    4.18    1.56   0
  14  -3 -15   -0.25    1.44   0
  13  -3 -15    8.16    1.04   0
  13  -3 -15    6.76    1.44   0
 -13  -3  15    6.05    1.48   0
  13   3 -15    7.15    1.58   0
  12  -3 -15    0.58    0.96   0
  12  -3 -15    0.22    1.34   0
  12   3 -15    1.17    1.07   0
 -12  -3  15    0.86    1.41   0
 -11  -3  15    2.46    1.28   0
  11  -3 -15   -2.14    1.28   0
  11  -3 -15    1.34    0.95   0
  11   3 -15    0.78    1.47   0
 -10  -3  15    0.41    1.34   0
  10  -3 -15    1.67    1.25   0
  10  -3 -15    1.84    0.89   0
  10   3 -15   -0.43    1.51   0
   9  -3 -15   -1.78    1.26   0
   9  -3 -15   -0.54    1.24   0
  -9  -3  15    0.91    1.30   0
   9   3 -15   -0.99    1.45   0
   8  -3 -15    1.99    1.29   0
  -8  -3  15    0.62    0.92   0
   8  -3 -15    0.59    0.89   0
   8   3 -15   -1.03    1.54   0
   7  -3 -15   -0.13    1.26   0
   7   3 -15    0.51    1.62   0
   7  -3 -15   -0.40    0.91   0
   6   3 -15   11.36    1.44   0
   6  -3 -15   14.51    1.02   0
   6  -3 -15   12.73    1.37   0
   6   3 -15   13.91    1.65   0
   5   3 -15    3.59    1.60   0
   5  -3 -15    2.21    1.28   0
   5   3 -15    3.79    1.65   0
   5  -3 -15    2.52    0.90   0
   4   3 -15    2.51    1.30   0
   4  -3 -15    1.64    0.91   0
   4   3 -15    1.19    1.61   0
  -3   3  15    3.49    1.29   0
   3   3 -15    1.45    1.69   0
   3  -3 -15    1.62    1.28   0
   3   3 -15    1.23    1.69   0
  -2   3  15   -0.11    0.89   0
   2   3 -15    0.19    1.72   0
   2  -3 -15   -1.02    0.93   0
   2   3 -15    0.69    2.08   0
  -1   3  15    1.17    0.96   0
   1   3 -15    2.16    2.30   0
   1  -3 -15    2.90    1.34   0
   1   3 -15    1.24    1.96   0
   0   3 -15    1.43    2.27   0
   0   3  15    2.23    1.28   0
   0   3 -15    1.79    2.46   0
   0  -3 -15    2.32    0.97   0
  -1  -3 -15   -1.99    1.33   0
   1   3  15   -1.04    0.93   0
  -2  -3 -15   -0.17    0.94   0
   2   3  15    0.41    0.99   0
  -3  -3 -15    2.05    1.44   0
   3   3  15    0.98    1.42   0
  -4  -3 -15    1.09    1.09   0
   4   3  15    1.39    0.98   0
  -5  -3 -15   -0.98    1.61   0
   5   3  15    1.07    1.05   0
 -17  -4  15    0.44    1.58   0
  17   4 -15    3.40    1.18   0
  17  -4 -15    0.81    1.03   0
  17  -4 -15    1.62    1.54   0
 -16  -4  15    3.77    1.11   0
  16   4 -15    3.77    1.10   0
  16  -4 -15    2.14    1.55   0
  16  -4 -15    2.77    1.11   0
 -15  -4  15   -0.95    1.09   0
  15   4 -15    1.49    1.09   0
  15  -4 -15   -0.27    1.08   0
  15  -4 -15   -1.51    1.47   0
  14  -4 -15   -0.21    0.99   0
 -14  -4  15    3.38    1.44   0
  14   4 -15    0.81    1.58   0
  14  -4 -15    1.32    1.40   0
  13  -4 -15    2.65    1.38   0
 -13  -4  15    1.09    1.44   0
  13   4 -15    2.22    1.59   0
  13  -4 -15    3.06    1.40   0
  12  -4 -15    2.93    1.37   0
  12   4 -15    3.60    1.69   0
 -12  -4  15    2.15    1.46   0
  12  -4 -15    2.32    1.41   0
  11   4 -15    1.12    1.52   0
  11  -4 -15    1.06    1.00   0
  11  -4 -15    1.39    1.37   0
 -11  -4  15    0.09    1.37   0
  10   4 -15    1.95    1.49   0
  10  -4 -15   -0.38    0.96   0
 -10  -4  15    0.79    0.92   0
  10  -4 -15    0.44    1.40   0
   9  -4 -15   -0.60    1.38   0
  -9  -4  15   -1.01    1.34   0
   9  -4 -15   -0.29    1.39   0
   9   4 -15    0.99    1.66   0
  -8  -4  15    0.37    1.42   0
   8   4 -15   -0.06    1.22   0
   8  -4 -15   -0.72    1.37   0
   8  -4 -15    0.42    0.97   0
  -7  -4  15    2.96    1.48   0
   7  -4 -15    1.57    1.43   0
   7   4 -15    2.85    1.67   0
   7  -4 -15    0.95    0.97   0
   6  -4 -15    3.81    1.41   0
   6   4 -15    3.67    1.75   0
   6   4 -15    3.02    1.65   0
   6  -4 -15    3.89    1.40   0
   5   4 -15    2.49    1.55   0
   5   4 -15    2.38    1.38   0
   5  -4 -15    3.57    1.39   0
   4   4 -15    1.12    1.85   0
  -4   4  15   -1.92    1.00   0
   4   4 -15   -0.17    1.68   0
   4  -4 -15   -0.04    1.37   0
   3   4 -15    4.22    2.24   0
  -3   4  15    4.84    1.39   0
   3   4 -15    3.57    2.09   0
   3  -4 -15    3.89    1.41   0
  -2   4  15    1.85    1.37   0
   2  -4 -15    0.22    1.37   0
  -1   4  15    2.09    1.04   0
   1  -4 -15   -0.87    1.40   0
   0  -4 -15    4.88    1.44   0
   0   4  15    2.69    1.47   0
  -1  -4 -15    0.28    1.53   0
   1   4  15    0.33    1.47   0
  -2  -4 -15    0.91    1.49   0
   2   4  15   -0.66    1.05   0
  -3  -4 -15   -0.58    1.08   0
   3   4  15    0.51    1.49   0
  13   5 -15    1.13    1.69   0
  13  -5 -15    0.94    1.45   0
 -13  -5  15    2.12    1.56   0
  12   5 -15    1.41    1.67   0
 -12  -5  15   -0.01    1.53   0
  12  -5 -15    0.65    1.03   0
  12  -5 -15    2.65    1.49   0
  11   5 -15    1.23    1.73   0
 -11  -5  15   -0.27    1.54   0
  11  -5 -15    0.96    1.00   0
  11  -5 -15    1.48    1.51   0
  10   5 -15    1.64    1.64   0
  10  -5 -15    2.81    1.53   0
 -10  -5  15    2.52    1.52   0
  10  -5 -15   -0.81    1.05   0
  -9  -5  15   -0.31    1.50   0
   9   5 -15   -0.35    1.72   0
   9  -5 -15   -0.79    1.34   0
   9  -5 -15    0.42    1.41   0
   8   5 -15    0.46    1.60   0
   8  -5 -15    0.21    1.01   0
   8  -5 -15    0.55    0.98   0
  -8  -5  15   -0.35    1.87   0
   7   5 -15    0.89    1.62   0
  -7  -5  15    0.22    1.84   0
   7  -5 -15   -0.09    1.08   0
   7  -5 -15    0.38    1.40   0
   6   5 -15    0.50    1.94   0
   6  -5 -15   -0.38    1.04   0
   6   5 -15    0.17    1.87   0
   6  -5 -15   -0.93    1.04   0
   5   5 -15   -0.05    2.21   0
   5   5 -15    0.11    2.16   0
   5  -5 -15    1.19    1.47   0
  -4   5  15    0.83    1.07   0
   4  -5 -15    1.30    1.05   0
  -3   5  15    0.28    1.06   0
   3  -5 -15   -1.52    1.51   0
  -2   5  15    1.07    1.07   0
   2  -5 -15    0.69    1.08   0
   1  -5 -15   -0.55    1.07   0
  -1   5  15   -0.11    1.07   0
 -21   0  16    0.82    1.09   0
  21   0 -16   -0.34    1.61   0
 -20   0  16   -0.03    1.48   0
  20   0 -16   -0.36    1.11   0
  19   0 -16    0.93    1.56   0
 -19   0  16    0.95    1.02   0
  18   0 -16    3.27    1.08   0
 -18   0  16   -0.90    1.01   0
  17   0 -16    0.99    1.10   0
 -17   0  16   -0.89    0.93   0
  16   0 -16    2.18    1.47   0
 -16   0  16    0.22    1.35   0
  15   0 -16    0.50    1.42   0
 -15   0  16    1.15    0.91   0
  14   0 -16    2.43    1.38   0
 -14   0  16    3.40    0.92   0
  13   0 -16    3.12    1.39   0
 -13   0  16    0.69    0.89   0
  12   0 -16   11.55    1.03   0
  11   0 -16    0.88    1.30   0
  11   0 -16    0.66    1.37   0
  10   0 -16   19.80    1.43   0
  10   0 -16   19.99    1.42   0
   9   0 -16    6.58    1.29   0
   9   0 -16    8.88    1.38   0
   8   0 -16   30.61    1.52   0
   8   0 -16   27.66    1.49   0
   7   0 -16    5.09    0.98   0
   7   0 -16    6.05    1.31   0
   6   0 -16    9.86    0.99   0
   6   0 -16    8.59    1.01   0
   5   0 -16    5.93    1.25   0
   5   0 -16    4.10    0.94   0
   4   0 -16    2.98    1.30   0
   4   0 -16    2.61    1.30   0
   3   0 -16    5.21    1.27   0
   3   0 -16    5.76    1.28   0
   2   0 -16    7.97    0.97   0
   2   0 -16    7.70    1.34   0
   1   0 -16   29.93    1.17   0
   1   0 -16   27.00    1.18   0
   0   0 -16   -0.26    1.31   0
   0   0 -16   -0.31    1.33   0
  -1   0 -16    5.76    1.09   0
  -1   0 -16    6.23    1.40   0
  -2   0 -16    5.40    1.43   0
  -3   0 -16    2.70    1.34   0
   3   0  16    3.90    1.40   0
  -4   0 -16    0.21    1.51   0
   4   0  16    0.16    0.97   0
  -5   0 -16    0.32    1.54   0
   5   0  16    0.41    1.49   0
  -6   0 -16    0.31    1.59   0
   6   0  16    0.76    1.13   0
  21  -1 -16   -0.47    1.60   0
  21   1 -16    0.97    1.62   0
 -21   1  16    0.90    1.07   0
 -21  -1  16    0.69    1.11   0
  20  -1 -16   -1.29    1.12   0
 -20   1  16    1.37    1.48   0
  20   1 -16    0.21    1.14   0
 -20  -1  16    1.77    1.08   0
 -19  -1  16   -0.44    1.02   0
  19  -1 -16    1.97    1.09   0
 -19   1  16    2.07    1.46   0
  19   1 -16   -0.47    1.09   0
 -18  -1  16    2.83    1.43   0
  18  -1 -16    2.88    1.04   0
 -18   1  16    1.41    1.41   0
  18   1 -16   -1.68    1.52   0
 -17   1  16   -0.19    1.34   0
 -17  -1  16    0.27    1.38   0
  17  -1 -16    0.89    0.99   0
  17   1 -16    0.30    1.08   0
  16   1 -16    0.04    1.49   0
 -16  -1  16    2.41    1.21   0
  16  -1 -16    0.27    1.00   0
  15   1 -16    3.37    1.43   0
  15  -1 -16    1.04    1.02   0
 -15  -1  16    2.21    0.90   0
  14   1 -16    6.08    1.03   0
  14  -1 -16    4.84    1.31   0
  14  -1 -16    4.20    1.03   0
 -14  -1  16    3.62    1.01   0
 -13  -1  16   -0.65    0.90   0
  13   1 -16   -0.53    1.41   0
  13  -1 -16    1.74    0.90   0
  13  -1 -16    0.08    0.99   0
 -12  -1  16    1.49    1.45   0
  12   1 -16    4.77    1.48   0
  12  -1 -16    2.39    0.93   0
  12  -1 -16    3.79    1.41   0
  11  -1 -16    0.96    1.34   0
 -11  -1  16    0.71    0.84   0
  11   1 -16   -0.53    1.03   0
  11  -1 -16    0.44    0.93   0
  10  -1 -16    1.80    0.92   0
  10   1 -16    1.07    1.42   0
  10  -1 -16    1.17    1.29   0
   9  -1 -16    1.51    0.92   0
   9   1 -16    2.46    0.91   0
   9  -1 -16    3.05    0.87   0
   9   1 -16    0.36    1.39   0
   8   1 -16    1.49    0.90   0
   8  -1 -16    2.97    1.26   0
   8  -1 -16    2.36    1.26   0
   8   1 -16    0.36    1.38   0
   7   1 -16    2.48    1.25   0
   7  -1 -16    1.41    0.86   0
   7   1 -16    1.50    1.37   0
   7  -1 -16    1.35    1.30   0
   6  -1 -16    4.28    1.24   0
   6   1 -16    1.09    1.28   0
   6  -1 -16    2.94    0.85   0
   6   1 -16    2.69    0.98   0
   5   1 -16    6.39    1.00   0
   5  -1 -16    7.31    0.99   0
   5   1 -16    6.60    1.30   0
   5  -1 -16    6.69    1.01   0
   4   1 -16    0.57    0.94   0
   4   1 -16    0.45    1.25   0
   4  -1 -16    1.95    1.22   0
   4  -1 -16   -0.57    0.96   0
   3   1 -16    0.55    0.96   0
   3  -1 -16    3.16    1.28   0
   3   1 -16    1.26    1.33   0
   3  -1 -16   -0.11    1.29   0
   2  -1 -16   -0.75    1.38   0
   2   1 -16    1.84    1.33   0
   2   1 -16    1.08    1.29   0
   2  -1 -16    0.12    0.86   0
   1   1 -16    0.82    1.33   0
   1   1 -16    1.09    1.34   0
   1  -1 -16    2.17    1.30   0
   0   1 -16    1.80    1.37   0
   0   1  16    1.74    1.36   0
   0   1 -16    3.11    1.32   0
   0  -1 -16    2.30    1.38   0
  -1   1 -16    1.54    1.38   0
  -1   1 -16    0.78    1.41   0
   1   1  16    1.96    1.31   0
  -1  -1 -16    1.07    0.96   0
  -2  -1 -16    2.45    1.46   0
  -2   1 -16    2.88    1.46   0
   2   1  16    4.08    1.42   0
  -2   1 -16    3.71    1.44   0
  -3  -1 -16    1.12    0.96   0
  -3   1 -16    1.33    1.55   0
   3   1  16    0.15    1.43   0
  -3   1 -16    1.47    1.44   0
  -4  -1 -16    0.57    1.46   0
  -4   1 -16    2.16    1.42   0
  -4   1 -16    0.97    1.43   0
   4   1  16    0.58    1.03   0
  -5   1 -16   -0.31    1.61   0
  -5  -1 -16   -0.99    1.50   0
  -5   1 -16   -0.73    1.71   0
   5   1  16    0.09    1.42   0
  -6   1 -16    1.32    1.62   0
  -6  -1 -16    0.64    1.54   0
  -6   1 -16   -0.63    1.75   0
   6   1  16    0.91    1.44   0
  20  -2 -16    1.56    1.54   0
  20  -2 -16   -0.18    1.47   0
 -20  -2  16   -0.40    1.07   0
  20   2 -16    1.50    1.12   0
  19  -2 -16   -0.35    1.56   0
  19  -2 -16    0.61    1.52   0
  19   2 -16    1.98    1.09   0
 -19  -2  16   -0.20    1.44   0
  18  -2 -16   -0.32    1.46   0
  18  -2 -16    2.26    1.48   0
 -18  -2  16    1.47    1.05   0
  18   2 -16   -0.68    1.00   0
  17  -2 -16   -0.91    1.44   0
  17  -2 -16   -0.51    0.99   0
  17   2 -16    0.73    1.06   0
 -17  -2  16    0.53    1.02   0
  16  -2 -16    4.97    1.42   0
  16  -2 -16    3.04    1.05   0
  16   2 -16    6.14    1.12   0
 -16  -2  16    3.70    0.96   0
 -15  -2  16   22.02    1.64   0
  15  -2 -16   19.92    1.21   0
  15  -2 -16   20.53    1.24   0
  15   2 -16   21.57    1.23   0
 -14  -2  16   13.42    1.10   0
  14  -2 -16   12.60    1.11   0
  14  -2 -16   12.63    1.52   0
  14   2 -16   14.15    1.15   0
 -13  -2  16   11.24    1.13   0
  13  -2 -16   11.53    1.06   0
  13  -2 -16   12.40    1.41   0
  13   2 -16   10.96    1.14   0
  12   2 -16   -1.72    1.13   0
  12  -2 -16    0.48    0.90   0
  12  -2 -16    0.50    0.90   0
 -12  -2  16   -0.16    1.33   0
  11   2 -16    4.58    1.19   0
 -11  -2  16    5.91    1.04   0
  11  -2 -16    4.85    0.96   0
  11  -2 -16    7.53    1.32   0
  10   2 -16    2.47    1.40   0
  10  -2 -16    3.78    1.31   0
 -10  -2  16    3.71    1.24   0
  10  -2 -16    3.65    1.29   0
   9   2 -16    0.70    1.44   0
   9  -2 -16   -0.48    1.28   0
   9  -2 -16   -2.33    1.29   0
   8   2 -16    3.30    1.34   0
   8   2 -16    1.60    1.36   0
   8  -2 -16    1.92    1.27   0
   8  -2 -16    0.19    0.93   0
   7  -2 -16    2.87    0.95   0
   7   2 -16    2.99    1.45   0
   7   2 -16    1.93    0.93   0
   7  -2 -16    2.08    0.94   0
   6   2 -16    2.49    1.47   0
   6   2 -16    3.96    1.35   0
   6  -2 -16    2.85    0.94   0
   6  -2 -16    1.95    1.29   0
   5  -2 -16   -0.90    0.88   0
   5   2 -16    0.31    1.02   0
   5   2 -16    0.74    1.34   0
   5  -2 -16    1.09    0.92   0
   4  -2 -16    0.65    1.24   0
   4   2 -16    1.28    1.42   0
   4   2 -16   -0.97    1.32   0
   4  -2 -16    0.71    1.22   0
   3   2 -16    0.28    1.36   0
   3   2 -16    0.87    1.32   0
   3  -2 -16    1.50    1.29   0
  -2   2  16    5.22    0.96   0
   2   2 -16    3.09    1.42   0
   2   2 -16    3.63    1.34   0
   2  -2 -16    3.89    1.28   0
  -1   2  16    1.44    0.91   0
   1   2 -16    1.74    1.81   0
   1   2 -16    1.23    1.35   0
   1  -2 -16    1.91    1.35   0
   0   2  16    4.43    1.40   0
   0   2 -16    4.70    1.53   0
   0  -2 -16    3.95    1.28   0
   0   2 -16    3.16    1.47   0
  -1  -2 -16    0.39    1.36   0
  -1   2 -16    0.43    1.72   0
   1   2  16    2.46    1.31   0
  -1   2 -16    0.90    1.43   0
  -2  -2 -16    1.46    0.98   0
  -2   2 -16    2.08    1.47   0
  -2   2 -16    1.96    1.57   0
   2   2  16    3.92    0.96   0
  -3  -2 -16    1.54    1.14   0
  -3   2 -16    0.72    1.95   0
  -3   2 -16    1.53    1.97   0
   3   2  16    0.15    1.54   0
  -4  -2 -16   -0.90    1.05   0
  -4   2 -16    0.72    2.00   0
  -4   2 -16    0.48    2.02   0
   4   2  16    0.21    1.00   0
  -5  -2 -16    3.53    1.56   0
  -5   2 -16    3.37    2.15   0
   5   2  16    4.64    1.65   0
  -5   2 -16    2.91    2.19   0
  18  -3 -16    0.02    1.09   0
  18  -3 -16    0.42    1.05   0
 -18  -3  16   -0.09    1.60   0
  18   3 -16   -0.26    1.22   0
  17  -3 -16   -0.33    1.38   0
 -17  -3  16    1.86    1.50   0
  17  -3 -16    1.80    1.54   0
  17   3 -16    0.72    1.58   0
  16  -3 -16    0.37    0.97   0
 -16  -3  16   -0.61    1.52   0
  16   3 -16    2.74    1.08   0
  16  -3 -16    0.37    1.41   0
  15  -3 -16    1.04    1.37   0
  15   3 -16    1.53    1.61   0
 -15  -3  16    1.30    1.45   0
  15  -3 -16    1.38    0.97   0
  14  -3 -16   12.58    1.53   0
  14   3 -16   12.44    1.63   0
 -14  -3  16   11.68    1.11   0
  14  -3 -16   12.94    1.12   0
  13  -3 -16    4.94    1.44   0
  13  -3 -16    5.53    1.46   0
  13   3 -16    7.17    1.16   0
 -13  -3  16    4.71    1.04   0
 -12  -3  16    5.93    1.43   0
  12  -3 -16    4.61    1.44   0
  12  -3 -16    7.61    1.44   0
  12   3 -16    5.56    1.58   0
 -11  -3  16    0.34    0.89   0
  11  -3 -16   -0.06    0.97   0
  11  -3 -16    0.39    1.01   0
  11   3 -16    1.06    1.51   0
 -10  -3  16    1.43    1.34   0
  10  -3 -16    2.74    1.34   0
  10  -3 -16    1.67    0.95   0
  10   3 -16    0.70    1.09   0
  -9  -3  16   -0.11    0.94   0
   9  -3 -16    0.42    0.95   0
   9   3 -16    2.26    1.50   0
   9  -3 -16    0.71    0.93   0
   8  -3 -16    1.66    1.33   0
   8  -3 -16   -0.35    0.94   0
   8   3 -16    0.52    1.57   0
   7   3 -16    7.92    1.41   0
   7  -3 -16    9.63    1.02   0
   7  -3 -16    8.04    1.41   0
   7   3 -16    8.48    1.62   0
   6  -3 -16    0.85    0.93   0
   6   3 -16    0.40    1.33   0
   6  -3 -16    0.76    0.94   0
   6   3 -16    0.61    1.53   0
   5  -3 -16    0.43    0.93   0
   5   3 -16    0.87    1.31   0
   5  -3 -16    0.40    0.96   0
   5   3 -16   -1.18    1.56   0
   4   3 -16    0.90    1.65   0
   4  -3 -16    0.68    1.35   0
   4   3 -16    0.57    1.99   0
  -3   3  16    0.81    0.96   0
   3   3 -16    0.54    1.41   0
   3  -3 -16   -0.60    0.95   0
   3   3 -16    0.16    1.99   0
  -2   3  16    5.31    1.35   0
   2   3 -16    4.29    1.84   0
   2  -3 -16    3.79    0.96   0
   2   3 -16    6.86    2.06   0
   1   3 -16    2.13    1.81   0
  -1   3  16    1.82    1.40   0
   1   3 -16    0.93    2.33   0
   1  -3 -16    1.71    1.42   0
   0   3 -16    1.00    2.65   0
   0   3  16    2.48    1.38   0
   0   3 -16    0.86    2.61   0
   0  -3 -16    0.87    1.00   0
  -1  -3 -16    7.35    1.41   0
   1   3  16    6.57    0.99   0
  -2  -3 -16    0.94    1.04   0
   2   3  16    0.78    0.97   0
  -3  -3 -16    1.09    1.44   0
   3   3  16   -0.84    1.08   0
  -4  -3 -16    0.83    1.09   0
   4   3  16    3.30    1.48   0
 -16  -4  16    3.29    1.55   0
  16   4 -16    2.44    1.75   0
  16  -4 -16    0.65    1.52   0
  16  -4 -16   -1.06    1.09   0
  15   4 -16    1.70    1.21   0
 -15  -4  16    0.64    1.12   0
  15  -4 -16    0.47    1.54   0
  15  -4 -16    1.23    1.49   0
  14  -4 -16   -1.48    1.36   0
  14   4 -16    0.59    1.15   0
 -14  -4  16   -0.23    1.42   0
  14  -4 -16    1.05    1.07   0
  13  -4 -16    0.82    0.99   0
  13   4 -16    0.89    1.61   0
  13  -4 -16    0.39    0.98   0
 -13  -4  16    1.80    1.48   0
  12  -4 -16   -0.20    0.97   0
  12   4 -16   -0.77    1.12   0
  12  -4 -16    0.42    1.01   0
 -12  -4  16   -0.12    1.43   0
 -11  -4  16    0.33    1.34   0
  11   4 -16    1.89    1.72   0
  11  -4 -16    3.19    1.02   0
  11  -4 -16    0.65    0.93   0
  10   4 -16    2.67    1.61   0
 -10  -4  16    1.44    1.47   0
  10  -4 -16    2.38    1.44   0
  10  -4 -16    4.64    1.42   0
   9  -4 -16    1.75    1.32   0
  -9  -4  16   -0.07    1.41   0
   9   4 -16    1.48    1.79   0
   9  -4 -16   -0.03    0.96   0
  -8  -4  16    1.43    1.29   0
   8  -4 -16    1.77    0.97   0
   8   4 -16    2.03    1.52   0
   8  -4 -16    2.25    1.36   0
   7  -4 -16    0.44    1.00   0
   7   4 -16    1.01    1.74   0
   7   4 -16    1.30    1.70   0
   7  -4 -16    0.63    1.00   0
   6   4 -16   -0.24    1.92   0
   6   4 -16   -1.24    1.69   0
   6  -4 -16   -0.15    0.98   0
   6  -4 -16   -0.82    0.93   0
   5   4 -16    0.35    1.67   0
   5   4 -16    0.03    1.83   0
   5  -4 -16    1.62    1.37   0
   5  -4 -16    1.38    1.34   0
   4   4 -16   -0.69    2.05   0
   4   4 -16    0.84    1.77   0
   4  -4 -16   -0.60    1.39   0
   3   4 -16    0.91    2.70   0
  -3   4  16    1.95    0.98   0
   3   4 -16    0.96    2.59   0
   3  -4 -16    2.03    1.46   0
  -2   4  16    0.28    1.03   0
   2  -4 -16    3.43    1.51   0
  -1   4  16    1.61    1.07   0
   1  -4 -16    5.51    1.55   0
   0  -4 -16   -1.58    1.49   0
   0   4  16   -0.12    1.03   0
  -1  -4 -16    0.67    1.50   0
   1   4  16    1.08    1.50   0
 -11  -5  16   -0.25    1.15   0
  11   5 -16   -1.01    1.79   0
  11  -5 -16    1.34    1.05   0
  11  -5 -16   -2.40    1.51   0
  10   5 -16    1.76    1.70   0
 -10  -5  16    0.55    1.63   0
  10  -5 -16    0.82    1.51   0
  10  -5 -16    0.15    1.05   0
  -9  -5  16    4.00    1.64   0
   9   5 -16    2.19    1.72   0
   9  -5 -16    1.75    1.08   0
   9  -5 -16    1.74    1.48   0
  -8  -5  16    1.52    1.84   0
   8   5 -16    1.04    2.03   0
   8  -5 -16   -0.17    1.05   0
   8  -5 -16   -0.78    1.06   0
   7   5 -16    1.49    1.59   0
   7  -5 -16   -0.00    1.46   0
   7   5 -16    2.17    1.56   0
   7  -5 -16    0.80    1.03   0
   6   5 -16    1.43    2.05   0
   6   5 -16    0.26    1.98   0
   6  -5 -16    1.80    1.03   0
   6  -5 -16    0.03    1.53   0
   5   5 -16   -0.01    2.26   0
   5   5 -16    0.50    2.28   0
   5  -5 -16    1.66    1.09   0
   5  -5 -16    2.44    1.50   0
   4  -5 -16    0.13    1.51   0
  20  -1 -17    0.74    1.58   0
 -20  -1  17    0.66    1.09   0
 -20   1  17    0.65    1.05   0
  20   1 -17   -2.53    1.62   0
  19  -1 -17    3.91    1.56   0
 -19  -1  17    2.57    1.45   0
 -19   1  17    1.91    1.47   0
  19   1 -17    2.05    1.54   0
  18  -1 -17    2.91    1.10   0
 -18  -1  17    2.67    1.40   0
  18   1 -17    4.36    1.01   0
  17  -1 -17    1.26    1.07   0
 -17  -1  17    1.72    1.41   0
  17   1 -17    2.70    1.12   0
  16   1 -17   -0.70    1.41   0
  16  -1 -17   -0.94    1.00   0
  16  -1 -17    1.53    1.34   0
 -16  -1  17    0.43    0.97   0
  15   1 -17    2.05    0.96   0
 -15  -1  17    4.40    1.36   0
  15  -1 -17    2.79    1.44   0
  15  -1 -17    2.11    1.09   0
  14   1 -17    0.89    1.41   0
  14  -1 -17    1.92    1.37   0
  14  -1 -17   -0.90    1.00   0
 -14  -1  17    3.63    1.24   0
  13   1 -17   11.56    1.15   0
  13  -1 -17   10.86    1.42   0
 -13  -1  17   14.91    1.48   0
  13  -1 -17   12.22    1.07   0
  12   1 -17    4.91    1.51   0
  12  -1 -17    4.14    0.94   0
 -12  -1  17    5.21    1.03   0
  12  -1 -17    5.62    0.97   0
  11  -1 -17    4.53    0.95   0
  11   1 -17    3.62    1.07   0
  11   1 -17    3.67    1.05   0
  11  -1 -17    3.44    1.30   0
  10  -1 -17    2.90    0.93   0
  10   1 -17    1.37    1.29   0
  10   1 -17   -0.59    1.48   0
  10  -1 -17    3.86    1.27   0
   9  -1 -17    0.42    0.90   0
   9   1 -17    0.80    0.83   0
   9   1 -17    2.23    0.92   0
   9  -1 -17    1.29    1.29   0
   8   1 -17    4.38    0.96   0
   8  -1 -17    3.93    0.99   0
   8  -1 -17    3.46    0.91   0
   8   1 -17    4.14    1.32   0
   7   1 -17    3.70    1.26   0
   7  -1 -17    3.98    1.27   0
   7  -1 -17    3.71    0.99   0
   7   1 -17    3.25    1.32   0
   6   1 -17    0.70    0.85   0
   6  -1 -17    0.62    1.27   0
   6   1 -17    0.96    1.29   0
   6  -1 -17    1.16    0.99   0
   5   1 -17    2.10    0.99   0
   5  -1 -17    2.39    0.89   0
   5   1 -17    3.33    1.34   0
   5  -1 -17    2.57    1.36   0
   4   1 -17    8.32    1.36   0
   4   1 -17    5.98    1.39   0
   4  -1 -17    8.55    1.41   0
   4  -1 -17    7.91    1.38   0
   3   1 -17   21.37    1.55   0
   3  -1 -17   20.11    1.54   0
   3   1 -17   18.74    1.52   0
   3  -1 -17   19.89    1.20   0
   2   1 -17    6.78    1.45   0
   2   1 -17    5.23    1.39   0
   2  -1 -17    4.83    1.02   0
   2  -1 -17    5.88    1.01   0
   1  -1 -17   -0.70    1.02   0
   1   1 -17    2.10    1.43   0
   1   1 -17    1.48    1.45   0
   1  -1 -17    0.06    1.39   0
   0   1 -17   -0.38    1.49   0
   0  -1 -17    1.21    1.03   0
   0   1 -17    0.12    1.44   0
  -1  -1 -17    6.86    1.47   0
  -1   1 -17    6.14    1.57   0
  -1   1 -17    7.43    1.50   0
   1   1  17    7.60    1.46   0
  -2  -1 -17    0.14    1.46   0
  -2   1 -17   -0.23    1.55   0
  -2   1 -17    0.69    1.52   0
   2   1  17    0.95    1.06   0
  -3  -1 -17    0.58    1.03   0
  -3   1 -17    1.21    1.52   0
   3   1  17    0.60    1.46   0
  -3   1 -17    1.79    1.51   0
  -4  -1 -17    0.20    1.55   0
  -4   1 -17    0.45    1.64   0
   4   1  17    1.83    1.07   0
  -4   1 -17    1.04    1.56   0
  -5   1 -17    1.25    1.62   0
  -5  -1 -17    1.05    1.56   0
  -5   1 -17   -0.63    1.71   0
   5   1  17   -0.62    1.56   0
  19  -2 -17    2.45    1.54   0
  19  -2 -17   -0.66    1.50   0
  19   2 -17   -1.23    1.63   0
 -19  -2  17    2.99    1.53   0
  18  -2 -17    4.29    1.58   0
  18  -2 -17    4.84    1.52   0
  18   2 -17    4.06    1.63   0
 -18  -2  17    3.21    1.05   0
 -17  -2  17   -0.59    1.01   0
  17  -2 -17   -0.39    1.03   0
  17  -2 -17   -1.33    1.52   0
  17   2 -17    0.02    1.46   0
 -16  -2  17    2.91    1.41   0
  16  -2 -17   -0.69    1.42   0
  16  -2 -17   -0.06    1.03   0
  16   2 -17    0.65    1.58   0
 -15  -2  17    2.40    0.99   0
  15  -2 -17    2.53    1.01   0
  15  -2 -17    1.30    0.99   0
  15   2 -17    2.22    1.10   0
  14  -2 -17    4.93    1.05   0
 -14  -2  17    5.12    1.43   0
  14  -2 -17    4.27    1.09   0
  14   2 -17    2.25    1.12   0
  13  -2 -17    3.03    1.00   0
  13  -2 -17    2.14    1.04   0
 -13  -2  17    3.17    1.01   0
  13   2 -17    4.65    1.03   0
  12   2 -17    9.41    1.18   0
  12  -2 -17    8.03    1.05   0
  12  -2 -17   10.22    1.43   0
 -12  -2  17    9.90    1.37   0
  11   2 -17    3.06    1.03   0
  11  -2 -17    3.27    1.38   0
 -11  -2  17    3.05    1.29   0
  11  -2 -17    2.05    0.97   0
  10   2 -17    0.87    1.38   0
  10  -2 -17    2.76    1.30   0
  10  -2 -17    0.24    0.91   0
   9   2 -17    1.45    1.40   0
   9   2 -17    1.87    1.31   0
   9  -2 -17    1.68    1.28   0
   9  -2 -17    1.66    1.26   0
   8   2 -17    1.39    1.37   0
   8   2 -17    2.27    1.32   0
   8  -2 -17    0.48    1.30   0
   8  -2 -17    0.31    1.27   0
   7  -2 -17    5.94    1.33   0
   7   2 -17    4.91    1.47   0
   7   2 -17    5.85    1.37   0
   7  -2 -17    3.56    0.95   0
   6   2 -17    6.00    1.49   0
   6  -2 -17    3.76    0.91   0
   6   2 -17    3.46    1.02   0
   6  -2 -17    3.52    1.21   0
   5  -2 -17    3.15    0.95   0
   5   2 -17    1.93    1.49   0
   5   2 -17    1.32    0.93   0
   5  -2 -17    2.87    0.89   0
   4   2 -17    5.47    1.52   0
   4   2 -17    4.17    1.47   0
   4  -2 -17    6.05    1.26   0
   4  -2 -17    5.36    1.33   0
   3  -2 -17    0.19    0.89   0
   3   2 -17    0.34    1.43   0
   3   2 -17    1.04    1.37   0
   3  -2 -17    1.85    1.35   0
   2   2 -17    0.31    1.47   0
   2   2 -17   -0.63    1.70   0
   2  -2 -17    0.76    1.00   0
  -1   2  17    3.49    1.41   0
   1   2 -17    4.60    1.65   0
   1   2 -17    3.86    1.57   0
   1  -2 -17    2.90    1.00   0
   0   2 -17    0.86    1.71   0
   0   2  17    0.59    1.42   0
   0   2 -17    1.32    1.50   0
   0  -2 -17    0.37    1.37   0
  -1  -2 -17    1.98    1.46   0
  -1   2 -17    0.76    1.55   0
   1   2  17    0.35    0.99   0
  -1   2 -17    1.13    1.78   0
  -2  -2 -17    1.79    1.45   0
  -2   2 -17    1.77    1.59   0
   2   2  17    3.01    1.52   0
  -2   2 -17    2.80    1.62   0
  -3   2 -17    0.77    1.94   0
  -3  -2 -17   -0.75    1.06   0
  -3   2 -17   -0.45    2.00   0
   3   2  17   -0.11    1.45   0
  -4   2 -17    1.96    2.16   0
  -4  -2 -17    1.90    1.13   0
   4   2  17    2.15    1.57   0
  -4   2 -17    1.55    2.22   0
  18  -3 -17    1.65    1.09   0
  18   3 -17    0.71    1.19   0
 -18  -3  17    1.60    1.11   0
  17  -3 -17    3.02    1.08   0
  17  -3 -17    4.95    1.56   0
  17   3 -17    3.25    1.67   0
 -17  -3  17    2.66    1.51   0
  16  -3 -17    2.58    1.44   0
  16   3 -17    2.69    1.09   0
  16  -3 -17    1.73    1.44   0
 -16  -3  17    2.10    1.04   0
 -15  -3  17    2.20    1.42   0
  15  -3 -17    2.28    1.48   0
  15   3 -17    4.06    1.62   0
  15  -3 -17    1.13    1.47   0
 -14  -3  17    0.31    1.01   0
  14  -3 -17    1.09    0.98   0
  14   3 -17    1.62    1.11   0
  14  -3 -17    1.54    1.40   0
  13  -3 -17    0.88    1.00   0
 -13  -3  17    0.15    1.45   0
  13  -3 -17   -1.71    0.99   0
  13   3 -17    0.77    1.51   0
  12  -3 -17   -0.04    1.01   0
  12  -3 -17    2.37    1.34   0
 -12  -3  17    0.44    1.35   0
  12   3 -17    0.88    1.55   0
 -11  -3  17   -0.73    1.39   0
  11  -3 -17    0.25    0.96   0
  11  -3 -17   -0.22    1.34   0
  11   3 -17    0.50    1.09   0
 -10  -3  17    0.28    0.93   0
  10  -3 -17   -1.68    0.98   0
  10  -3 -17    0.25    0.94   0
  10   3 -17   -0.78    1.03   0
   9  -3 -17    2.57    0.99   0
   9   3 -17    1.62    1.53   0
   9  -3 -17    0.45    0.96   0
   8  -3 -17    1.02    0.98   0
   8   3 -17   -0.22    1.39   0
   8  -3 -17    0.28    1.35   0
   8   3 -17   -0.10    1.51   0
   7   3 -17    0.06    1.43   0
   7  -3 -17    1.71    1.40   0
   7  -3 -17    0.45    1.37   0
   7   3 -17    0.11    1.66   0
   6  -3 -17    2.68    1.41   0
   6   3 -17    2.49    1.37   0
   6  -3 -17    2.55    1.38   0
   6   3 -17    3.64    1.76   0
   5   3 -17    0.11    1.36   0
   5  -3 -17   -1.41    1.38   0
   5  -3 -17    0.80    0.91   0
   5   3 -17   -0.58    1.59   0
   4  -3 -17    1.25    1.33   0
   4   3 -17    0.54    1.39   0
   4  -3 -17   -1.01    0.99   0
   4   3 -17    0.50    1.66   0
   3   3 -17    0.47    1.75   0
   3  -3 -17    0.78    0.93   0
   3   3 -17   -0.38    1.69   0
  -2   3  17    1.35    1.40   0
   2   3 -17   -0.28    1.88   0
   2  -3 -17    0.40    1.41   0
   2   3 -17    0.16    2.07   0
   1   3 -17    0.00    2.20   0
  -1   3  17    1.53    1.37   0
   1   3 -17   -0.05    2.04   0
   1  -3 -17    1.33    1.03   0
   0  -3 -17    1.87    1.43   0
   0   3 -17   -0.08    2.71   0
   0   3  17   -0.31    1.42   0
   0   3 -17    0.37    2.60   0
  -1  -3 -17    0.28    1.48   0
   1   3  17    0.65    0.96   0
  -2  -3 -17   -0.06    1.08   0
   2   3  17    0.72    1.47   0
  15   4 -17   -0.27    1.14   0
  15  -4 -17    1.73    1.47   0
 -15  -4  17    1.25    1.12   0
  15  -4 -17    1.09    1.09   0
  14  -4 -17    3.47    1.11   0
  14   4 -17    2.02    1.17   0
  14  -4 -17    3.64    1.51   0
 -14  -4  17    3.11    1.51   0
 -13  -4  17    1.69    1.58   0
  13  -4 -17    0.22    1.06   0
  13   4 -17    0.89    1.72   0
  13  -4 -17    3.04    1.49   0
  12  -4 -17    2.07    1.00   0
 -12  -4  17   -0.15    1.55   0
  12   4 -17    1.42    1.24   0
  12  -4 -17   -0.71    1.48   0
  11   4 -17    0.35    1.60   0
  11  -4 -17    0.27    1.05   0
  11  -4 -17   -1.55    1.45   0
 -11  -4  17   -0.34    1.41   0
  10   4 -17   -1.01    1.70   0
 -10  -4  17   -0.16    1.41   0
  10  -4 -17    1.31    1.04   0
  10  -4 -17   -0.59    1.02   0
   9  -4 -17    0.70    1.02   0
  -9  -4  17   -0.21    1.10   0
   9   4 -17    0.90    1.76   0
   9  -4 -17    0.57    1.03   0
   8   4 -17    0.94    1.48   0
   8  -4 -17   -0.53    1.44   0
   8   4 -17    1.92    1.70   0
   8  -4 -17    2.80    1.49   0
   7  -4 -17    1.92    1.44   0
   7   4 -17    1.03    1.51   0
   7   4 -17    1.19    1.75   0
   7  -4 -17    2.28    1.46   0
   6   4 -17    3.55    1.76   0
   6  -4 -17    4.01    1.05   0
   6   4 -17    3.65    1.88   0
   6  -4 -17    2.55    1.06   0
   5   4 -17    0.23    2.05   0
   5   4 -17    0.96    1.84   0
   5  -4 -17    1.92    1.07   0
   5  -4 -17    0.76    1.47   0
   4   4 -17    1.56    2.00   0
   4   4 -17    0.33    2.14   0
   4  -4 -17    0.70    1.45   0
   3  -4 -17    6.36    1.53   0
  -2   4  17    1.75    1.52   0
   2  -4 -17    3.36    1.51   0
   1  -4 -17    1.12    1.49   0
  -1   4  17   -0.22    1.49   0
  20   0 -18    1.72    1.63   0
 -20   0  18    1.59    1.52   0
  19   0 -18   -0.29    1.08   0
 -19   0  18    1.99    1.48   0
  18   0 -18   -0.98    1.62   0
 -18   0  18   -0.54    1.52   0
  17   0 -18   -0.67    1.06   0
 -17   0  18    0.51    0.98   0
  16   0 -18   -1.79    1.00   0
  15   0 -18    0.77    1.48   0
  14   0 -18    2.92    1.06   0
  14   0 -18    2.92    1.31   0
  13   0 -18   -1.09    1.19   0
  13   0 -18    0.54    1.00   0
  12   0 -18    8.13    1.02   0
  12   0 -18   11.05    1.39   0
  11   0 -18    1.14    0.94   0
  11   0 -18    2.13    1.49   0
  10   0 -18    0.56    0.86   0
  10   0 -18    2.87    1.00   0
   9   0 -18    5.31    1.34   0
   9   0 -18    3.54    1.41   0
   8   0 -18    1.17    1.49   0
   8   0 -18    1.50    0.92   0
   7   0 -18   14.23    1.53   0
   7   0 -18   10.94    1.09   0
   6   0 -18    1.01    0.92   0
   6   0 -18    0.05    0.90   0
   5   0 -18    4.31    1.37   0
   5   0 -18    3.13    1.38   0
   4   0 -18   24.32    1.24   0
   4   0 -18   28.31    1.58   0
   3   0 -18   12.19    1.43   0
   3   0 -18   11.90    1.44   0
   2   0 -18    1.58    1.38   0
   2   0 -18    0.60    1.42   0
   1   0 -18    6.46    1.32   0
   1   0 -18    5.96    1.43   0
   0   0 -18    1.27    1.39   0
   0   0 -18    0.51    1.39   0
  -1   0 -18    2.87    1.45   0
  -1   0 -18    3.05    1.46   0
  -2   0 -18    3.75    1.48   0
  -2   0 -18    3.65    1.48   0
  -3   0 -18    0.97    1.53   0
  -3   0 -18   -0.49    1.49   0
  19  -1 -18    2.18    1.56   0
 -19  -1  18    1.55    1.50   0
  19   1 -18    2.14    1.13   0
 -18  -1  18    2.73    1.49   0
  18  -1 -18   -2.26    1.10   0
  18  -1 -18    1.88    1.47   0
  18   1 -18   -1.01    1.07   0
  17   1 -18   -2.07    1.42   0
 -17  -1  18    2.21    1.36   0
  17  -1 -18   -0.68    1.02   0
  17  -1 -18    0.78    1.05   0
  16   1 -18    2.54    1.48   0
  16  -1 -18   -0.04    1.03   0
  16  -1 -18   -2.16    1.40   0
 -16  -1  18    0.83    0.97   0
  15   1 -18    0.69    1.00   0
 -15  -1  18    1.61    0.92   0
  15  -1 -18    1.21    0.96   0
  15  -1 -18    0.79    1.42   0
  14   1 -18   -0.94    1.47   0
 -14  -1  18    0.21    0.89   0
  14  -1 -18    0.98    0.97   0
  14  -1 -18    1.76    1.41   0
  13   1 -18   -1.60    1.44   0
  13  -1 -18    0.83    1.39   0
  13  -1 -18    1.32    1.43   0
  12   1 -18    0.36    1.07   0
  12   1 -18    0.50    0.98   0
  12  -1 -18    0.01    1.36   0
  12  -1 -18    0.42    1.35   0
  11  -1 -18    5.03    0.97   0
  11   1 -18    5.29    1.52   0
  11   1 -18    3.61    0.98   0
  11  -1 -18    5.38    1.31   0
  10  -1 -18    0.89    0.94   0
  10   1 -18    0.44    0.86   0
  10   1 -18    0.61    1.04   0
  10  -1 -18    0.88    1.27   0
   9  -1 -18   -0.24    0.85   0
   9   1 -18    0.46    1.24   0
   9   1 -18    2.99    1.50   0
   9  -1 -18    1.32    1.18   0
   8  -1 -18    0.96    1.25   0
   8   1 -18    1.66    1.29   0
   8  -1 -18    1.18    1.24   0
   8   1 -18    0.17    1.00   0
   7   1 -18    0.50    0.93   0
   7  -1 -18    0.84    1.38   0
   7  -1 -18    0.17    1.26   0
   7   1 -18   -0.26    1.31   0
   6   1 -18   -0.42    1.25   0
   6  -1 -18   -0.39    0.94   0
   6   1 -18    1.04    0.96   0
   6  -1 -18    2.32    1.32   0
   5   1 -18   25.43    1.61   0
   5  -1 -18   20.51    1.21   0
   5   1 -18   21.86    1.57   0
   5  -1 -18   19.83    1.24   0
   4   1 -18    3.76    1.02   0
   4  -1 -18    4.98    1.42   0
   4   1 -18    3.28    0.99   0
   4  -1 -18    1.63    1.01   0
   3   1 -18   -0.05    1.39   0
   3   1 -18   -0.74    1.34   0
   3  -1 -18   -0.60    1.00   0
   3  -1 -18   -0.55    1.05   0
   2  -1 -18   -0.50    0.97   0
   2   1 -18    0.15    1.44   0
   2   1 -18    0.06    1.32   0
   2  -1 -18    0.05    1.36   0
   1  -1 -18    0.39    1.34   0
   1   1 -18    1.33    1.46   0
   1   1 -18    0.37    1.38   0
   1  -1 -18    0.41    1.28   0
   0  -1 -18    0.85    1.39   0
   0   1 -18    0.40    1.16   0
   0  -1 -18    1.42    1.41   0
   0   1 -18    0.68    1.62   0
  -1  -1 -18    1.05    1.07   0
  -1   1 -18    0.49    1.51   0
  -1   1 -18   -0.29    1.52   0
  -2   1 -18   -0.44    1.61   0
  -2  -1 -18    1.00    1.47   0
  -2   1 -18    0.08    1.57   0
  -3  -1 -18   -0.70    1.50   0
  -3   1 -18   -0.34    1.63   0
  -3   1 -18   -0.01    1.66   0
   3   1  18   -0.45    1.05   0
  19  -2 -18    0.90    1.14   0
 -18  -2  18    0.25    1.49   0
  18  -2 -18    2.48    1.56   0
  18  -2 -18    1.92    1.06   0
  18   2 -18    2.54    1.59   0
  17  -2 -18   -0.64    1.02   0
 -17  -2  18   -0.03    1.44   0
  17  -2 -18    4.26    1.49   0
  17   2 -18    3.55    1.59   0
  16  -2 -18    2.27    1.50   0
 -16  -2  18    1.89    1.05   0
  16  -2 -18    3.93    1.49   0
  16   2 -18    1.80    1.57   0
  15  -2 -18    1.30    1.39   0
  15  -2 -18    0.62    1.44   0
  15   2 -18    1.89    1.55   0
 -15  -2  18   -0.46    1.42   0
 -14  -2  18    3.76    1.42   0
  14  -2 -18    3.94    1.41   0
  14  -2 -18    3.75    1.43   0
  14   2 -18    4.22    1.14   0
  13   2 -18   -0.07    1.06   0
 -13  -2  18   -0.13    0.96   0
  13  -2 -18    2.49    1.33   0
  13  -2 -18    2.28    1.42   0
  12   2 -18    0.99    1.10   0
  12  -2 -18    2.31    1.42   0
  12  -2 -18    0.28    0.97   0
 -12  -2  18    0.54    1.26   0
  11   2 -18   -0.01    1.02   0
  11  -2 -18    1.66    1.40   0
  11  -2 -18   -0.94    1.42   0
  10   2 -18    0.51    0.99   0
  10   2 -18   -0.36    1.00   0
  10  -2 -18   -0.68    1.01   0
  10  -2 -18    0.62    0.95   0
   9   2 -18    6.95    1.50   0
   9   2 -18    3.25    1.36   0
   9  -2 -18    5.79    1.03   0
   9  -2 -18    4.86    0.98   0
   8   2 -18    5.32    1.53   0
   8   2 -18    6.97    1.39   0
   8  -2 -18    6.55    0.97   0
   8  -2 -18    7.52    1.04   0
   7  -2 -18    1.11    1.34   0
   7   2 -18    2.34    1.47   0
   7   2 -18   -0.14    0.99   0
   7  -2 -18    1.12    0.92   0
   6   2 -18    3.10    1.48   0
   6  -2 -18    2.49    0.93   0
   6   2 -18    1.39    1.38   0
   6  -2 -18    2.52    1.36   0
   5   2 -18    1.86    1.59   0
   5   2 -18    2.08    1.40   0
   5  -2 -18    0.88    0.98   0
   5  -2 -18    3.74    1.27   0
   4  -2 -18   -0.04    0.92   0
   4   2 -18    0.91    1.50   0
   4   2 -18    1.03    1.46   0
   4  -2 -18    2.33    1.34   0
   3  -2 -18    0.83    1.40   0
   3   2 -18   -0.89    1.57   0
   3   2 -18    0.02    1.44   0
   3  -2 -18    0.25    1.00   0
   2  -2 -18    3.58    1.41   0
   2   2 -18    2.01    1.51   0
   2   2 -18    2.51    1.44   0
   2  -2 -18    5.93    1.40   0
   1   2 -18    0.48    1.49   0
   1  -2 -18   -0.24    1.48   0
   1   2 -18    0.23    1.73   0
   0   2 -18    1.51    1.87   0
   0   2  18    0.08    1.51   0
   0   2 -18    0.26    1.93   0
   0  -2 -18    0.65    1.01   0
  -1  -2 -18   -0.86    0.99   0
  -1   2 -18    0.16    1.92   0
   1   2  18    0.47    1.10   0
[truncated: 27,166 more chars]
