# Supplementary material for: Crystal structure and Hirshfeld surface analysis of (E)-N-(4-propyl­oxybenzyl­idene)benzo[d]thia­zol-2-amine
Source: Acta Crystallogr E Crystallogr Commun. 2020 Sep 4;76(Pt 10):1591–4. doi: 10.1107/S2056989020012128 (PMC7534222; doi:10.1107/S2056989020012128)
Supplement: Supplementary file 2 [file e-76-01591-Isup2.hkl]

data_I                                                                          
_shelx_title ' shelxt_a.res in P2(1)/c'                                         
_shelx_refln_list_code          4                                               
_shelx_F_calc_maximum      270.94                                               
_exptl_crystal_F_000       624.00                                               
_reflns_d_resolution_high  0.8107                                               
                                                                                
loop_                                                                           
 _space_group_symop_operation_xyz                                               
 'x, y, z'                                                                      
 '-x, y+1/2, -z+1/2'                                                            
 '-x, -y, -z'                                                                   
 'x, -y-1/2, z-1/2'                                                             
                                                                                
_cell_length_a    17.2510                                                       
_cell_length_b     5.6849                                                       
_cell_length_c    17.3101                                                       
_cell_angle_alpha  90.000                                                       
_cell_angle_beta  116.958                                                       
_cell_angle_gamma  90.000                                                       
                                                                                
_shelx_F_squared_multiplier     1.000                                           
                                                                                
loop_                                                                           
 _refln_index_h                                                                 
 _refln_index_k                                                                 
 _refln_index_l                                                                 
 _refln_F_squared_calc                                                          
 _refln_F_squared_meas                                                          
 _refln_F_squared_sigma                                                         
 _refln_observed_status                                                         
   2   0   0       1454.00       1488.29        42.14 o                         
   3   0   0       1976.06       2058.16        53.31 o                         
   4   0   0        604.78        588.55        27.87 o                         
   5   0   0       2365.16       2484.25        54.10 o                         
   6   0   0       4172.18       4288.08       144.46 o                         
   7   0   0         42.71         68.15         9.95 o                         
   8   0   0        659.82        626.19        31.88 o                         
   9   0   0        138.18        131.91         9.64 o                         
  10   0   0          5.09          0.71         7.64 o                         
  11   0   0        391.06        369.28        15.42 o                         
  12   0   0         88.86         86.88         8.51 o                         
  13   0   0         74.55         77.71         7.12 o                         
  14   0   0        321.75        308.30        35.98 o                         
  15   0   0         98.19         92.67         8.49 o                         
  16   0   0         63.48         54.63         8.06 o                         
  17   0   0         48.99         48.94         6.26 o                         
  18   0   0          3.21         10.59         5.79 o                         
   1   1   0      12968.96      13053.89       289.15 o                         
   2   1   0          1.63          4.37         8.76 o                         
   3   1   0       1979.00       1936.02        27.17 o                         
   4   1   0        562.41        542.18        10.11 o                         
   5   1   0        335.92        355.89         7.93 o                         
   6   1   0         32.99         33.68         6.48 o                         
   7   1   0        527.51        484.95        11.68 o                         
   8   1   0          4.80          5.56         5.65 o                         
   9   1   0          0.04         11.95         5.55 o                         
  10   1   0         20.87         19.70         5.56 o                         
  11   1   0          5.19         15.52         5.85 o                         
  12   1   0        596.63        604.93        17.38 o                         
  13   1   0         26.44         26.45         4.78 o                         
  14   1   0          6.86         15.06         4.16 o                         
  15   1   0         61.05         64.90         4.81 o                         
  16   1   0          0.01          6.32         4.58 o                         
  17   1   0          3.17          2.47         4.49 o                         
  18   1   0          9.23          8.06         4.54 o                         
   0   2   0          4.43         -0.47         7.88 o                         
   1   2   0        432.02        423.64         8.94 o                         
   2   2   0       1940.15       1924.41        22.84 o                         
   3   2   0        146.99        136.79         6.45 o                         
   4   2   0        158.58        168.01         6.79 o                         
   5   2   0       1990.28       2066.39        29.09 o                         
   6   2   0         24.16         27.45         5.61 o                         
   7   2   0         19.43         18.12         5.26 o                         
   8   2   0        494.51        502.39        10.29 o                         
   9   2   0         75.70         75.00         6.38 o                         
  10   2   0         48.52         49.12         5.04 o                         
  11   2   0         75.74         77.97         4.76 o                         
  12   2   0         81.46         82.32         8.12 o                         
  13   2   0         53.26         49.01         5.27 o                         
  14   2   0        153.50        165.15         5.58 o                         
  15   2   0          0.16          7.51         4.40 o                         
  16   2   0        163.86        169.39        12.30 o                         
  17   2   0         11.99         19.71         4.79 o                         
  18   2   0          0.09         12.70         5.22 o                         
   1   3   0         98.88         94.98         5.95 o                         
   2   3   0          6.29         10.75         5.43 o                         
   3   3   0        143.01        137.54         5.66 o                         
   4   3   0       1936.40       1967.00        11.59 o                         
   5   3   0        140.36        143.99         6.24 o                         
   6   3   0        201.82        230.80         6.74 o                         
   7   3   0        213.21        203.66         5.98 o                         
   8   3   0         21.91         19.66         4.80 o                         
   9   3   0        291.56        288.30         6.37 o                         
  10   3   0        431.02        415.74         6.59 o                         
  11   3   0          4.32          3.16         5.25 o                         
  12   3   0         36.10         36.02         5.40 o                         
  13   3   0        271.86        267.17         6.12 o                         
  14   3   0         30.06         21.30         5.11 o                         
  15   3   0         64.90         71.08         5.23 o                         
  16   3   0          6.62          9.27         5.37 o                         
  17   3   0         42.75         44.86         5.59 o                         
   0   4   0        587.93        569.01        10.54 o                         
   1   4   0        242.36        229.66         5.78 o                         
   2   4   0        154.58        154.04         5.66 o                         
   3   4   0        159.77        156.68         6.84 o                         
   4   4   0          0.27         -1.72         4.39 o                         
   5   4   0         82.75         77.18         5.59 o                         
   6   4   0         13.20         11.31         4.60 o                         
   7   4   0          8.47         12.29         5.15 o                         
   8   4   0          0.65          3.17         4.90 o                         
   9   4   0         10.28         11.02         4.61 o                         
  10   4   0          0.00         -0.49         5.00 o                         
  11   4   0          6.89          3.80         4.60 o                         
  12   4   0         19.01         27.32         4.83 o                         
  13   4   0         26.85         24.56         5.44 o                         
  14   4   0          1.80          7.54         5.56 o                         
  15   4   0          0.04          2.38         6.42 o                         
   1   5   0        784.42        775.37         9.88 o                         
   2   5   0         32.04         34.06         4.50 o                         
   3   5   0          8.56          3.19         4.81 o                         
   4   5   0         36.75         38.58         5.67 o                         
   5   5   0         22.46         24.41         5.41 o                         
   6   5   0          3.64         11.28         5.32 o                         
   7   5   0         21.52         25.79         5.85 o                         
   8   5   0          5.47         -3.48         5.26 o                         
   9   5   0          0.09         -0.86         5.03 o                         
  10   5   0         27.21         35.73         5.69 o                         
  11   5   0          5.17          3.64         6.36 o                         
  12   5   0         24.55         27.46         5.76 o                         
  13   5   0          5.74          4.20         5.93 o                         
   0   6   0         54.26         53.90         8.30 o                         
   1   6   0        100.82         92.51         5.04 o                         
   2   6   0         64.80         61.60         5.79 o                         
   3   6   0          0.03          4.20         5.68 o                         
   4   6   0         15.72         12.88         5.20 o                         
   5   6   0          0.62          1.03         5.95 o                         
   6   6   0         46.85         45.55         6.23 o                         
   7   6   0          0.07         -0.52         5.72 o                         
   8   6   0          0.94          7.63         5.68 o                         
   9   6   0         11.46         13.02         6.92 o                         
   1   7   0          1.85          7.09         5.55 o                         
 -19   1   1          2.60          6.50         4.39 o                         
 -18   1   1          1.69          4.31         5.91 o                         
 -17   1   1          4.25          8.93         5.23 o                         
 -16   1   1         17.98         15.81         4.64 o                         
 -15   1   1         35.26         29.78         4.48 o                         
 -14   1   1          0.30          8.78         5.56 o                         
 -13   1   1         49.34         58.52         6.00 o                         
 -12   1   1         14.92         18.74         5.25 o                         
 -11   1   1          3.28          4.52         4.82 o                         
 -10   1   1          6.76         16.56         5.52 o                         
  -9   1   1       1250.88       1304.65        28.25 o                         
  -8   1   1         47.18         53.83         6.01 o                         
  -7   1   1        470.88        451.77         9.50 o                         
  -6   1   1         91.16         96.07         6.93 o                         
  -5   1   1       2901.48       2977.70        22.95 o                         
  -4   1   1         58.46         55.02         7.44 o                         
  -3   1   1          6.58         11.89         7.72 o                         
  -2   1   1      11527.57      12011.27       178.25 o                         
  -1   1   1       2270.99       2273.05        35.72 o                         
   0   1   1       3499.28       3504.37        65.38 o                         
   1   1   1        148.89        144.67        11.70 o                         
   2   1   1        624.51        652.42        14.09 o                         
   3   1   1          6.47          6.86         7.74 o                         
   4   1   1       1049.39        978.91        18.27 o                         
   5   1   1        136.16        140.83         7.10 o                         
   6   1   1       1666.86       1723.13        24.64 o                         
   7   1   1        513.60        497.56        14.36 o                         
   8   1   1         69.64         75.21         5.20 o                         
   9   1   1       1754.88       1801.19        52.78 o                         
  10   1   1         15.70         16.97         5.34 o                         
  11   1   1        923.44        934.20        21.15 o                         
  12   1   1         36.95         37.32         5.28 o                         
  13   1   1         70.70         77.52         5.09 o                         
  14   1   1         44.68         42.41         4.74 o                         
  15   1   1         17.97         21.03         5.16 o                         
  16   1   1         18.01         22.61         5.13 o                         
  17   1   1         25.59         39.62         5.22 o                         
  18   1   1          4.80          6.98         5.26 o                         
 -18   2   1          0.00         -3.05         5.09 o                         
 -17   2   1         16.92         16.64         8.82 o                         
 -16   2   1          3.68         10.90         5.22 o                         
 -15   2   1         16.10         23.89         5.16 o                         
 -14   2   1          1.58          5.61         5.07 o                         
 -13   2   1          0.00          1.45         4.59 o                         
 -12   2   1          1.90         -0.03         4.46 o                         
 -11   2   1          2.34          7.56         5.19 o                         
 -10   2   1         91.29         84.68         5.15 o                         
  -9   2   1        133.60        126.14         6.31 o                         
  -8   2   1        666.31        621.28        10.92 o                         
  -7   2   1         17.71         24.98         5.00 o                         
  -6   2   1       1373.22       1365.48        10.63 o                         
  -5   2   1        685.94        719.87         9.69 o                         
  -4   2   1       1310.42       1382.13        13.22 o                         
  -3   2   1       1032.31       1106.96        26.97 o                         
  -2   2   1         12.45          6.49         6.04 o                         
  -1   2   1        208.68        201.82         6.82 o                         
   0   2   1       1635.46       1562.42        27.94 o                         
   1   2   1        123.18        122.52         7.18 o                         
   2   2   1         49.25         45.12         5.70 o                         
   3   2   1        393.99        370.36         8.75 o                         
   4   2   1         63.75         77.06         5.88 o                         
   5   2   1        338.51        311.51         9.17 o                         
   6   2   1         62.69         58.92         5.64 o                         
   7   2   1        170.43        175.56         6.78 o                         
   8   2   1        445.20        430.35         7.47 o                         
   9   2   1          5.51          4.14         5.12 o                         
  10   2   1         24.17         28.63         4.78 o                         
  11   2   1          4.31         13.70         4.92 o                         
  12   2   1        505.62        521.39        10.50 o                         
  13   2   1          0.98          3.85         5.01 o                         
  14   2   1        137.22        137.83         5.88 o                         
  15   2   1         19.91         20.42         5.56 o                         
  16   2   1         11.17         25.05         6.15 o                         
  17   2   1          0.30         -2.67         4.69 o                         
 -17   3   1         27.25         27.07         6.22 o                         
 -16   3   1         13.66         16.19         5.94 o                         
 -15   3   1          0.20          1.48         5.20 o                         
 -14   3   1         18.86         23.89         5.75 o                         
 -13   3   1          6.07          5.98         5.14 o                         
 -12   3   1         20.85         29.84         5.81 o                         
 -11   3   1         10.14          7.87         6.77 o                         
 -10   3   1          6.40          2.58         5.40 o                         
  -9   3   1         43.22         31.49         5.56 o                         
  -8   3   1          1.41          8.88         5.06 o                         
  -7   3   1         10.01          9.92         5.08 o                         
  -6   3   1         19.60         23.51         5.78 o                         
  -5   3   1        585.43        615.21         7.65 o                         
  -4   3   1        315.70        342.31         5.99 o                         
  -3   3   1         89.98         96.62         5.96 o                         
  -2   3   1         40.22         39.57         5.31 o                         
  -1   3   1          0.04          5.08         5.00 o                         
   0   3   1         41.65         48.51         5.30 o                         
   1   3   1         29.04         20.23         5.53 o                         
   2   3   1        267.92        272.47         5.98 o                         
   3   3   1         14.41         16.32         5.07 o                         
   4   3   1         18.20         16.66         5.65 o                         
   5   3   1         97.50        101.09         6.05 o                         
   6   3   1         22.91         28.26         5.49 o                         
   7   3   1          9.87         16.04         5.99 o                         
   8   3   1         66.35         68.70         6.05 o                         
   9   3   1         28.13         28.72         5.21 o                         
  10   3   1          1.16          6.69         7.16 o                         
  11   3   1         72.43         74.30         5.09 o                         
  12   3   1         51.80         53.22         5.30 o                         
  13   3   1         12.00         18.54         4.62 o                         
  14   3   1          0.14          6.60         5.42 o                         
  15   3   1          8.37         12.41         5.26 o                         
  16   3   1         25.14         32.78         5.98 o                         
 -16   4   1          9.71         11.42         5.20 o                         
 -15   4   1          3.75          1.59         5.41 o                         
 -14   4   1          7.31         12.77         5.33 o                         
 -13   4   1         43.64         45.11         4.89 o                         
 -12   4   1         76.69         75.64         5.29 o                         
 -11   4   1         17.23         25.60         5.73 o                         
 -10   4   1         34.19         30.29         5.24 o                         
  -9   4   1        117.90        122.88         6.00 o                         
  -8   4   1        118.56        120.96         5.93 o                         
  -7   4   1         37.10         37.36         5.05 o                         
  -6   4   1        134.31        136.64         5.51 o                         
  -5   4   1         65.92         73.50         5.08 o                         
  -4   4   1        927.81        916.42        14.74 o                         
  -3   4   1          1.71          5.38         4.46 o                         
  -2   4   1         93.81         98.71         5.46 o                         
  -1   4   1        484.82        462.66         6.66 o                         
   0   4   1         75.00         72.29         5.35 o                         
   1   4   1        313.03        298.63         6.01 o                         
   2   4   1         25.09         23.07         5.11 o                         
   3   4   1          0.91          5.60         5.00 o                         
   4   4   1         45.49         41.46         5.33 o                         
   5   4   1         77.79         78.92         5.45 o                         
   6   4   1          2.67          5.16         4.63 o                         
   7   4   1        122.00        123.30         5.64 o                         
   8   4   1          5.70          6.27         6.62 o                         
   9   4   1         17.38         13.25         5.52 o                         
  10   4   1        372.29        387.82         7.37 o                         
  11   4   1         86.11         82.37         5.28 o                         
  12   4   1          0.29          3.24         6.37 o                         
  13   4   1         34.55         43.99         6.41 o                         
  14   4   1          0.64          6.18         5.71 o                         
  15   4   1          2.73          6.76         5.14 o                         
 -13   5   1         17.17         10.64         5.47 o                         
 -12   5   1         39.78         33.33         5.68 o                         
 -11   5   1         40.05         37.58         5.48 o                         
 -10   5   1         42.19         53.92         5.43 o                         
  -9   5   1          1.96          8.49         5.16 o                         
  -8   5   1          5.84          4.97         5.03 o                         
  -7   5   1          0.07          1.91         5.68 o                         
  -6   5   1          1.00          4.00         5.42 o                         
  -5   5   1         83.97         80.21         5.66 o                         
  -4   5   1          3.95         13.74         6.19 o                         
  -3   5   1        171.75        177.39         5.55 o                         
  -2   5   1        335.27        331.06         6.82 o                         
  -1   5   1        171.64        163.16         5.57 o                         
   0   5   1         68.51         70.18         5.50 o                         
   1   5   1         72.39         69.68         5.11 o                         
   2   5   1         25.61         22.83         5.43 o                         
   3   5   1         41.28         47.29         4.54 o                         
   4   5   1         29.42         31.45         5.08 o                         
   5   5   1          1.18          3.05         5.86 o                         
   6   5   1         26.67         26.47         5.49 o                         
   7   5   1          0.12         -0.27         5.25 o                         
   8   5   1         11.40         15.62         6.25 o                         
   9   5   1         11.19          9.45         5.49 o                         
  10   5   1         29.55         22.62         6.91 o                         
  11   5   1          0.63          8.56         7.19 o                         
  12   5   1         39.46         48.96         8.70 o                         
 -10   6   1         18.46         24.02         6.08 o                         
  -9   6   1          0.31          6.32         5.35 o                         
  -8   6   1         45.22         42.59         5.63 o                         
  -7   6   1          2.06          1.02         5.20 o                         
  -6   6   1         17.52         24.40         4.75 o                         
  -5   6   1          0.91          4.09         5.48 o                         
  -4   6   1         25.39         26.54         4.64 o                         
  -3   6   1         77.14         68.43         5.88 o                         
  -2   6   1          0.97         -1.57         5.56 o                         
  -1   6   1          0.28          1.12         5.59 o                         
   0   6   1          1.10          1.25         5.48 o                         
   1   6   1          0.01          1.33         5.51 o                         
   2   6   1          0.42          5.82         5.58 o                         
   3   6   1          1.98          8.99         6.43 o                         
   4   6   1         21.64         27.91         5.38 o                         
   5   6   1         15.69         15.99         4.83 o                         
   6   6   1          0.10         -1.29         5.12 o                         
   7   6   1          9.40         16.64         5.86 o                         
   8   6   1          2.70         -2.77         7.19 o                         
   9   6   1          5.81          6.33         8.37 o                         
  -1   7   1          2.46          2.72         5.46 o                         
   0   7   1          3.07          5.46         5.27 o                         
 -19   0   2          1.64         10.80         8.29 o                         
 -18   0   2         13.41         21.44        11.81 o                         
 -17   0   2         83.83        101.53        14.59 o                         
 -16   0   2          2.90         19.16         8.06 o                         
 -15   0   2          0.89          1.63         6.10 o                         
 -14   0   2       1698.37       1747.11        34.23 o                         
 -13   0   2        751.53        756.83        32.68 o                         
 -12   0   2        856.91        841.20        34.07 o                         
 -11   0   2        816.68        866.45        30.53 o                         
 -10   0   2        895.94        932.62        49.97 o                         
  -9   0   2        491.03        513.33        12.12 o                         
  -8   0   2         23.18         19.58         7.72 o                         
  -7   0   2        906.49        941.10        41.14 o                         
  -6   0   2        460.28        431.23        10.93 o                         
  -5   0   2       2240.85       2284.50        35.62 o                         
  -4   0   2       7950.60       8248.24        39.56 o                         
  -3   0   2       2379.80       2719.15        26.84 o                         
  -2   0   2        431.86        585.06        21.87 o                         
  -1   0   2       5706.37       6148.41       239.31 o                         
   0   0   2       7728.22       7662.13        58.27 o                         
   1   0   2        113.45        108.04        13.89 o                         
   2   0   2        218.72        201.00        13.60 o                         
   3   0   2        279.11        301.66        15.10 o                         
   4   0   2       1236.22       1149.74        22.86 o                         
   5   0   2        115.44        112.73        10.69 o                         
   6   0   2        259.86        250.52         9.47 o                         
   7   0   2       5230.07       5573.36       472.66 o                         
   8   0   2        283.29        265.27         8.75 o                         
   9   0   2        100.36         87.70        12.44 o                         
  10   0   2       1400.43       1422.68        95.57 o                         
  11   0   2          1.73         13.53         7.87 o                         
  12   0   2        185.64        174.30         7.76 o                         
  13   0   2        272.69        248.96        29.58 o                         
  14   0   2         20.42         18.54         7.71 o                         
  15   0   2         31.36         32.16         6.72 o                         
  16   0   2         37.83         40.16         7.03 o                         
  17   0   2          0.88          6.41         7.39 o                         
 -19   1   2          9.80         13.16         5.37 o                         
 -18   1   2          0.28         -4.05         4.05 o                         
 -17   1   2          3.35          6.64         7.76 o                         
 -16   1   2          5.42          7.15         4.60 o                         
 -15   1   2        285.35        298.03        13.94 o                         
 -14   1   2        102.91        105.45         7.26 o                         
 -13   1   2        140.01        142.99         5.93 o                         
 -12   1   2          1.03          8.05         5.90 o                         
 -11   1   2        176.56        171.86         5.13 o                         
 -10   1   2        818.35        826.97        14.83 o                         
  -9   1   2         42.26         50.51         5.27 o                         
  -8   1   2        196.18        189.62         5.77 o                         
  -7   1   2        502.78        498.95         7.96 o                         
  -6   1   2        529.71        535.28         8.36 o                         
  -5   1   2       1558.07       1621.25        11.92 o                         
  -4   1   2        415.04        409.56         9.94 o                         
  -3   1   2       1944.45       1980.59        35.25 o                         
  -2   1   2       4317.09       4637.77        68.58 o                         
  -1   1   2        108.00        108.49        10.81 o                         
   0   1   2         97.73        108.51        10.00 o                         
   1   1   2         69.01         76.04        12.87 o                         
   2   1   2         43.05         41.65         8.87 o                         
   3   1   2        757.85        741.53        12.70 o                         
   4   1   2        250.12        237.37         7.29 o                         
   5   1   2        387.64        408.60         8.73 o                         
   6   1   2        626.58        737.74        16.96 o                         
   7   1   2        193.40        213.29         6.55 o                         
   8   1   2         14.50         20.60         5.54 o                         
   9   1   2         12.66          7.98         5.97 o                         
  10   1   2        491.98        468.71        14.94 o                         
  11   1   2        718.86        707.35        16.71 o                         
  12   1   2          2.76         13.34         4.45 o                         
  13   1   2          0.16          6.96         5.20 o                         
  14   1   2         37.01         29.71         4.47 o                         
  15   1   2          5.50          9.19         5.07 o                         
  16   1   2          0.52          2.74         4.20 o                         
  17   1   2          1.96          2.73         5.25 o                         
 -18   2   2          4.50         18.27         5.84 o                         
 -17   2   2         20.43         23.09         5.75 o                         
 -16   2   2          3.66          0.70         4.55 o                         
 -15   2   2         15.44         21.51         4.10 o                         
 -14   2   2          8.99          8.55         5.42 o                         
 -13   2   2         19.46         19.96         4.50 o                         
 -12   2   2        546.67        556.26        13.82 o                         
 -11   2   2         37.79         37.04         5.06 o                         
 -10   2   2          3.91          4.54         5.18 o                         
  -9   2   2        637.54        685.81         7.46 o                         
  -8   2   2         17.47         34.65         5.37 o                         
  -7   2   2         71.27         78.95         5.70 o                         
  -6   2   2       2144.81       2282.46        39.00 o                         
  -5   2   2          4.83          1.40         5.50 o                         
  -4   2   2        379.21        354.76         7.27 o                         
  -3   2   2        274.94        262.16         7.28 o                         
  -2   2   2          4.98          7.44         5.62 o                         
  -1   2   2         53.82         45.41         6.75 o                         
   0   2   2        101.86        102.90         6.02 o                         
   1   2   2        708.72        704.77        10.39 o                         
   2   2   2       4605.30       4657.00        78.77 o                         
   3   2   2       1584.27       1668.82        34.78 o                         
   4   2   2        243.54        239.29         8.43 o                         
   5   2   2         96.35        112.37         5.78 o                         
   6   2   2         35.12         36.06         5.19 o                         
   7   2   2        148.70        145.78         5.99 o                         
   8   2   2        164.10        172.63         5.96 o                         
   9   2   2         12.68         16.36         5.33 o                         
  10   2   2        104.99        115.02         5.08 o                         
  11   2   2         59.83         58.96         5.12 o                         
  12   2   2        119.79        117.99         6.07 o                         
  13   2   2          9.45          9.87         5.14 o                         
  14   2   2         13.67         18.68         5.11 o                         
  15   2   2         43.21         45.13         4.92 o                         
  16   2   2          2.95          2.01         5.96 o                         
  17   2   2          9.56         16.25         5.16 o                         
 -17   3   2         13.82         20.74         5.49 o                         
 -16   3   2         40.66         50.83         5.49 o                         
 -15   3   2         12.28         16.21         5.11 o                         
 -14   3   2         45.87         43.73         5.28 o                         
 -13   3   2        350.28        352.71         6.05 o                         
 -12   3   2         13.13         23.48         5.21 o                         
 -11   3   2         51.05         50.01         7.76 o                         
 -10   3   2        188.76        181.05         5.59 o                         
  -9   3   2         15.26         16.73         5.60 o                         
  -8   3   2        321.55        305.76         6.74 o                         
  -7   3   2        568.00        603.02         7.46 o                         
  -6   3   2         55.19         69.69         4.64 o                         
  -5   3   2        648.61        636.86         7.85 o                         
  -4   3   2         62.45         65.27         5.87 o                         
  -3   3   2         29.18         23.21         5.54 o                         
  -2   3   2        174.70        147.49         6.37 o                         
  -1   3   2          8.37         10.23         5.19 o                         
   0   3   2       1114.99       1038.68        14.46 o                         
   1   3   2       1452.42       1440.20        28.17 o                         
   2   3   2        367.49        356.12         6.94 o                         
   3   3   2       2746.07       2768.43        44.68 o                         
   4   3   2         53.87         49.71         5.20 o                         
   5   3   2         19.88         17.02         6.38 o                         
   6   3   2        494.57        478.94         7.66 o                         
   7   3   2          0.24          1.97         4.77 o                         
   8   3   2        207.81        189.15         8.30 o                         
   9   3   2        885.46        902.37         8.29 o                         
  10   3   2          0.46         -3.74         6.72 o                         
  11   3   2         60.42         55.17         5.47 o                         
  12   3   2          3.48          3.73         5.12 o                         
  13   3   2          4.74          7.96         5.33 o                         
  14   3   2         58.60         57.11         6.64 o                         
  15   3   2          6.24         11.44         4.71 o                         
  16   3   2         10.48         13.67         6.48 o                         
 -16   4   2         21.41         22.48         6.23 o                         
 -15   4   2         10.53         11.94         4.89 o                         
 -14   4   2         99.49        100.25         7.05 o                         
 -13   4   2          2.73          4.72         5.68 o                         
 -12   4   2          2.55          6.04         5.57 o                         
 -11   4   2         36.22         32.75         5.64 o                         
 -10   4   2         12.36          3.07         5.23 o                         
  -9   4   2         90.42         91.72         5.27 o                         
  -8   4   2         17.90         23.28         5.38 o                         
  -7   4   2         29.97         30.47         4.93 o                         
  -6   4   2         52.80         53.66         5.44 o                         
  -5   4   2          2.82          1.12         4.29 o                         
  -4   4   2          4.49          5.65         4.83 o                         
  -3   4   2         44.09         42.66         5.38 o                         
  -2   4   2          4.95          6.08         5.10 o                         
  -1   4   2         17.88         17.29         4.48 o                         
   0   4   2         11.75         12.86         5.04 o                         
   1   4   2          0.17          1.21         4.45 o                         
   2   4   2          1.05          2.92         5.02 o                         
   3   4   2         15.61         16.19         4.91 o                         
   4   4   2          1.42          1.76         4.49 o                         
   5   4   2         62.44         57.05         5.69 o                         
   6   4   2          6.72          6.71         6.12 o                         
   7   4   2        125.05        112.30         6.02 o                         
   8   4   2         32.74         29.26         5.93 o                         
   9   4   2         79.18         83.61         7.17 o                         
  10   4   2         22.63         20.03         5.20 o                         
  11   4   2         17.68         19.92         6.52 o                         
  12   4   2          3.00         -3.24         5.95 o                         
  13   4   2          6.54          7.88         5.11 o                         
  14   4   2          0.68         -2.49         6.82 o                         
 -14   5   2          3.55          4.54         6.58 o                         
 -13   5   2        147.09        125.60         9.75 o                         
 -12   5   2         37.77         28.98         6.09 o                         
 -11   5   2          0.06          4.90         5.10 o                         
 -10   5   2          2.55          6.63         5.00 o                         
  -9   5   2          0.13          5.62         5.48 o                         
  -8   5   2         39.63         37.12         4.71 o                         
  -7   5   2         29.12         31.27         5.50 o                         
  -6   5   2          0.10          5.45         5.33 o                         
  -5   5   2        214.53        218.84         6.29 o                         
  -4   5   2          8.28         16.26         5.25 o                         
  -3   5   2          6.37         11.21         5.20 o                         
  -2   5   2        489.03        475.51        17.59 o                         
  -1   5   2         20.32         23.45         5.12 o                         
   0   5   2        101.27        103.17         5.76 o                         
   1   5   2        330.66        330.54         6.80 o                         
   2   5   2          3.11         -1.04         4.83 o                         
   3   5   2         32.36         36.96         5.57 o                         
   4   5   2         22.78         21.76         5.07 o                         
   5   5   2        101.81        117.21         7.88 o                         
   6   5   2          0.79          2.65         5.78 o                         
   7   5   2         14.02         10.41         5.63 o                         
   8   5   2         35.39         29.55        16.18 o                         
   9   5   2         98.88        115.78        17.13 o                         
  10   5   2         25.36         25.20         6.86 o                         
  11   5   2         35.23         40.69         6.13 o                         
  12   5   2          2.37          0.57         8.78 o                         
 -10   6   2         15.36         14.87         5.81 o                         
  -9   6   2          0.99         -0.22         4.80 o                         
  -8   6   2         25.08         29.71         5.79 o                         
  -7   6   2         76.18         73.17         6.35 o                         
  -6   6   2          7.08          4.86         5.04 o                         
  -5   6   2         18.43         19.48         4.82 o                         
  -4   6   2         17.41         21.33         6.25 o                         
  -3   6   2        127.60        135.05         6.05 o                         
  -2   6   2          0.66          4.34         4.58 o                         
  -1   6   2        164.40        162.20         7.28 o                         
   0   6   2          0.65          1.11         5.41 o                         
   1   6   2          2.83         -0.81         5.37 o                         
   2   6   2         27.37         28.81         5.80 o                         
   3   6   2          9.79         16.78         6.04 o                         
   4   6   2         48.06         53.55         6.50 o                         
   5   6   2          4.99          3.06         5.97 o                         
   6   6   2          3.45          4.38         6.20 o                         
   7   6   2          9.06          2.84         6.00 o                         
   8   6   2          1.11          4.80         9.82 o                         
 -19   1   3         20.38         28.69         5.16 o                         
 -18   1   3          0.01          4.98         4.50 o                         
 -17   1   3        165.35        152.30         5.36 o                         
 -16   1   3         57.14         55.77         5.01 o                         
 -15   1   3        235.42        246.78        14.71 o                         
 -14   1   3         65.03         68.19         6.03 o                         
 -13   1   3         44.24         45.87         4.68 o                         
 -12   1   3         54.93         49.06         6.45 o                         
 -11   1   3         28.55         17.09         6.01 o                         
 -10   1   3        152.87        149.53         5.43 o                         
  -9   1   3        280.39        285.32         5.87 o                         
  -8   1   3        670.56        644.57         7.75 o                         
  -7   1   3         28.38         27.65         5.17 o                         
  -6   1   3       2171.10       2196.39        12.55 o                         
  -5   1   3        586.70        578.27         9.40 o                         
  -4   1   3       1715.10       1770.71        25.64 o                         
  -3   1   3      16242.13      16638.84       237.34 o                         
  -2   1   3       7090.56       7567.19       187.89 o                         
  -1   1   3       3300.98       3348.03        97.84 o                         
   0   1   3       2736.84       2667.04        76.29 o                         
   1   1   3        863.72        840.43        19.78 o                         
   2   1   3       1453.98       1331.12        29.86 o                         
   3   1   3        949.09        998.52        12.22 o                         
   4   1   3        370.10        313.28         7.81 o                         
   5   1   3       4718.85       4989.76        69.11 o                         
   6   1   3         17.71         19.20         6.32 o                         
   7   1   3          0.49          9.03         5.15 o                         
   8   1   3        440.61        443.12        11.59 o                         
   9   1   3         22.03         22.10         4.63 o                         
  10   1   3        513.68        500.94        11.42 o                         
  11   1   3         88.77         91.85         5.43 o                         
  12   1   3         65.24         60.23         4.84 o                         
  13   1   3         53.48         55.34         5.36 o                         
  14   1   3          0.01          3.53         5.83 o                         
  15   1   3         11.03          9.68         4.70 o                         
  16   1   3         25.57         33.31         5.25 o                         
  17   1   3          5.13         11.21         5.00 o                         
 -19   2   3          6.78          3.28         5.29 o                         
 -18   2   3         34.63         34.37         5.32 o                         
 -17   2   3          5.83         10.65         4.66 o                         
 -16   2   3          0.14          1.85         3.96 o                         
 -15   2   3          4.47          8.35         6.66 o                         
 -14   2   3         32.09         42.99         5.79 o                         
 -13   2   3        133.33        126.31         5.65 o                         
 -12   2   3        227.67        236.30         6.06 o                         
 -11   2   3         20.47         20.16         5.84 o                         
 -10   2   3         80.85         74.35         4.60 o                         
  -9   2   3         87.81         88.20         4.92 o                         
  -8   2   3         80.54         79.02         4.63 o                         
  -7   2   3       1332.27       1332.70         9.44 o                         
  -6   2   3        114.43        105.40         5.90 o                         
  -5   2   3        999.71        991.73        24.71 o                         
  -4   2   3        491.31        469.67        11.49 o                         
  -3   2   3          4.24          5.01         5.70 o                         
  -2   2   3       1465.37       1446.34        22.30 o                         
  -1   2   3        681.68        708.07        10.10 o                         
   0   2   3          7.32         17.82         6.18 o                         
   1   2   3         53.57         59.83         6.82 o                         
   2   2   3         19.38         16.07         7.16 o                         
   3   2   3       1091.64       1109.28        35.54 o                         
   4   2   3        745.28        678.37        33.39 o                         
   5   2   3         41.79         44.73         5.85 o                         
   6   2   3         93.03        102.42         6.13 o                         
   7   2   3         63.01         55.69         5.05 o                         
   8   2   3        181.37        185.21        11.26 o                         
   9   2   3        422.43        435.39        15.04 o                         
  10   2   3         84.65         78.27         4.87 o                         
  11   2   3         14.24         16.48         4.65 o                         
  12   2   3         97.93         90.30         5.45 o                         
  13   2   3         12.57         17.74         5.53 o                         
  14   2   3          1.12          4.59         4.93 o                         
  15   2   3         21.70         22.56         6.09 o                         
  16   2   3          2.59         10.70         4.99 o                         
 -18   3   3          5.90         10.07         5.52 o                         
 -17   3   3          8.61         10.74         4.82 o                         
 -16   3   3          0.65         -5.67         5.67 o                         
 -15   3   3          2.89          3.32         5.01 o                         
 -14   3   3          3.57         -3.01         4.53 o                         
 -13   3   3         64.52         67.50         5.79 o                         
 -12   3   3          1.00          3.66         4.47 o                         
 -11   3   3          7.63          2.08         4.85 o                         
 -10   3   3          0.45          7.74         4.98 o                         
  -9   3   3          3.57          4.88         5.62 o                         
  -8   3   3         30.69         30.42         5.85 o                         
  -7   3   3         55.44         52.03         5.25 o                         
  -6   3   3          0.85         -2.60         4.22 o                         
  -5   3   3        221.03        202.37         6.14 o                         
  -4   3   3          4.62          2.95         4.71 o                         
  -3   3   3         24.57         22.90         5.51 o                         
  -2   3   3          7.61         11.98         5.49 o                         
  -1   3   3        158.76        153.02         5.79 o                         
   0   3   3        450.15        494.47         7.94 o                         
   1   3   3        753.82        820.73         9.59 o                         
   2   3   3        490.46        523.98        17.98 o                         
   3   3   3         13.15         18.10         5.76 o                         
   4   3   3          0.80          3.37         6.05 o                         
   5   3   3         25.25         26.18         6.49 o                         
   6   3   3          0.17         -0.64         6.17 o                         
   7   3   3         94.92        106.88         6.88 o                         
   8   3   3         49.02         60.44         5.29 o                         
   9   3   3        110.09        109.59         6.06 o                         
  10   3   3        126.74        130.74         5.88 o                         
  11   3   3         14.15         23.18         6.14 o                         
  12   3   3         74.44         81.01         6.52 o                         
  13   3   3         50.21         66.71         5.69 o                         
  14   3   3          7.63          9.39         6.02 o                         
  15   3   3          1.61          2.88         4.79 o                         
 -16   4   3          9.37         12.34         5.41 o                         
 -15   4   3          4.77          3.63         5.40 o                         
 -14   4   3         31.94         31.61         4.90 o                         
 -13   4   3        196.70        190.80         5.98 o                         
 -12   4   3          0.04         -1.04         4.52 o                         
 -11   4   3          3.21          7.68         4.80 o                         
 -10   4   3          2.69          2.18         4.94 o                         
  -9   4   3         11.25         22.92         4.89 o                         
  -8   4   3         64.73         69.10         5.26 o                         
  -7   4   3        183.53        190.97         5.55 o                         
  -6   4   3          1.92         -0.25         4.72 o                         
  -5   4   3         18.46         21.18         3.81 o                         
  -4   4   3        299.57        303.45         6.09 o                         
  -3   4   3         37.10         35.87         4.51 o                         
  -2   4   3         59.99         56.55         4.81 o                         
  -1   4   3          1.11          5.11         4.51 o                         
   0   4   3          4.40          2.19         4.89 o                         
   1   4   3        144.27        146.98         5.30 o                         
   2   4   3         88.78         80.92         5.24 o                         
   3   4   3         59.78         68.28         5.50 o                         
   4   4   3        142.62        138.94         7.44 o                         
   5   4   3         12.76         15.79         6.03 o                         
   6   4   3         99.91         95.67         6.35 o                         
   7   4   3         33.03         35.18         7.78 o                         
   8   4   3         58.45         65.90         8.31 o                         
   9   4   3        435.66        447.75         8.81 o                         
  10   4   3         61.14         63.74         8.14 o                         
  11   4   3         43.32         47.73        10.30 o                         
  12   4   3         53.89         53.91         6.81 o                         
  13   4   3          0.75          9.06         5.99 o                         
 -14   5   3          1.69          7.34         5.23 o                         
 -13   5   3          0.91          1.75         4.65 o                         
 -12   5   3         11.60         23.24         7.38 o                         
 -11   5   3          0.03          6.42         5.04 o                         
 -10   5   3          5.34          8.17         4.83 o                         
  -9   5   3          9.10          7.14         5.55 o                         
  -8   5   3          1.62         12.68         5.00 o                         
  -7   5   3         20.04         20.92         5.53 o                         
  -6   5   3         13.47         19.36         5.30 o                         
  -5   5   3          3.45          7.61         4.64 o                         
  -4   5   3          0.66          7.03         4.57 o                         
  -3   5   3         14.41         18.15         4.68 o                         
  -2   5   3        159.85        166.47         5.96 o                         
  -1   5   3        305.60        292.26         7.19 o                         
   0   5   3         66.63         64.62         5.10 o                         
   1   5   3         72.75         82.79         6.42 o                         
   2   5   3         33.77         36.88         4.88 o                         
   3   5   3          9.70         14.50         5.06 o                         
   4   5   3         10.61         11.26         5.40 o                         
   5   5   3          0.19          0.72         7.53 o                         
   6   5   3         68.62         65.64         6.84 o                         
   7   5   3          4.25         15.92         6.18 o                         
   8   5   3         34.24         41.75         9.70 o                         
   9   5   3         25.66         21.97         6.95 o                         
  10   5   3          0.01         -6.77         6.77 o                         
  11   5   3          7.75          6.04         9.94 o                         
 -10   6   3          1.34          5.22         5.30 o                         
  -9   6   3          2.34          9.67         5.26 o                         
  -8   6   3         12.52         18.10         5.22 o                         
  -7   6   3          2.31          3.95         5.21 o                         
  -6   6   3          0.08          4.06         5.54 o                         
  -5   6   3         42.78         43.03         4.77 o                         
  -4   6   3         10.18          5.84         5.69 o                         
  -3   6   3         12.86         15.60         5.64 o                         
  -2   6   3         65.75         69.82         5.97 o                         
  -1   6   3        117.64        111.11         5.13 o                         
   0   6   3         19.20         19.80         4.69 o                         
   1   6   3         16.67         14.72         5.72 o                         
   2   6   3          0.52          8.46         6.99 o                         
   3   6   3          4.39          0.91         6.36 o                         
   4   6   3         51.45         46.61         5.48 o                         
   5   6   3          0.19          5.13         5.77 o                         
   6   6   3          4.59          7.66         5.87 o                         
   7   6   3          1.11         -4.45         6.91 o                         
   8   6   3          6.83         12.50         6.88 o                         
 -20   0   4          0.00         -1.74         7.18 o                         
 -19   0   4          4.52         -0.55         6.57 o                         
 -18   0   4        108.30        110.04         6.81 o                         
 -17   0   4         68.69         75.53         7.63 o                         
 -16   0   4         68.09         67.13         7.41 o                         
 -15   0   4        569.85        571.50        24.96 o                         
 -14   0   4          1.24          5.84         8.46 o                         
 -13   0   4        296.58        287.75        13.32 o                         
 -12   0   4         79.76         64.15         6.51 o                         
 -11   0   4        375.90        387.43        14.55 o                         
 -10   0   4       1178.03       1099.34        25.84 o                         
  -9   0   4         27.51         21.75         7.66 o                         
  -8   0   4        372.27        363.22        12.68 o                         
  -7   0   4       1021.59       1082.02        14.67 o                         
  -6   0   4        744.29        714.80        11.83 o                         
  -5   0   4       4056.54       4296.04        31.84 o                         
  -4   0   4      73410.85      79073.12       435.18 o                         
  -3   0   4          0.90          2.11        10.16 o                         
  -2   0   4        101.74        107.02        11.04 o                         
  -1   0   4        952.58        947.25        17.48 o                         
   0   0   4       2485.33       2258.35        24.34 o                         
   1   0   4       2220.87       2150.54        24.17 o                         
   2   0   4       1407.71       1383.80        36.22 o                         
   3   0   4        410.85        342.17        12.60 o                         
   4   0   4       1096.73       1078.66        21.31 o                         
   5   0   4       1461.12       1522.64        26.59 o                         
   6   0   4        381.22        315.71         9.26 o                         
   7   0   4          1.15         12.41         8.13 o                         
   8   0   4        240.51        228.16        10.22 o                         
   9   0   4        674.01        685.50        16.18 o                         
  10   0   4         90.75         94.20         7.05 o                         
  11   0   4        181.46        184.32         9.94 o                         
  12   0   4        215.10        200.85        15.38 o                         
  13   0   4          0.47          3.31         7.59 o                         
  14   0   4          3.98          8.87         7.99 o                         
  15   0   4          5.29         10.31         6.78 o                         
  16   0   4         34.20         53.14         8.35 o                         
 -20   1   4         12.84         16.40         5.01 o                         
 -19   1   4          0.00         10.15         5.35 o                         
 -18   1   4          2.20          5.78         4.52 o                         
 -17   1   4          5.32         10.05         5.11 o                         
 -16   1   4        129.68        119.10         5.56 o                         
 -15   1   4         39.58         48.46         5.75 o                         
 -14   1   4          0.72          6.89         5.76 o                         
 -13   1   4         30.28         37.09         4.76 o                         
 -12   1   4         97.25        101.64         6.15 o                         
 -11   1   4         33.33         29.40         5.25 o                         
 -10   1   4         40.23         45.52         5.35 o                         
  -9   1   4        557.61        532.92         6.93 o                         
  -8   1   4        499.55        526.31         7.15 o                         
  -7   1   4         26.00         33.76         6.13 o                         
  -6   1   4        184.11        179.69         6.08 o                         
  -5   1   4         72.50         86.37         6.51 o                         
  -4   1   4       1032.01       1080.60        12.95 o                         
  -3   1   4      34073.80      35971.47       868.66 o                         
  -2   1   4         47.51         54.41         7.35 o                         
  -1   1   4        312.09        300.09         9.33 o                         
   0   1   4        105.05         95.64         6.84 o                         
   1   1   4        108.08        105.12         8.11 o                         
   2   1   4        136.37        132.70         6.54 o                         
   3   1   4        401.25        405.80        10.48 o                         
   4   1   4         57.44         57.80         5.24 o                         
   5   1   4          1.23         -0.97         5.21 o                         
   6   1   4          1.25          7.11         5.16 o                         
   7   1   4          0.18          0.04         5.14 o                         
   8   1   4        174.64        183.33         5.97 o                         
   9   1   4        191.60        178.01         5.81 o                         
  10   1   4         29.67         35.72         5.17 o                         
  11   1   4         78.24         79.39         5.61 o                         
  12   1   4         93.50         87.76         5.95 o                         
  13   1   4          7.84          1.67         4.52 o                         
  14   1   4         18.65         13.69         5.74 o                         
  15   1   4          7.75         13.80         4.78 o                         
  16   1   4          2.54          3.87         4.98 o                         
 -19   2   4          3.77         11.93         6.07 o                         
 -18   2   4         19.72         23.13         5.22 o                         
 -17   2   4          7.75          3.70         5.15 o                         
 -16   2   4         78.65         73.00         8.25 o                         
 -15   2   4         28.27         30.84         5.70 o                         
 -14   2   4          3.71          5.24         4.48 o                         
 -13   2   4        225.45        240.64         5.57 o                         
 -12   2   4        295.46        282.29         6.30 o                         
 -11   2   4         34.41         38.47         5.30 o                         
 -10   2   4         32.94         34.29         4.36 o                         
  -9   2   4         29.65         42.27         4.77 o                         
  -8   2   4         53.66         60.53         5.51 o                         
  -7   2   4        137.11        135.54         6.84 o                         
  -6   2   4        533.28        514.89        10.45 o                         
  -5   2   4          3.98         16.14         5.11 o                         
  -4   2   4          0.03          6.90         6.37 o                         
  -3   2   4        100.26        100.83         5.49 o                         
  -2   2   4        170.97        206.26         6.56 o                         
  -1   2   4        229.13        253.45         7.25 o                         
   0   2   4       1126.98       1191.14        38.50 o                         
   1   2   4       3914.82       3895.25        55.93 o                         
   2   2   4        260.64        267.15         9.56 o                         
   3   2   4        316.05        285.02         8.17 o                         
   4   2   4        156.59        147.64         9.02 o                         
   5   2   4        133.50        127.37         7.15 o                         
   6   2   4        169.07        153.24         8.63 o                         
   7   2   4          8.16         11.15         5.40 o                         
   8   2   4          0.34          0.08         5.10 o                         
   9   2   4        245.73        229.42         9.36 o                         
  10   2   4        234.10        232.01        11.72 o                         
  11   2   4          0.12         -1.13         5.52 o                         
  12   2   4         55.76         51.36         5.29 o                         
  13   2   4         16.21         20.13         4.76 o                         
  14   2   4         14.17         18.61         5.21 o                         
  15   2   4          1.07          7.70         5.85 o                         
  16   2   4          5.52          3.33         5.60 o                         
 -18   3   4          8.58         11.70         5.47 o                         
 -17   3   4         60.10         53.29         5.01 o                         
 -16   3   4          0.80          6.32         5.70 o                         
 -15   3   4          8.48          8.68         4.33 o                         
 -14   3   4        160.50        171.93         6.40 o                         
 -13   3   4          9.82         11.38         6.75 o                         
 -12   3   4        149.96        142.88         5.59 o                         
 -11   3   4        150.29        146.85         5.42 o                         
 -10   3   4         22.93         27.46         7.08 o                         
  -9   3   4        121.18        110.35         4.66 o                         
  -8   3   4        282.19        294.06         6.17 o                         
  -7   3   4        100.22         95.96         4.73 o                         
  -6   3   4         46.15         41.16         4.73 o                         
  -5   3   4         42.43         46.13         5.44 o                         
  -4   3   4       1495.88       1396.27        36.36 o                         
  -3   3   4          4.77          3.01         5.09 o                         
  -2   3   4        125.35        125.23         5.09 o                         
  -1   3   4        112.12        100.52         6.04 o                         
   0   3   4       1160.19       1242.92        12.84 o                         
   1   3   4         41.11         43.71         6.51 o                         
   2   3   4       1044.30       1002.44        26.95 o                         
   3   3   4          7.02         -1.28         6.04 o                         
   4   3   4        250.60        255.38         8.71 o                         
   5   3   4        312.07        303.47         6.86 o                         
   6   3   4         17.06         15.41         6.62 o                         
   7   3   4         13.60         10.87         6.37 o                         
   8   3   4          3.26         16.14         7.68 o                         
   9   3   4         16.90         17.02         6.67 o                         
  10   3   4         63.54         62.63         6.07 o                         
  11   3   4         13.19         16.86         5.57 o                         
  12   3   4         11.39          9.66         5.48 o                         
  13   3   4        116.68        122.59         7.78 o                         
  14   3   4          1.18         14.85         6.38 o                         
 -16   4   4         41.70         50.21         6.21 o                         
 -15   4   4          0.29          2.54         4.27 o                         
 -14   4   4         24.47         29.93         5.31 o                         
 -13   4   4          5.66          4.61         5.03 o                         
 -12   4   4          0.00          5.10         4.42 o                         
 -11   4   4          3.28          7.80         5.49 o                         
 -10   4   4          7.54         16.16         4.86 o                         
  -9   4   4         32.47         32.48         4.58 o                         
  -8   4   4          0.73          4.43         3.94 o                         
  -7   4   4        141.27        154.81         5.44 o                         
  -6   4   4          4.69          8.43         4.22 o                         
  -5   4   4        328.05        323.43         7.15 o                         
  -4   4   4        528.30        513.71         9.63 o                         
  -3   4   4          0.00         -0.94         4.72 o                         
  -2   4   4        175.97        162.19         5.34 o                         
  -1   4   4         15.24         18.73         4.63 o                         
   0   4   4        174.51        176.65         5.32 o                         
   1   4   4        106.86        105.44         5.43 o                         
   2   4   4          0.23         -5.17         5.17 o                         
   3   4   4         33.82         34.22         7.54 o                         
   4   4   4          0.23         -3.04         5.82 o                         
   5   4   4          2.64         -5.92         5.92 o                         
   6   4   4        100.69        101.24         6.67 o                         
   7   4   4         71.53         72.21         5.72 o                         
   8   4   4          0.12         -1.23        13.44 o                         
   9   4   4          0.15          0.95         6.27 o                         
  10   4   4          0.01          2.94        10.30 o                         
  11   4   4          0.05          1.59         5.87 o                         
  12   4   4          4.27         14.67         8.42 o                         
  13   4   4         18.01         15.13        10.97 o                         
 -14   5   4         50.61         44.61         5.19 o                         
 -13   5   4          0.16          4.39         5.28 o                         
 -12   5   4         31.53         30.20         5.37 o                         
 -11   5   4         34.17         41.53         5.47 o                         
 -10   5   4          5.35          9.61         4.03 o                         
  -9   5   4         72.03         73.54         5.73 o                         
  -8   5   4          9.74          6.47         4.90 o                         
  -7   5   4         58.38         61.62         5.49 o                         
  -6   5   4         69.91         63.43         5.53 o                         
  -5   5   4        320.41        320.70        11.78 o                         
  -4   5   4         24.44         26.73         5.25 o                         
  -3   5   4        362.96        355.82         6.22 o                         
  -2   5   4          0.69          5.50         4.35 o                         
  -1   5   4          2.06          8.30         4.71 o                         
   0   5   4         14.86         14.80         5.19 o                         
   1   5   4          8.55         12.36         4.70 o                         
   2   5   4          0.13          2.95         5.98 o                         
   3   5   4          2.61          3.31         5.37 o                         
   4   5   4         62.43         58.11         6.48 o                         
   5   5   4          0.87          8.37         6.28 o                         
   6   5   4          9.12         15.93         7.42 o                         
   7   5   4          3.37          6.62         5.47 o                         
   8   5   4          0.65         -6.71         6.71 o                         
   9   5   4          0.52         -2.61         5.84 o                         
  10   5   4         15.84         19.42         6.75 o                         
  11   5   4          3.13          4.01         8.82 o                         
 -10   6   4         21.40         22.13         5.53 o                         
  -9   6   4          3.63          7.33         4.82 o                         
  -8   6   4         35.78         36.35         5.16 o                         
  -7   6   4          5.54         10.91         5.60 o                         
  -6   6   4          1.20         -2.79         4.92 o                         
  -5   6   4         29.69         26.20         5.18 o                         
  -4   6   4         14.60         22.95         5.58 o                         
  -3   6   4         18.89         17.91         5.01 o                         
  -2   6   4        103.81        101.04         6.13 o                         
  -1   6   4         23.77         22.17         5.59 o                         
   0   6   4          2.46          6.39         5.30 o                         
   1   6   4          5.04         11.01         5.96 o                         
   2   6   4          5.28         10.97         6.16 o                         
   3   6   4         15.14         15.08         6.02 o                         
   4   6   4          1.28         -5.95         6.74 o                         
   5   6   4          0.56         -5.91        13.16 o                         
   6   6   4          1.33          4.83         8.26 o                         
   7   6   4          5.98          3.69         6.76 o                         
 -20   1   5         26.34         26.88         5.45 o                         
 -19   1   5          3.75         10.59         5.06 o                         
 -18   1   5         49.81         50.44         4.82 o                         
 -17   1   5          2.92          7.91         5.29 o                         
 -16   1   5        108.76        110.82         5.29 o                         
 -15   1   5         46.16         49.70         4.56 o                         
 -14   1   5         59.10         57.52         4.91 o                         
 -13   1   5         15.41         20.59         4.99 o                         
 -12   1   5        155.31        158.05         5.67 o                         
 -11   1   5          0.50         13.10         4.70 o                         
 -10   1   5        120.04        125.47         5.10 o                         
  -9   1   5       1795.54       1819.92        22.69 o                         
  -8   1   5        919.39        951.74         8.01 o                         
  -7   1   5       1360.56       1373.65        24.85 o                         
  -6   1   5        224.24        222.28         7.37 o                         
  -5   1   5         49.96         49.14         6.56 o                         
  -4   1   5      14047.97      14679.89       241.94 o                         
  -3   1   5         74.76         69.45         7.69 o                         
  -2   1   5        846.07        778.38        15.08 o                         
  -1   1   5         58.23         68.95         6.40 o                         
   0   1   5        680.91        720.64        11.12 o                         
   1   1   5        390.78        373.74         9.53 o                         
   2   1   5        607.02        576.98        21.74 o                         
   3   1   5        141.65        145.87         6.31 o                         
   4   1   5         14.38         12.01         5.30 o                         
   5   1   5       1179.62       1239.21        23.51 o                         
   6   1   5         66.58         66.96         5.21 o                         
   7   1   5        707.91        690.43        10.88 o                         
   8   1   5         66.47         61.32         4.77 o                         
   9   1   5         51.86         51.85         5.46 o                         
  10   1   5        202.48        198.10         5.81 o                         
  11   1   5          6.30         11.28         6.13 o                         
  12   1   5        219.42        207.64         8.70 o                         
  13   1   5         26.13         36.93         5.21 o                         
  14   1   5          5.26         11.07         5.40 o                         
  15   1   5         16.98         14.54         4.93 o                         
 -19   2   5         32.80         44.53         5.44 o                         
 -18   2   5          0.57         11.64         5.17 o                         
 -17   2   5         53.94         47.16         4.91 o                         
 -16   2   5         24.99         27.76         5.56 o                         
 -15   2   5         23.88         30.60         5.43 o                         
 -14   2   5        110.38        114.52         6.12 o                         
 -13   2   5          2.03         -1.96         5.04 o                         
 -12   2   5         27.85         29.51         5.16 o                         
 -11   2   5         39.12         33.37         5.18 o                         
 -10   2   5        160.76        182.13         9.15 o                         
  -9   2   5        321.76        331.91         5.72 o                         
  -8   2   5        283.42        287.03         7.19 o                         
  -7   2   5        476.71        490.94         8.79 o                         
  -6   2   5        223.55        216.40         5.85 o                         
  -5   2   5         54.49         57.72         5.42 o                         
  -4   2   5         23.18         18.78         5.42 o                         
  -3   2   5       2359.07       2374.52        57.61 o                         
  -2   2   5          1.80          5.17         6.15 o                         
  -1   2   5         73.67         68.23         6.12 o                         
   0   2   5        663.74        693.45        24.99 o                         
   1   2   5        207.36        194.24         7.77 o                         
   2   2   5        220.03        229.66         6.83 o                         
   3   2   5        948.77       1005.94        14.75 o                         
   4   2   5        224.23        221.72        11.21 o                         
   5   2   5        163.02        161.89         6.47 o                         
   6   2   5        550.63        536.77        16.81 o                         
   7   2   5          0.26          1.96         4.74 o                         
   8   2   5       1014.32       1001.84        29.60 o                         
   9   2   5         30.68         36.74         5.81 o                         
  10   2   5        167.14        165.44         9.94 o                         
  11   2   5        147.92        133.38        10.40 o                         
  12   2   5          1.39          4.76         4.97 o                         
  13   2   5         22.66         32.44         7.04 o                         
  14   2   5         35.73         30.97         5.37 o                         
  15   2   5          5.19          9.28         5.41 o                         
 -18   3   5          0.28          7.01         5.25 o                         
 -17   3   5          8.73         17.15         5.13 o                         
 -16   3   5          2.18         -1.24         5.15 o                         
 -15   3   5         11.06         14.15         5.06 o                         
 -14   3   5          0.78          0.98         5.48 o                         
 -13   3   5         33.45         36.37         9.60 o                         
 -12   3   5         32.06         34.59         4.18 o                         
 -11   3   5         13.16         15.50         4.90 o                         
 -10   3   5          6.12          8.62         4.90 o                         
  -9   3   5         78.10         94.44         5.21 o                         
  -8   3   5          0.05          2.78         3.89 o                         
  -7   3   5         17.38         21.63         4.41 o                         
  -6   3   5          0.02          3.08         3.79 o                         
  -5   3   5         40.53         37.83         4.16 o                         
  -4   3   5        191.71        182.30         5.27 o                         
  -3   3   5          2.66          6.49         4.87 o                         
  -2   3   5       1497.44       1520.22        21.82 o                         
  -1   3   5          2.31          1.57         5.05 o                         
   0   3   5        264.59        265.25         6.74 o                         
   1   3   5          4.03         11.50         5.19 o                         
   2   3   5         80.53         85.43         6.36 o                         
   3   3   5         44.14         36.68         6.25 o                         
   4   3   5         72.76         73.33         7.58 o                         
   5   3   5          0.10          2.83         6.10 o                         
   6   3   5         21.58         19.04         5.58 o                         
   7   3   5        261.84        255.10        33.95 o                         
   8   3   5        203.66        201.39         7.67 o                         
   9   3   5         60.52         63.95        21.82 o                         
  10   3   5         28.97         24.49         5.39 o                         
  11   3   5          0.59          9.80         4.98 o                         
  12   3   5         19.02         20.50         5.63 o                         
  13   3   5          8.94         15.17         6.81 o                         
  14   3   5          0.30          4.81         5.58 o                         
 -17   4   5          6.42          9.53         4.65 o                         
 -16   4   5         37.58         45.79         5.29 o                         
 -15   4   5          0.64          9.79         5.07 o                         
 -14   4   5          7.11         12.08         3.99 o                         
 -13   4   5         33.96         37.13         4.23 o                         
 -12   4   5          0.20          1.10         4.48 o                         
 -11   4   5         71.91         78.28         5.64 o                         
 -10   4   5          7.71          4.23         4.76 o                         
  -9   4   5          0.07         -3.83         4.13 o                         
  -8   4   5        833.43        842.61        15.32 o                         
  -7   4   5         58.53         58.03         4.89 o                         
  -6   4   5        211.11        209.91         4.95 o                         
  -5   4   5       1015.36        998.45        11.24 o                         
  -4   4   5         58.81         55.87         4.86 o                         
  -3   4   5        890.03        826.84         7.93 o                         
  -2   4   5        102.16        101.99         5.08 o                         
  -1   4   5        302.07        291.69         8.06 o                         
   0   4   5        330.34        317.83         8.64 o                         
   1   4   5         14.38         13.48         5.13 o                         
   2   4   5         46.18         53.14         7.64 o                         
   3   4   5        143.00        127.08         6.57 o                         
   4   4   5          1.42          3.66         5.60 o                         
   5   4   5         97.30        100.75         6.47 o                         
   6   4   5        480.04        487.19         8.90 o                         
   7   4   5         69.47         71.53         6.74 o                         
   8   4   5         34.86         24.73         7.70 o                         
   9   4   5         66.59         71.20         9.50 o                         
  10   4   5         18.51         27.49        11.93 o                         
  11   4   5         17.53         14.27         7.18 o                         
  12   4   5          5.30         20.49         8.42 o                         
 -14   5   5          2.13          5.90         5.45 o                         
 -13   5   5         15.06         19.25         4.32 o                         
 -12   5   5          7.70         20.09         4.73 o                         
 -11   5   5          9.74          3.93         4.66 o                         
 -10   5   5         75.50         67.80         5.04 o                         
  -9   5   5          3.37          7.61         4.98 o                         
  -8   5   5          7.62         13.34         4.73 o                         
  -7   5   5          0.30          5.09         4.71 o                         
  -6   5   5        143.58        146.61         5.85 o                         
  -5   5   5        112.63        119.15         6.46 o                         
  -4   5   5         82.23         86.71         5.61 o                         
  -3   5   5         81.77         84.63         5.58 o                         
  -2   5   5         50.78         53.94         5.54 o                         
  -1   5   5         32.88         39.17         4.98 o                         
   0   5   5          3.14          0.78         5.69 o                         
   1   5   5         27.96         29.34         5.36 o                         
   2   5   5         26.70         26.96         5.72 o                         
   3   5   5          8.10          9.75         6.07 o                         
   4   5   5         44.60         39.98         6.31 o                         
   5   5   5          0.89          3.10        12.32 o                         
   6   5   5          6.70          6.69         6.49 o                         
   7   5   5         22.07         28.89         6.46 o                         
   8   5   5          0.00          3.27         7.83 o                         
   9   5   5          0.35         -4.10         5.71 o                         
  10   5   5          9.67          7.59         8.51 o                         
 -11   6   5          1.47         -2.50         5.11 o                         
 -10   6   5         32.42         32.36         5.08 o                         
  -9   6   5          1.46          3.86         5.80 o                         
  -8   6   5         13.24         12.98         5.08 o                         
  -7   6   5          0.01         -1.62         4.35 o                         
  -6   6   5         25.29         29.81         5.69 o                         
  -5   6   5         11.21         20.78         5.69 o                         
  -4   6   5         21.45         22.68         4.72 o                         
  -3   6   5         28.89         32.77         5.65 o                         
  -2   6   5          0.46          6.49         5.69 o                         
  -1   6   5          0.26         -3.59         4.90 o                         
   0   6   5          8.67          7.76         6.23 o                         
   1   6   5          9.04          7.29         7.31 o                         
   2   6   5          0.44         -3.32         6.55 o                         
   3   6   5          1.68          1.65         6.68 o                         
   4   6   5          4.24          6.59         6.55 o                         
   5   6   5          0.53         -3.29        14.31 o                         
   6   6   5         17.21         15.17        17.73 o                         
 -20   0   6         11.09         -3.22         7.14 o                         
 -19   0   6         10.13          5.73         6.96 o                         
 -18   0   6        469.68        452.79        37.33 o                         
 -17   0   6        138.50        152.77         8.66 o                         
 -16   0   6        137.86        134.62        10.02 o                         
 -15   0   6         36.55         27.86         5.59 o                         
 -14   0   6        207.40        194.51         6.91 o                         
 -13   0   6         24.38         24.33         5.91 o                         
 -12   0   6        164.28        152.83         8.63 o                         
 -11   0   6        421.52        423.70         9.74 o                         
 -10   0   6        270.35        284.28         8.13 o                         
  -9   0   6       3049.42       2920.46        17.45 o                         
  -8   0   6         19.07         27.49         6.56 o                         
  -7   0   6        764.68        701.70        27.87 o                         
  -6   0   6         48.78         71.73         7.36 o                         
  -5   0   6        893.59        891.85        12.77 o                         
  -4   0   6         55.95         50.83         8.07 o                         
  -3   0   6       1201.40       1136.54        19.56 o                         
  -2   0   6          8.45         12.59         9.59 o                         
  -1   0   6       1407.29       1305.15        26.83 o                         
   0   0   6       1509.68       1411.88        16.09 o                         
   1   0   6         15.47         19.94         8.18 o                         
   2   0   6       5884.15       5982.27        34.55 o                         
   3   0   6       2921.04       3314.75        77.68 o                         
   4   0   6         59.82         52.38         8.26 o                         
   5   0   6        721.71        690.39        13.71 o                         
   6   0   6          5.91          3.20         7.63 o                         
   7   0   6         65.72         55.39         7.91 o                         
   8   0   6        240.17        226.62         7.99 o                         
   9   0   6          0.66         -2.28        10.93 o                         
  10   0   6          0.02          2.22         6.32 o                         
  11   0   6         21.84         20.14         7.85 o                         
  12   0   6          1.10          7.89         7.64 o                         
  13   0   6         25.48         28.06         7.12 o                         
  14   0   6          5.86         13.58         6.55 o                         
  15   0   6          4.87          8.36         6.92 o                         
 -20   1   6          0.07          1.40         6.08 o                         
 -19   1   6         11.14         13.57         5.04 o                         
 -18   1   6          4.05          8.33         4.98 o                         
 -17   1   6         83.14         87.05         5.99 o                         
 -16   1   6         15.07         22.30         5.99 o                         
 -15   1   6         20.71         32.34         5.31 o                         
 -14   1   6        273.23        287.00         7.17 o                         
 -13   1   6        196.95        193.66         9.05 o                         
 -12   1   6         37.13         39.67         4.82 o                         
 -11   1   6         44.62         43.89         4.87 o                         
 -10   1   6        633.39        640.55         7.41 o                         
  -9   1   6        689.76        738.72         7.58 o                         
  -8   1   6        597.66        597.33         8.84 o                         
  -7   1   6       1003.36       1027.78        15.48 o                         
  -6   1   6        485.39        513.25         7.13 o                         
  -5   1   6        274.50        297.70         6.59 o                         
  -4   1   6        155.07        160.86         5.87 o                         
  -3   1   6        179.03        188.85         7.64 o                         
  -2   1   6         28.80         40.58         5.80 o                         
  -1   1   6        368.74        395.28         8.05 o                         
   0   1   6         37.13         40.90         5.46 o                         
   1   1   6         65.98         47.17         5.45 o                         
   2   1   6         75.07         86.38         5.43 o                         
   3   1   6        213.77        202.79         6.22 o                         
   4   1   6        494.36        543.92         7.39 o                         
   5   1   6        190.82        206.09         5.92 o                         
   6   1   6        128.51        124.54         6.00 o                         
   7   1   6        247.44        233.14         5.92 o                         
   8   1   6         69.05         65.36         5.77 o                         
   9   1   6         89.83         87.88         5.34 o                         
  10   1   6        139.85        126.30         6.07 o                         
  11   1   6          1.06          2.63         4.98 o                         
  12   1   6          0.00          3.01         4.64 o                         
  13   1   6          0.04          7.03         4.71 o                         
  14   1   6          3.91          1.05         5.23 o                         
  15   1   6          5.29          9.75         4.92 o                         
 -20   2   6          0.70         -2.08         4.98 o                         
 -19   2   6          6.61          4.44         5.91 o                         
 -18   2   6          1.65          6.22         5.22 o                         
 -17   2   6         14.74         10.90         5.11 o                         
 -16   2   6        104.90        108.05         5.17 o                         
 -15   2   6          2.64          6.60         4.74 o                         
 -14   2   6         20.25         18.70         5.70 o                         
 -13   2   6        381.94        375.15        10.58 o                         
 -12   2   6         12.01         13.57         4.12 o                         
 -11   2   6         24.56         23.97         4.23 o                         
 -10   2   6        166.90        181.69         8.30 o                         
  -9   2   6         67.02         59.30         4.53 o                         
  -8   2   6        198.31        186.51         6.42 o                         
  -7   2   6         10.76         12.53         4.56 o                         
  -6   2   6         87.85        103.91         4.89 o                         
  -5   2   6        374.28        418.69         6.99 o                         
  -4   2   6          1.88          1.35         4.75 o                         
  -3   2   6        570.53        530.95         8.08 o                         
  -2   2   6       2001.58       2111.16        45.00 o                         
  -1   2   6       1167.31       1220.82        13.52 o                         
   0   2   6        712.88        687.90        23.35 o                         
   1   2   6         34.35         22.72         7.42 o                         
   2   2   6        117.14        105.42         6.28 o                         
   3   2   6        256.52        261.10         7.62 o                         
   4   2   6         62.47         58.73         6.12 o                         
   5   2   6        349.14        336.32         8.41 o                         
   6   2   6        323.83        319.64         7.03 o                         
   7   2   6       1040.68       1033.42        35.68 o                         
   8   2   6        560.02        517.20        22.46 o                         
   9   2   6         59.51         62.82         7.14 o                         
  10   2   6          0.17          6.49         5.51 o                         
  11   2   6         10.48         12.36         4.63 o                         
  12   2   6          3.01          4.97         4.63 o                         
  13   2   6         26.70         26.21         4.77 o                         
  14   2   6          0.79          0.13         5.35 o                         
 -19   3   6         10.07         14.51         5.45 o                         
 -18   3   6         14.87         11.95         4.48 o                         
 -17   3   6          1.83          4.46         4.62 o                         
 -16   3   6         27.80         32.84         5.08 o                         
 -15   3   6         14.69         23.63         4.96 o                         
 -14   3   6          9.17         14.35         5.81 o                         
 -13   3   6         18.84         19.09         5.47 o                         
 -12   3   6        249.32        236.92         6.68 o                         
 -11   3   6         15.70         12.70         4.25 o                         
 -10   3   6         27.11         21.69         4.37 o                         
  -9   3   6         64.00         62.21         4.45 o                         
  -8   3   6        412.46        388.32         8.37 o                         
  -7   3   6         26.05         27.00         5.17 o                         
  -6   3   6          1.97          4.90         4.13 o                         
  -5   3   6         27.13         35.13         5.75 o                         
  -4   3   6         10.25         11.43         4.74 o                         
  -3   3   6         40.53         42.12         4.47 o                         
  -2   3   6        141.93        139.69         5.62 o                         
  -1   3   6        834.46        811.46        17.66 o                         
   0   3   6        169.77        152.58         6.24 o                         
   1   3   6         59.41         48.94         5.46 o                         
   2   3   6         42.29         35.86         7.38 o                         
   3   3   6         79.93         76.98         7.64 o                         
   4   3   6        208.64        214.00         9.82 o                         
   5   3   6        262.94        262.35        26.24 o                         
   6   3   6        395.27        408.75         8.18 o                         
   7   3   6         95.37        100.70         6.63 o                         
   8   3   6        220.22        210.04        14.15 o                         
   9   3   6          1.15         -0.46         8.27 o                         
  10   3   6         23.10         29.83         6.55 o                         
  11   3   6          0.07         -2.57         5.71 o                         
  12   3   6         42.71         41.25         6.71 o                         
  13   3   6          0.35          3.34         5.70 o                         
 -17   4   6          9.63          7.95         5.48 o                         
 -16   4   6          4.99          6.59         4.50 o                         
 -15   4   6          5.25         10.53         4.59 o                         
 -14   4   6          3.20          3.26         5.00 o                         
 -13   4   6          2.05         -0.07         4.73 o                         
 -12   4   6          2.55          5.06         4.21 o                         
 -11   4   6          0.69         10.11         4.91 o                         
 -10   4   6          0.10          3.72         4.60 o                         
  -9   4   6          0.13          7.71         4.47 o                         
  -8   4   6         27.34         26.13         4.60 o                         
  -7   4   6         20.13         20.67         4.69 o                         
  -6   4   6         62.06         61.91         5.09 o                         
  -5   4   6        179.73        176.00         7.70 o                         
  -4   4   6        234.01        231.86         6.28 o                         
  -3   4   6         23.09         27.88         4.72 o                         
  -2   4   6         27.49         28.43         4.76 o                         
  -1   4   6          7.17          8.49         5.48 o                         
   0   4   6         85.33         86.01         6.16 o                         
   1   4   6          8.00          8.55         6.03 o                         
   2   4   6         15.01         31.38         7.47 o                         
   3   4   6        114.63        112.74         6.50 o                         
   4   4   6         39.18         36.40         7.49 o                         
   5   4   6        132.45        111.86         8.17 o                         
   6   4   6          3.16          3.91        12.08 o                         
   7   4   6         49.05         55.83         7.72 o                         
   8   4   6          1.74          7.05         7.79 o                         
   9   4   6          1.22         13.77         8.09 o                         
  10   4   6          0.59          2.47        14.15 o                         
  11   4   6          3.59          1.35         8.63 o                         
 -14   5   6          2.74          3.88         4.94 o                         
 -13   5   6         12.23         12.09         5.04 o                         
 -12   5   6          5.44          8.25         4.34 o                         
 -11   5   6          8.30          4.71         5.73 o                         
 -10   5   6         29.00         37.39         4.43 o                         
  -9   5   6         11.53         17.64         4.70 o                         
  -8   5   6         68.66         72.44         5.38 o                         
  -7   5   6         26.31         25.84         5.24 o                         
  -6   5   6         49.01         44.26         4.44 o                         
  -5   5   6          4.77          7.26         4.19 o                         
  -4   5   6         42.45         41.49         4.88 o                         
  -3   5   6         43.26         42.53         5.00 o                         
  -2   5   6          0.12          1.74         5.26 o                         
  -1   5   6          0.07         -2.71         4.72 o                         
   0   5   6          0.01          1.70         5.26 o                         
   1   5   6        121.40        118.46        12.76 o                         
   2   5   6          3.29          5.78         7.24 o                         
   3   5   6         20.42         20.21         5.16 o                         
   4   5   6          5.66          7.04         6.15 o                         
   5   5   6          0.35         -6.76         7.66 o                         
   6   5   6         41.79         42.03         6.92 o                         
   7   5   6          6.82          7.79         8.19 o                         
   8   5   6          4.70         10.09        15.98 o                         
   9   5   6          7.53         11.23         7.12 o                         
 -10   6   6          9.03         13.19         8.77 o                         
  -9   6   6          8.82          9.45         4.79 o                         
  -8   6   6          4.46          9.85         5.59 o                         
  -7   6   6          1.20          4.76         5.07 o                         
  -6   6   6          2.29          6.72         5.44 o                         
  -5   6   6         35.79         34.43         6.12 o                         
  -4   6   6         19.88         31.76         5.76 o                         
  -3   6   6          5.89         15.90         5.38 o                         
  -2   6   6          3.15          2.10         6.04 o                         
  -1   6   6          2.84          6.89         5.13 o                         
   0   6   6         13.43         15.11         5.10 o                         
   1   6   6          0.01          2.66         6.53 o                         
   2   6   6          8.89         10.86         6.75 o                         
   3   6   6          6.30          7.15         7.87 o                         
   4   6   6         41.01         33.11         8.28 o                         
   5   6   6          0.05         -1.39         7.87 o                         
 -20   1   7         37.98         36.05         5.48 o                         
 -19   1   7          9.62         14.22         5.97 o                         
 -18   1   7         67.57         68.22         9.33 o                         
 -17   1   7         71.78         65.55         4.56 o                         
 -16   1   7        223.87        214.69         6.40 o                         
 -15   1   7          0.06          5.32         4.59 o                         
 -14   1   7         39.05         34.34         4.77 o                         
 -13   1   7        104.80         99.99         5.15 o                         
 -12   1   7          0.76          2.59         3.96 o                         
 -11   1   7          9.34         12.09         5.39 o                         
 -10   1   7        670.02        660.37        13.85 o                         
  -9   1   7        204.67        206.39         5.58 o                         
  -8   1   7        750.96        740.15         7.12 o                         
  -7   1   7       3613.75       3699.27        51.38 o                         
  -6   1   7        592.79        604.49         9.28 o                         
  -5   1   7        763.36        748.18        12.00 o                         
  -4   1   7        408.45        397.56         7.18 o                         
  -3   1   7          2.50          4.11         5.83 o                         
  -2   1   7        930.42        938.10        18.01 o                         
  -1   1   7         26.71         29.33         4.77 o                         
   0   1   7       1229.40       1175.19        13.35 o                         
   1   1   7       1533.88       1518.00        20.29 o                         
   2   1   7         95.08         95.92         5.96 o                         
   3   1   7         95.45        114.27         5.51 o                         
   4   1   7        175.06        159.62         6.24 o                         
   5   1   7         31.72         32.00         5.41 o                         
   6   1   7       1255.17       1241.24        12.46 o                         
   7   1   7        123.79        117.69         5.62 o                         
   8   1   7        180.61        189.59         5.82 o                         
   9   1   7        180.00        159.91         5.66 o                         
  10   1   7          1.92          9.42         5.01 o                         
  11   1   7         52.62         64.09         5.98 o                         
  12   1   7         37.34         34.13         5.03 o                         
  13   1   7          2.63          5.03         5.73 o                         
  14   1   7          4.36          9.20         6.01 o                         
 -20   2   7         22.69         22.82         5.45 o                         
 -19   2   7          1.12          5.31         4.66 o                         
 -18   2   7          1.37          3.93         4.69 o                         
 -17   2   7         89.26         87.94         4.84 o                         
 -16   2   7          0.04          4.84         4.60 o                         
 -15   2   7         53.39         53.57         4.55 o                         
 -14   2   7          0.56          0.48         4.65 o                         
 -13   2   7          9.33          4.10         5.07 o                         
 -12   2   7        110.88        105.05         4.98 o                         
 -11   2   7        189.27        198.89         5.18 o                         
 -10   2   7          4.39          0.81         4.25 o                         
  -9   2   7        225.16        235.07         6.63 o                         
  -8   2   7         20.95         14.04         4.63 o                         
  -7   2   7        483.92        456.57         7.48 o                         
  -6   2   7       2449.97       2518.60        52.90 o                         
  -5   2   7        900.40        918.40        20.53 o                         
  -4   2   7        356.90        330.18         6.44 o                         
  -3   2   7        805.06        867.87        19.44 o                         
  -2   2   7        624.00        686.60        14.56 o                         
  -1   2   7       1346.19       1284.71        54.26 o                         
   0   2   7        133.65        132.25         6.63 o                         
   1   2   7         89.54         82.24         5.09 o                         
   2   2   7        338.30        311.80        13.20 o                         
   3   2   7          0.23          1.84         5.47 o                         
   4   2   7         53.74         45.85         5.09 o                         
   5   2   7        424.57        405.57        10.75 o                         
   6   2   7          9.66         10.92         4.79 o                         
   7   2   7         39.37         39.02         5.44 o                         
   8   2   7          4.13          7.60         5.75 o                         
   9   2   7         12.41         13.89         6.02 o                         
  10   2   7         12.02         14.51         5.08 o                         
  11   2   7          7.76         12.10         5.51 o                         
  12   2   7         12.06         12.76         6.06 o                         
  13   2   7          8.05         14.31         5.98 o                         
 -19   3   7          4.46          3.58         4.28 o                         
 -18   3   7          1.01         -0.13         6.63 o                         
 -17   3   7         30.75         30.38         4.78 o                         
 -16   3   7         51.75         43.28         4.19 o                         
 -15   3   7         15.41         18.36         5.14 o                         
 -14   3   7          0.06          5.77         4.60 o                         
 -13   3   7          0.04          0.96         4.19 o                         
 -12   3   7          3.70          1.63         4.86 o                         
 -11   3   7         11.67         16.01         4.50 o                         
 -10   3   7          0.03          5.22         5.47 o                         
  -9   3   7         34.72         36.62         4.23 o                         
  -8   3   7          0.95          7.38         5.22 o                         
  -7   3   7        114.95        101.39         5.40 o                         
  -6   3   7         25.63         32.78         5.95 o                         
  -5   3   7          0.94          5.98         5.57 o                         
  -4   3   7          3.62          5.84         5.46 o                         
  -3   3   7        191.14        206.75         6.25 o                         
  -2   3   7        622.19        633.26         7.78 o                         
  -1   3   7          0.08          0.48         4.91 o                         
   0   3   7          3.90          7.22         4.66 o                         
   1   3   7          5.66          9.86         5.97 o                         
   2   3   7          0.52         -0.73         8.15 o                         
   3   3   7          4.26         15.14         6.47 o                         
   4   3   7          1.98         10.38         5.65 o                         
   5   3   7        538.28        529.98        18.92 o                         
   6   3   7        107.46        103.90         6.80 o                         
   7   3   7         32.04         38.74         6.62 o                         
   8   3   7         22.26         31.17         5.62 o                         
   9   3   7         20.68         21.58         6.17 o                         
  10   3   7          0.79          2.83         8.11 o                         
  11   3   7          1.32         14.52         7.67 o                         
  12   3   7          0.13         -2.69         7.96 o                         
 -17   4   7         94.69         85.84         8.71 o                         
 -16   4   7          3.62         11.11         5.11 o                         
 -15   4   7         21.95         22.09         5.12 o                         
 -14   4   7          0.80          9.57         4.84 o                         
 -13   4   7         19.30         15.63         4.46 o                         
 -12   4   7         93.83         87.41         5.82 o                         
 -11   4   7         51.86         54.28         4.54 o                         
 -10   4   7          8.66          9.19         4.43 o                         
  -9   4   7         83.40         78.21         5.27 o                         
  -8   4   7         46.20         54.97         4.67 o                         
  -7   4   7        182.70        168.88         5.35 o                         
  -6   4   7         61.94         75.20         5.50 o                         
  -5   4   7          0.98          2.42         4.70 o                         
  -4   4   7        451.44        465.70         6.69 o                         
  -3   4   7        164.71        165.35         5.41 o                         
  -2   4   7         11.05         15.48         5.28 o                         
  -1   4   7        376.17        407.79         7.03 o                         
   0   4   7          2.99          3.31         5.30 o                         
   1   4   7        147.68        151.61         6.44 o                         
   2   4   7         20.85         29.81         7.91 o                         
   3   4   7          0.08         11.15         6.08 o                         
   4   4   7         12.15         13.25        14.71 o                         
   5   4   7        285.56        283.51         7.66 o                         
   6   4   7         55.77         51.22         5.55 o                         
   7   4   7         22.32         36.37        12.01 o                         
   8   4   7         32.83         33.43         5.95 o                         
   9   4   7         12.37         30.00         6.67 o                         
  10   4   7         71.13         52.13         8.54 o                         
  11   4   7          0.10          2.19         7.10 o                         
 -14   5   7         17.60         15.66         5.06 o                         
 -13   5   7          2.19          0.30         4.70 o                         
 -12   5   7          0.43          5.38         5.32 o                         
 -11   5   7         83.46         83.30         7.14 o                         
 -10   5   7         19.81         14.91         4.89 o                         
  -9   5   7         37.34         33.29         4.79 o                         
  -8   5   7          0.93          0.66         4.07 o                         
  -7   5   7          0.94          2.37         5.35 o                         
  -6   5   7          6.58          8.47         4.33 o                         
  -5   5   7         36.89         36.46         5.47 o                         
  -4   5   7          7.54         13.16         4.67 o                         
  -3   5   7          2.62          2.23         4.68 o                         
  -2   5   7          4.16          6.44         5.46 o                         
  -1   5   7          0.65          1.18         4.77 o                         
   0   5   7        109.39        101.15         7.71 o                         
   1   5   7          4.91          5.21         5.77 o                         
   2   5   7          4.36         -2.29         5.92 o                         
   3   5   7         24.67         37.19         5.48 o                         
   4   5   7          0.15         -4.11         6.72 o                         
   5   5   7          0.04          3.68         7.89 o                         
   6   5   7         29.27         31.98         6.51 o                         
   7   5   7          5.64          7.56         6.62 o                         
   8   5   7          4.60          4.82         8.62 o                         
 -10   6   7          0.98          1.61         4.63 o                         
  -9   6   7         23.75         31.01         4.85 o                         
  -8   6   7         33.05         28.62         5.24 o                         
  -7   6   7          2.08          6.38         4.91 o                         
  -6   6   7         87.49         90.98         6.12 o                         
  -5   6   7         24.97         24.01         5.82 o                         
  -4   6   7          5.04         15.44         5.65 o                         
  -3   6   7         25.17         26.35         5.95 o                         
  -2   6   7         15.45         15.69         4.84 o                         
  -1   6   7          1.70          8.61         5.34 o                         
   0   6   7          5.92          3.86         5.68 o                         
   1   6   7          4.46         11.89         8.06 o                         
   2   6   7          0.19         10.11         5.76 o                         
   3   6   7          0.09          5.56         6.51 o                         
   4   6   7          0.72          5.58         6.73 o                         
 -21   0   8         63.75         54.82         7.65 o                         
 -20   0   8         75.37         67.89         8.84 o                         
 -19   0   8        106.90         95.24         6.38 o                         
 -18   0   8         10.57         19.03        10.61 o                         
 -17   0   8          0.73         22.34        16.10 o                         
 -16   0   8         32.27         43.31         6.93 o                         
 -15   0   8        126.90        135.14         6.13 o                         
 -14   0   8         42.55         25.12         6.48 o                         
 -13   0   8         72.75         72.38         8.29 o                         
 -12   0   8        461.54        437.21         9.66 o                         
 -11   0   8       1432.67       1499.89        12.43 o                         
 -10   0   8        166.67        172.60         7.24 o                         
  -9   0   8        150.64        177.70        15.58 o                         
  -8   0   8        173.53        200.08         8.62 o                         
  -7   0   8        382.28        360.87         9.88 o                         
  -6   0   8        191.30        189.33         8.00 o                         
  -5   0   8        522.88        485.04         9.72 o                         
  -4   0   8        150.42        121.26        12.20 o                         
  -3   0   8         95.57         91.78         8.10 o                         
  -2   0   8          2.01          2.23         6.13 o                         
  -1   0   8        184.12        170.36         7.41 o                         
   0   0   8         16.58         29.95         7.53 o                         
   1   0   8       2723.12       2744.02        44.32 o                         
   2   0   8         49.55         49.56         6.36 o                         
   3   0   8        152.19        154.43         8.29 o                         
   4   0   8         84.77         80.20         7.77 o                         
   5   0   8         86.87         93.28         7.87 o                         
   6   0   8        294.38        263.72         7.91 o                         
   7   0   8        228.05        233.90        16.82 o                         
   8   0   8         15.33         12.10         6.52 o                         
   9   0   8        251.58        232.91         8.65 o                         
  10   0   8         29.24         22.02         9.06 o                         
  11   0   8          4.59          9.92         6.33 o                         
  12   0   8         72.60         78.57         8.64 o                         
  13   0   8         12.69         16.36         8.07 o                         
 -20   1   8          0.28         -2.86         4.87 o                         
 -19   1   8         41.98         46.27         4.62 o                         
 -18   1   8          0.00          0.59         4.30 o                         
 -17   1   8         16.10         27.85         5.74 o                         
 -16   1   8          9.14         17.78         5.08 o                         
 -15   1   8          6.11         12.21         4.50 o                         
 -14   1   8         23.63         28.21         5.55 o                         
 -13   1   8         79.29         76.10         5.71 o                         
 -12   1   8         93.10        107.61         5.68 o                         
 -11   1   8         81.73         72.84         4.93 o                         
 -10   1   8         14.47         11.52         4.92 o                         
  -9   1   8        246.83        255.20         5.58 o                         
  -8   1   8        706.84        704.09        11.57 o                         
  -7   1   8       4802.78       4883.49        62.88 o                         
  -6   1   8         64.39         57.50         4.49 o                         
  -5   1   8        340.90        337.52         6.16 o                         
  -4   1   8        107.18        110.72         6.79 o                         
  -3   1   8        484.28        484.43        17.39 o                         
  -2   1   8         27.31         34.88         5.07 o                         
  -1   1   8        142.45        155.85         6.11 o                         
   0   1   8        122.32        114.26         5.35 o                         
   1   1   8          6.34         13.59         4.58 o                         
   2   1   8        295.36        294.06         7.33 o                         
   3   1   8         21.59         27.60         4.58 o                         
   4   1   8         26.36         29.32         4.75 o                         
   5   1   8        392.86        379.66         6.90 o                         
   6   1   8        370.26        343.24         6.78 o                         
   7   1   8          0.62         -4.16         4.99 o                         
   8   1   8        213.09        200.31         6.40 o                         
   9   1   8          2.24          7.82         5.60 o                         
  10   1   8          1.24          3.13         5.27 o                         
  11   1   8          4.86         13.81         5.06 o                         
  12   1   8          0.49          5.01         5.03 o                         
  13   1   8         16.33         22.64         5.37 o                         
 -20   2   8          7.19          9.39         5.05 o                         
 -19   2   8          0.24          3.56         5.24 o                         
 -18   2   8          0.38          3.78         4.40 o                         
 -17   2   8         46.24         49.26         5.72 o                         
 -16   2   8         18.09         17.79         4.38 o                         
 -15   2   8         11.37         19.86         4.86 o                         
 -14   2   8          4.09          2.86         4.31 o                         
 -13   2   8         24.33         28.47         5.06 o                         
 -12   2   8         15.22         11.40         6.24 o                         
 -11   2   8         19.09         21.14         4.46 o                         
 -10   2   8         32.13         39.50         5.69 o                         
  -9   2   8         26.44         33.59         5.09 o                         
  -8   2   8          5.63         15.68         4.41 o                         
  -7   2   8       2288.91       2247.42        53.83 o                         
  -6   2   8       1950.78       2031.73        47.50 o                         
  -5   2   8       1068.96       1092.49        29.95 o                         
  -4   2   8        387.89        428.55         6.59 o                         
  -3   2   8        489.12        502.81        14.35 o                         
  -2   2   8         32.36         34.65         5.59 o                         
  -1   2   8         82.36         68.69         4.88 o                         
   0   2   8         24.28         20.96         5.90 o                         
   1   2   8        434.95        430.69        15.32 o                         
   2   2   8        146.66        146.20         5.47 o                         
   3   2   8         53.07         51.73         5.00 o                         
   4   2   8         35.31         41.38         6.28 o                         
   5   2   8        371.93        366.59        15.95 o                         
   6   2   8         13.66         19.80         5.22 o                         
   7   2   8          1.13          1.21         4.43 o                         
   8   2   8         50.27         49.13         4.74 o                         
   9   2   8         28.35         37.01         5.42 o                         
  10   2   8         14.26         18.35         5.13 o                         
  11   2   8          3.69          6.74         5.44 o                         
  12   2   8          2.99          4.17         5.27 o                         
  13   2   8          0.04          5.75         5.36 o                         
 -19   3   8          6.57         17.44         5.44 o                         
 -18   3   8          5.83         17.10         8.49 o                         
 -17   3   8         17.17         15.81         6.20 o                         
 -16   3   8         36.38         36.93         6.82 o                         
 -15   3   8         11.24         17.25         4.97 o                         
 -14   3   8         11.43         17.03         6.97 o                         
 -13   3   8          3.35          6.23         4.46 o                         
 -12   3   8          0.13          2.75         4.10 o                         
 -11   3   8        133.51        132.02         5.90 o                         
 -10   3   8         17.98         21.25         5.49 o                         
  -9   3   8          2.03          8.36         4.68 o                         
  -8   3   8        604.76        576.29        15.83 o                         
  -7   3   8        270.79        257.64         5.57 o                         
  -6   3   8        448.22        453.53        16.04 o                         
  -5   3   8        141.21        150.25         6.34 o                         
  -4   3   8         44.62         38.98         5.56 o                         
  -3   3   8          1.79          3.63         4.67 o                         
  -2   3   8        459.31        440.66         6.79 o                         
  -1   3   8         54.01         51.29         6.47 o                         
   0   3   8        448.03        437.05         7.90 o                         
   1   3   8         35.76         48.40         8.11 o                         
   2   3   8        249.54        242.69         8.63 o                         
   3   3   8        174.54        182.20         6.79 o                         
   4   3   8         51.85         52.89         6.32 o                         
   5   3   8        269.18        269.10        17.89 o                         
   6   3   8         26.64         36.64        10.65 o                         
   7   3   8         11.21         10.38        13.24 o                         
   8   3   8         68.28         55.86         9.62 o                         
   9   3   8         20.73         22.36         6.20 o                         
  10   3   8         19.82         29.32         7.99 o                         
  11   3   8         14.30          7.56         8.47 o                         
 -17   4   8          2.35          4.39         5.47 o                         
 -16   4   8          2.80          6.46         5.12 o                         
 -15   4   8          0.60          0.52         6.58 o                         
 -14   4   8          3.62          1.98         4.15 o                         
 -13   4   8          0.87          1.26         4.60 o                         
 -12   4   8         26.41         28.62         5.57 o                         
 -11   4   8          1.23          3.32         4.45 o                         
 -10   4   8          0.60          0.73         4.77 o                         
  -9   4   8         99.88         99.31         5.07 o                         
  -8   4   8        234.10        220.86         5.75 o                         
  -7   4   8         16.85         22.81         6.60 o                         
  -6   4   8         32.93         30.46         4.61 o                         
  -5   4   8         66.59         58.93         4.93 o                         
  -4   4   8        198.52        184.02         5.73 o                         
  -3   4   8         38.52         46.34         5.23 o                         
  -2   4   8         10.36         16.78         4.73 o                         
  -1   4   8         77.97         68.45         5.21 o                         
   0   4   8         13.97         11.25         7.25 o                         
   1   4   8          0.16          1.75         5.47 o                         
   2   4   8         99.30         94.02         5.70 o                         
   3   4   8         74.36         70.39         6.43 o                         
   4   4   8          0.12          5.11         7.75 o                         
   5   4   8          0.03         -2.26         5.16 o                         
   6   4   8          6.24          7.70         6.30 o                         
   7   4   8         14.04         12.30         8.07 o                         
   8   4   8          0.87          1.27         8.04 o                         
   9   4   8          1.83         12.89         6.72 o                         
  10   4   8         32.58         24.62        12.24 o                         
 -14   5   8          4.51         10.85         4.94 o                         
 -13   5   8         18.68         28.19         7.01 o                         
 -12   5   8          2.11          9.23         3.97 o                         
 -11   5   8         69.31         66.76         5.31 o                         
 -10   5   8         25.54         27.39         5.63 o                         
  -9   5   8          2.36          2.07         4.36 o                         
  -8   5   8         26.96         27.64         6.04 o                         
  -7   5   8         25.93         32.72         6.79 o                         
  -6   5   8          5.21          7.14         4.34 o                         
  -5   5   8          1.26          4.21         4.61 o                         
  -4   5   8          1.26         -0.37         4.81 o                         
  -3   5   8         16.09         17.99         5.15 o                         
  -2   5   8          0.00          4.03         4.38 o                         
  -1   5   8          0.01          3.48         5.39 o                         
   0   5   8         94.25         92.09         6.59 o                         
   1   5   8          5.18          2.47         7.02 o                         
   2   5   8         41.68         47.29         6.26 o                         
   3   5   8          3.04          7.43         7.64 o                         
   4   5   8         22.03         11.90         5.68 o                         
   5   5   8         40.08         39.25         6.90 o                         
   6   5   8         16.55         28.57         6.82 o                         
   7   5   8          5.23          0.06         8.38 o                         
 -10   6   8         38.10         38.79         5.38 o                         
  -9   6   8          0.71          1.04         4.98 o                         
  -8   6   8          0.07          4.76         5.73 o                         
  -7   6   8          5.72          7.72         5.40 o                         
  -6   6   8         26.56         28.21         4.95 o                         
  -5   6   8         18.00         13.12         6.54 o                         
  -4   6   8          9.77         11.26         5.88 o                         
  -3   6   8          0.00          5.17         4.73 o                         
  -2   6   8          6.58         15.04         6.43 o                         
  -1   6   8          2.40         11.54         6.39 o                         
   0   6   8         14.68         17.81         6.57 o                         
   1   6   8         12.22         30.11        17.77 o                         
   2   6   8          0.31          1.66         6.52 o                         
   3   6   8          0.38         13.61         8.12 o                         
 -21   1   9          0.24          0.30         5.37 o                         
 -20   1   9         44.88         41.81         5.70 o                         
 -19   1   9         48.26         51.90         4.74 o                         
 -18   1   9         11.78         16.63         5.10 o                         
 -17   1   9         66.74         60.21         5.30 o                         
 -16   1   9         38.13         31.92         7.76 o                         
 -15   1   9         53.97         57.60         4.27 o                         
 -14   1   9         60.33         54.00         4.69 o                         
 -13   1   9        178.30        191.35         5.51 o                         
 -12   1   9        408.67        418.66         5.96 o                         
 -11   1   9         45.12         43.03         4.27 o                         
 -10   1   9          9.73         13.33         5.05 o                         
  -9   1   9          9.61         13.13         5.05 o                         
  -8   1   9       2152.86       2146.29        25.41 o                         
  -7   1   9          4.61          8.41         4.34 o                         
  -6   1   9        895.41        853.64        14.36 o                         
  -5   1   9         39.11         37.81         4.19 o                         
  -4   1   9       1001.87        962.67        20.45 o                         
  -3   1   9       1032.81        991.65        20.48 o                         
  -2   1   9         54.08         51.25         4.87 o                         
  -1   1   9        307.60        288.78         5.83 o                         
   0   1   9         23.09         12.38         4.66 o                         
   1   1   9         16.92         11.07         4.62 o                         
   2   1   9        438.70        416.23         6.33 o                         
   3   1   9         97.66         86.22         5.34 o                         
   4   1   9        149.86        148.86         5.34 o                         
   5   1   9         56.56         64.69         5.05 o                         
   6   1   9         85.24         82.28         5.25 o                         
   7   1   9         20.24         18.89         5.50 o                         
   8   1   9        228.82        218.30         6.04 o                         
   9   1   9          5.43          9.23         4.82 o                         
  10   1   9         37.08         49.54         5.72 o                         
  11   1   9          4.48         10.26         5.92 o                         
  12   1   9         11.65         12.26         5.05 o                         
 -20   2   9          1.80          3.20         4.68 o                         
 -19   2   9         21.78         19.71         5.34 o                         
 -18   2   9         17.81         17.13         4.86 o                         
 -17   2   9         11.73         17.26         4.79 o                         
 -16   2   9         40.62         39.12         5.96 o                         
 -15   2   9         12.05         12.49         4.60 o                         
 -14   2   9         32.47         36.39         4.78 o                         
 -13   2   9         89.23         90.82         5.16 o                         
 -12   2   9          8.26          9.60         4.40 o                         
 -11   2   9         42.52         41.57         5.82 o                         
 -10   2   9        132.78        133.37         5.43 o                         
  -9   2   9         64.88         60.73         4.87 o                         
  -8   2   9         45.77         49.20         5.48 o                         
  -7   2   9       1865.14       1876.98        27.98 o                         
  -6   2   9         13.44         17.97         4.41 o                         
  -5   2   9          0.35          2.90         5.25 o                         
  -4   2   9         67.89         78.74         5.71 o                         
  -3   2   9          0.54          6.11         5.34 o                         
  -2   2   9        237.20        233.83         5.98 o                         
  -1   2   9        247.06        260.23        11.35 o                         
   0   2   9          1.34         10.79         4.99 o                         
   1   2   9          0.91          4.12         4.43 o                         
   2   2   9        129.63        134.33         5.80 o                         
   3   2   9         47.74         47.50         5.28 o                         
   4   2   9         57.33         60.50         6.31 o                         
   5   2   9          0.37         -0.92         5.87 o                         
   6   2   9         10.11         13.84         4.73 o                         
   7   2   9         82.78         81.63         6.28 o                         
   8   2   9         44.59         42.17         6.36 o                         
   9   2   9         76.57         75.67         6.37 o                         
  10   2   9         25.18         25.79         5.69 o                         
  11   2   9          3.71          9.72         5.81 o                         
  12   2   9          5.77         14.29         6.55 o                         
 -19   3   9          6.76          4.25         5.48 o                         
 -18   3   9          0.76          0.58         5.33 o                         
 -17   3   9          2.13          6.70         8.08 o                         
 -16   3   9         40.32         37.43         5.31 o                         
 -15   3   9          0.28          4.54         4.59 o                         
 -14   3   9         14.10         24.56         4.48 o                         
 -13   3   9          0.26          7.37         4.73 o                         
 -12   3   9          4.77         10.01         6.53 o                         
 -11   3   9        122.53        114.74         9.88 o                         
 -10   3   9         38.18         41.05         5.36 o                         
  -9   3   9        326.78        318.79         5.96 o                         
  -8   3   9        636.11        649.27        16.22 o                         
  -7   3   9          1.00          2.67         4.73 o                         
  -6   3   9        473.52        456.61         6.57 o                         
  -5   3   9         94.69         94.98         5.88 o                         
  -4   3   9         42.87         45.78         4.39 o                         
  -3   3   9         66.15         67.77         5.66 o                         
  -2   3   9          7.12         11.37         5.62 o                         
  -1   3   9         28.44         26.28         4.69 o                         
   0   3   9         11.64         13.51         5.72 o                         
   1   3   9         19.75         21.89         5.96 o                         
   2   3   9          6.19         14.70         5.76 o                         
   3   3   9         88.75         91.30         6.63 o                         
   4   3   9        266.59        277.29        12.96 o                         
   5   3   9        281.66        285.16         9.35 o                         
   6   3   9         55.40         53.15         5.66 o                         
   7   3   9         28.28         25.78        10.89 o                         
   8   3   9          0.43          8.41         8.15 o                         
   9   3   9          8.01         20.65         6.57 o                         
  10   3   9          4.68          3.63         8.17 o                         
  11   3   9          0.09          1.28         6.72 o                         
 -17   4   9          1.14          6.94         5.46 o                         
 -16   4   9         19.92         18.87         4.74 o                         
 -15   4   9         36.52         39.08         5.23 o                         
 -14   4   9          8.12          7.19         4.25 o                         
 -13   4   9         41.05         48.09         4.40 o                         
 -12   4   9         89.26         76.36         4.66 o                         
 -11   4   9        106.64        108.42         7.98 o                         
 -10   4   9         99.78         85.38         4.30 o                         
  -9   4   9        301.07        297.61         5.57 o                         
  -8   4   9         88.47         80.34         4.71 o                         
  -7   4   9        320.14        319.74         7.15 o                         
  -6   4   9         59.62         65.23         5.46 o                         
  -5   4   9        223.97        230.92         8.56 o                         
  -4   4   9        115.26        110.29         4.80 o                         
  -3   4   9         12.57         14.17         4.73 o                         
  -2   4   9         73.52         73.88         5.21 o                         
  -1   4   9          9.97         13.95         6.34 o                         
   0   4   9         64.46         75.95         6.00 o                         
   1   4   9         88.01         87.80         8.47 o                         
   2   4   9         27.83         34.92         5.58 o                         
   3   4   9          5.98         11.09         5.21 o                         
   4   4   9         14.69         21.69         6.03 o                         
   5   4   9          5.38          6.89         7.61 o                         
   6   4   9          0.01          4.64         5.66 o                         
   7   4   9         25.84         28.76         6.60 o                         
   8   4   9          1.69          3.50         5.73 o                         
   9   4   9         57.18         63.78         6.37 o                         
 -14   5   9         38.71         41.60         4.67 o                         
 -13   5   9         15.27         13.75         5.28 o                         
 -12   5   9          0.54          5.48         5.41 o                         
 -11   5   9          7.30          7.07         4.86 o                         
 -10   5   9          0.32         10.75         5.35 o                         
  -9   5   9          1.23          2.57         4.34 o                         
  -8   5   9          2.24         10.68         4.57 o                         
  -7   5   9          3.75          4.95         4.79 o                         
  -6   5   9         12.10         17.18         4.98 o                         
  -5   5   9          0.21          6.18         4.81 o                         
  -4   5   9         31.07         29.66         5.32 o                         
  -3   5   9         32.48         36.46         5.23 o                         
  -2   5   9          0.07         -2.01         4.84 o                         
  -1   5   9         32.06         34.81         7.24 o                         
   0   5   9         12.10         15.08         5.92 o                         
   1   5   9         35.15         44.75         6.19 o                         
   2   5   9          8.49          9.33         6.52 o                         
   3   5   9         35.30         39.28        11.69 o                         
   4   5   9         10.25         14.58         6.29 o                         
   5   5   9          1.42          7.24         6.60 o                         
   6   5   9         13.84         16.84         8.59 o                         
  -9   6   9          3.14          5.68         5.24 o                         
  -8   6   9         18.80         24.86         4.81 o                         
  -7   6   9         29.28         31.57         5.39 o                         
  -6   6   9          5.65          4.14         5.76 o                         
  -5   6   9          2.03         11.59         6.40 o                         
  -4   6   9          2.26          1.21         5.43 o                         
  -3   6   9          0.50          1.50         6.34 o                         
  -2   6   9          0.38         -2.19         5.81 o                         
  -1   6   9          0.82         13.93         7.80 o                         
   0   6   9          0.01         -3.01         6.92 o                         
   1   6   9          0.39         -3.24         6.88 o                         
 -21   0  10          0.55          0.78         8.07 o                         
 -20   0  10          2.06         10.29         5.95 o                         
 -19   0  10         10.20         13.57         7.24 o                         
 -18   0  10          0.39         10.45         5.43 o                         
 -17   0  10         40.23         42.45         5.75 o                         
 -16   0  10        129.00        123.44         7.49 o                         
 -15   0  10          0.03          0.99         7.47 o                         
 -14   0  10         20.40         20.46         5.49 o                         
 -13   0  10       1116.89       1050.75        22.02 o                         
 -12   0  10        364.54        378.09        13.00 o                         
 -11   0  10        904.51        922.21        17.37 o                         
 -10   0  10        110.96        101.34         8.16 o                         
  -9   0  10          1.82          4.83         7.34 o                         
  -8   0  10        247.04        248.36         7.62 o                         
  -7   0  10        187.63        203.62         9.82 o                         
  -6   0  10         33.56         22.82        10.81 o                         
  -5   0  10        116.98        116.53         6.01 o                         
  -4   0  10        296.41        307.96        13.83 o                         
  -3   0  10        155.95        147.25         7.76 o                         
  -2   0  10        922.42        935.98        11.92 o                         
  -1   0  10        304.99        310.79        12.64 o                         
   0   0  10        120.72        116.83         9.10 o                         
   1   0  10        322.60        322.87         8.65 o                         
   2   0  10        539.70        525.69         9.20 o                         
   3   0  10        301.48        296.89        10.93 o                         
   4   0  10         20.26         23.11         6.15 o                         
   5   0  10        401.86        397.50         8.60 o                         
   6   0  10        103.78        108.07         7.67 o                         
   7   0  10         40.36         27.82         7.51 o                         
   8   0  10        123.30        135.38         8.31 o                         
   9   0  10         21.83         26.03         6.86 o                         
  10   0  10         13.58         15.75         8.38 o                         
  11   0  10         37.25         38.28         7.33 o                         
  12   0  10          4.89          3.10         6.89 o                         
 -21   1  10         23.20         21.38         5.06 o                         
 -20   1  10          1.84          3.34         4.42 o                         
 -19   1  10          1.83         10.26         5.21 o                         
 -18   1  10         28.88         22.48         5.00 o                         
 -17   1  10         39.67         28.47         4.65 o                         
 -16   1  10          1.42          6.21         4.79 o                         
 -15   1  10          4.09          5.73         4.01 o                         
 -14   1  10         52.04         53.67         5.42 o                         
 -13   1  10         76.47         78.39         5.28 o                         
 -12   1  10        227.07        218.60         5.23 o                         
 -11   1  10         21.69         25.25         4.59 o                         
 -10   1  10         39.62         42.33         3.99 o                         
  -9   1  10         59.75         60.01         4.73 o                         
  -8   1  10         12.46         21.54         4.43 o                         
  -7   1  10        105.11        100.71         5.11 o                         
  -6   1  10         19.12         23.07         4.26 o                         
  -5   1  10        660.40        691.65        10.37 o                         
  -4   1  10         62.40         50.52         5.01 o                         
  -3   1  10         15.89         22.42         5.50 o                         
  -2   1  10         34.15         31.81         4.77 o                         
  -1   1  10        892.31        891.61        14.32 o                         
   0   1  10        434.84        447.64         7.08 o                         
   1   1  10        114.30        113.00         5.50 o                         
   2   1  10         62.09         64.72         4.71 o                         
   3   1  10         49.63         48.83         5.25 o                         
   4   1  10          5.02          6.15         4.15 o                         
   5   1  10        157.83        158.10         5.28 o                         
   6   1  10        108.05         93.44         5.34 o                         
   7   1  10          2.05          1.83         5.36 o                         
   8   1  10          6.19          9.49         4.98 o                         
   9   1  10         11.43          7.53         5.68 o                         
  10   1  10          6.35          7.47         5.99 o                         
  11   1  10          1.19          3.73         5.32 o                         
  12   1  10          1.36          3.64         5.57 o                         
 -20   2  10          2.07          4.13         4.32 o                         
 -19   2  10         10.26         11.59         5.27 o                         
 -18   2  10         32.40         47.75         4.64 o                         
 -17   2  10         40.96         49.21         5.39 o                         
 -16   2  10          0.45         12.27         4.65 o                         
 -15   2  10          7.16         10.81         4.23 o                         
 -14   2  10          2.23         -1.10         4.38 o                         
 -13   2  10         13.30          7.92         4.32 o                         
 -12   2  10         28.50         29.06         8.40 o                         
 -11   2  10        169.63        170.58         4.72 o                         
 -10   2  10         41.84         49.28         7.08 o                         
  -9   2  10        183.72        185.22         5.52 o                         
  -8   2  10        265.11        253.52         6.81 o                         
  -7   2  10         19.54         10.82         4.41 o                         
  -6   2  10          0.29          6.09         4.66 o                         
  -5   2  10        121.43        128.56         5.54 o                         
  -4   2  10         51.24         49.23         4.10 o                         
  -3   2  10         57.48         54.24         5.47 o                         
  -2   2  10         54.60         55.14         4.46 o                         
  -1   2  10         34.94         32.22         4.39 o                         
   0   2  10          3.16         -3.60         5.11 o                         
   1   2  10        347.12        362.72         8.39 o                         
   2   2  10        438.74        446.13        14.25 o                         
   3   2  10       1552.37       1541.98        65.78 o                         
   4   2  10        424.83        423.00         7.47 o                         
   5   2  10        181.05        193.73         6.63 o                         
   6   2  10         26.45         32.64         5.78 o                         
   7   2  10          5.51         13.36         6.53 o                         
   8   2  10         28.85         26.06         6.32 o                         
   9   2  10         23.65         26.44         5.17 o                         
  10   2  10          1.59          6.92         6.57 o                         
  11   2  10         15.37         14.29         5.29 o                         
 -19   3  10          2.44         -4.01         7.40 o                         
 -18   3  10          0.44          4.11         5.21 o                         
 -17   3  10          3.18          3.21         4.65 o                         
 -16   3  10         24.32         21.49         4.88 o                         
 -15   3  10         19.40         26.21         8.19 o                         
 -14   3  10          0.09          9.60         5.59 o                         
 -13   3  10          1.41          0.43         6.79 o                         
 -12   3  10        224.36        233.50         7.15 o                         
 -11   3  10         18.67         20.75         4.18 o                         
 -10   3  10         12.91         17.52         5.49 o                         
  -9   3  10         64.37         69.24         4.60 o                         
  -8   3  10        337.75        321.85         6.66 o                         
  -7   3  10        567.45        542.76        13.95 o                         
  -6   3  10         81.15         89.11         4.68 o                         
  -5   3  10          5.01          4.52         4.84 o                         
  -4   3  10        307.86        322.31         5.99 o                         
  -3   3  10         11.91         11.50         4.84 o                         
  -2   3  10        135.97        131.47         5.34 o                         
  -1   3  10         82.98         88.98         6.23 o                         
   0   3  10         42.86         54.69        18.49 o                         
   1   3  10          1.21         17.81         7.08 o                         
   2   3  10        591.32        574.10        13.56 o                         
   3   3  10         14.87         16.89         5.59 o                         
   4   3  10        440.60        444.82        23.77 o                         
   5   3  10         11.41         18.02         6.18 o                         
   6   3  10         11.20         12.94         6.20 o                         
   7   3  10          9.12         22.52         7.58 o                         
   8   3  10          1.45         19.40         6.16 o                         
   9   3  10         19.88         27.35         5.90 o                         
  10   3  10         27.24         28.82         8.79 o                         
 -17   4  10          5.48         15.12         5.84 o                         
 -16   4  10          3.66          8.17         4.86 o                         
 -15   4  10          0.33          3.93         4.98 o                         
 -14   4  10         23.99         21.72         4.33 o                         
 -13   4  10          5.58          4.42         4.16 o                         
 -12   4  10         30.42         31.29         4.64 o                         
 -11   4  10          9.01         11.45         6.00 o                         
 -10   4  10         40.08         50.82         4.91 o                         
  -9   4  10         54.85         51.56         4.34 o                         
  -8   4  10         90.39         89.06         5.13 o                         
  -7   4  10          0.26          8.39         5.21 o                         
  -6   4  10         12.64         15.24         4.69 o                         
  -5   4  10          0.15          0.10         4.50 o                         
  -4   4  10         57.19         54.67         5.43 o                         
  -3   4  10         53.92         56.84         4.58 o                         
  -2   4  10         29.21         34.19         6.34 o                         
  -1   4  10          6.53         15.74         7.63 o                         
   0   4  10          0.36          6.88         5.41 o                         
   1   4  10          3.00          2.45         7.33 o                         
   2   4  10          0.04         -0.36         6.84 o                         
   3   4  10         19.80         10.10         5.14 o                         
   4   4  10         11.35         26.65         7.80 o                         
   5   4  10         32.53         32.08         6.77 o                         
   6   4  10          0.02         14.62         7.70 o                         
   7   4  10          0.85         -2.89         8.12 o                         
   8   4  10          0.01         -6.06         8.41 o                         
 -14   5  10         36.02         38.85         5.40 o                         
 -13   5  10          4.28          6.52         5.92 o                         
 -12   5  10         69.70         70.64         5.60 o                         
 -11   5  10          1.40          4.98         5.09 o                         
 -10   5  10          4.43         10.30         4.44 o                         
  -9   5  10          5.83          8.57         4.68 o                         
  -8   5  10          7.92         13.19         4.53 o                         
  -7   5  10         11.96         13.97         4.53 o                         
  -6   5  10          0.16          0.38         4.37 o                         
  -5   5  10         18.71         13.21         4.79 o                         
  -4   5  10         14.94         19.96         5.05 o                         
  -3   5  10          4.31          5.35         5.03 o                         
  -2   5  10          5.14         10.98         5.46 o                         
  -1   5  10         12.64         23.43         6.38 o                         
   0   5  10          1.43         12.37         6.16 o                         
   1   5  10         57.13         59.07         6.94 o                         
   2   5  10         27.66         32.53         5.84 o                         
   3   5  10          0.04          5.10        11.97 o                         
   4   5  10         34.17         50.57         8.32 o                         
   5   5  10          2.14         11.70         6.80 o                         
  -8   6  10         14.38         12.08         5.91 o                         
  -7   6  10          2.09         -0.03         5.22 o                         
  -6   6  10          3.22          8.01         5.28 o                         
  -5   6  10          0.03          5.78         7.25 o                         
  -4   6  10          2.56          3.60         5.68 o                         
  -3   6  10          5.61          2.67         5.08 o                         
  -2   6  10         10.45         14.84         6.33 o                         
  -1   6  10          1.43         -6.61         6.61 o                         
 -21   1  11         10.83          0.36         6.19 o                         
 -20   1  11         53.38         49.79         6.07 o                         
 -19   1  11          1.79          7.19         4.73 o                         
 -18   1  11         14.83         19.64         4.26 o                         
 -17   1  11          8.65         14.08         4.38 o                         
 -16   1  11         32.48         42.33         4.80 o                         
 -15   1  11         15.28         23.95         4.47 o                         
 -14   1  11         20.05         17.20         5.43 o                         
 -13   1  11          7.73          6.51         3.76 o                         
 -12   1  11          8.85         11.03         4.33 o                         
 -11   1  11          6.29         11.58         4.74 o                         
 -10   1  11         93.51         88.56         4.72 o                         
  -9   1  11         19.04         17.61         4.34 o                         
  -8   1  11         40.62         44.74         4.69 o                         
  -7   1  11         15.22         16.18         4.53 o                         
  -6   1  11        391.63        407.00         5.88 o                         
  -5   1  11        326.56        309.25        18.15 o                         
  -4   1  11        526.66        523.96         8.51 o                         
  -3   1  11         18.10         28.59         5.93 o                         
  -2   1  11        451.91        444.70         8.81 o                         
  -1   1  11        128.97        130.92         5.10 o                         
   0   1  11         40.49         33.32         4.51 o                         
   1   1  11         32.13         26.88         4.52 o                         
   2   1  11        264.71        245.64         6.46 o                         
   3   1  11          0.33          4.72         4.49 o                         
   4   1  11          0.42          6.99         5.29 o                         
   5   1  11         10.09         14.40         4.87 o                         
   6   1  11         10.80         11.78         5.47 o                         
   7   1  11          2.74          8.70         4.69 o                         
   8   1  11          4.05         10.06         5.16 o                         
   9   1  11         18.37         25.63         5.36 o                         
  10   1  11          1.99          7.92         5.86 o                         
  11   1  11          4.82          5.84         5.05 o                         
 -20   2  11         21.64         28.03         5.59 o                         
 -19   2  11          5.88          5.88         4.18 o                         
 -18   2  11          4.35          1.45         4.34 o                         
 -17   2  11         12.79         19.15         4.32 o                         
 -16   2  11         32.40         42.42         5.46 o                         
 -15   2  11          0.01          3.82         5.20 o                         
 -14   2  11         19.10         13.27         3.98 o                         
 -13   2  11          6.56          7.78         5.27 o                         
 -12   2  11         43.31         44.62         4.34 o                         
 -11   2  11        109.74        111.68         5.32 o                         
 -10   2  11        359.72        355.46         7.41 o                         
  -9   2  11         40.88         42.26         4.59 o                         
  -8   2  11          1.21          3.32         3.90 o                         
  -7   2  11        167.15        162.21         6.20 o                         
  -6   2  11        207.66        196.29         4.78 o                         
  -5   2  11        105.99        105.37         5.24 o                         
  -4   2  11         24.13         14.64         6.11 o                         
  -3   2  11        101.44        113.47         5.57 o                         
  -2   2  11         44.29         38.96         4.65 o                         
  -1   2  11        209.02        203.47         6.87 o                         
   0   2  11          8.66         14.70         5.38 o                         
   1   2  11         29.99         35.88         4.93 o                         
   2   2  11        271.82        270.05         6.92 o                         
   3   2  11         22.31         21.95         5.05 o                         
   4   2  11         95.92         97.03         6.29 o                         
   5   2  11         74.23         87.46         6.33 o                         
   6   2  11         13.77         12.62         5.06 o                         
   7   2  11          1.49          9.10         5.92 o                         
   8   2  11         19.51         21.67         5.52 o                         
   9   2  11          0.18          3.50         5.19 o                         
  10   2  11         11.79         26.19         6.90 o                         
 -19   3  11          3.85          1.02         5.43 o                         
 -18   3  11          0.31          4.66         5.34 o                         
 -17   3  11          5.51         12.47         4.47 o                         
 -16   3  11          2.21          1.38         5.31 o                         
 -15   3  11          5.11         11.91         5.75 o                         
 -14   3  11          0.12          3.29         4.28 o                         
 -13   3  11          0.04         -1.98         4.43 o                         
 -12   3  11          1.51          3.27         4.42 o                         
 -11   3  11         36.35         40.11         4.79 o                         
 -10   3  11         19.68         21.98         5.41 o                         
  -9   3  11        100.21        110.55         5.13 o                         
  -8   3  11         52.62         69.32         7.13 o                         
  -7   3  11          6.59          6.06         4.43 o                         
  -6   3  11        129.20        122.88         4.75 o                         
  -5   3  11          4.33          2.75         6.03 o                         
  -4   3  11          6.91         10.51         4.84 o                         
  -3   3  11          1.72          6.92         4.66 o                         
  -2   3  11         51.32         47.81         5.27 o                         
  -1   3  11         29.89         28.70         4.63 o                         
   0   3  11         38.84         35.39         5.90 o                         
   1   3  11        291.38        278.51         8.49 o                         
   2   3  11         12.50         26.50         7.63 o                         
   3   3  11          0.01         -6.07         6.07 o                         
   4   3  11          6.75          9.03         6.03 o                         
   5   3  11          1.24          5.21         5.94 o                         
   6   3  11          2.52          3.36         6.17 o                         
   7   3  11          1.52          3.79         7.59 o                         
   8   3  11          0.57          7.73         7.35 o                         
   9   3  11          1.99          7.01         7.10 o                         
 -17   4  11         16.18         17.91         6.13 o                         
 -16   4  11         15.44          8.12         5.16 o                         
 -15   4  11          0.83         15.99         5.64 o                         
 -14   4  11         22.13         23.10         4.80 o                         
 -13   4  11         10.19         13.81         4.06 o                         
 -12   4  11         17.42         14.93         4.69 o                         
 -11   4  11         14.00         17.47         5.51 o                         
 -10   4  11          3.02          7.73         4.33 o                         
  -9   4  11          0.08          1.07         5.15 o                         
  -8   4  11         36.65         44.55         4.54 o                         
  -7   4  11         20.64         18.70         5.18 o                         
  -6   4  11          0.75          5.98         5.21 o                         
  -5   4  11        129.69        142.76         5.55 o                         
  -4   4  11          9.92         13.52         5.15 o                         
  -3   4  11        205.68        189.14         5.66 o                         
  -2   4  11          7.80          6.04         5.20 o                         
  -1   4  11         21.88         21.06         5.21 o                         
   0   4  11          1.46          0.41         7.22 o                         
   1   4  11          0.01         -3.28         5.90 o                         
   2   4  11          1.90         12.45         5.06 o                         
   3   4  11          2.31          7.04         5.56 o                         
   4   4  11          1.75         11.70         8.06 o                         
   5   4  11         15.29         20.92         6.51 o                         
   6   4  11         18.87         30.05         9.70 o                         
   7   4  11          0.09          1.19         7.02 o                         
 -13   5  11         15.65         21.14         5.94 o                         
 -12   5  11          2.35          1.13         4.38 o                         
 -11   5  11         13.36         12.67         5.71 o                         
 -10   5  11          6.57         12.08         5.06 o                         
  -9   5  11          3.98          1.73         5.51 o                         
  -8   5  11          5.37         12.50         5.00 o                         
  -7   5  11         39.77         44.76         5.63 o                         
  -6   5  11          4.85          9.47         5.47 o                         
  -5   5  11          0.46          4.05         4.41 o                         
  -4   5  11         70.58         58.78         5.33 o                         
  -3   5  11         15.13         13.75         5.79 o                         
  -2   5  11          1.89          2.04         6.25 o                         
  -1   5  11         23.80         25.06         7.90 o                         
   0   5  11          9.18          9.56         5.56 o                         
   1   5  11          1.78         10.06         5.62 o                         
   2   5  11         19.02         14.65         5.75 o                         
   3   5  11          2.33         14.11         6.80 o                         
   4   5  11          0.50          3.10         8.43 o                         
  -5   6  11          4.07         11.26         7.26 o                         
 -21   0  12         22.31         10.48         7.10 o                         
 -20   0  12         50.08         54.06         8.50 o                         
 -19   0  12          3.90          1.36         6.71 o                         
 -18   0  12         10.41          5.51         6.40 o                         
 -17   0  12         13.97         20.87        10.26 o                         
 -16   0  12         50.12         42.95         6.91 o                         
 -15   0  12        271.80        258.86         7.92 o                         
 -14   0  12        167.42        158.67         6.32 o                         
 -13   0  12          0.21         -4.57         6.32 o                         
 -12   0  12        209.10        219.51         8.29 o                         
 -11   0  12         35.48         30.68         5.31 o                         
 -10   0  12         70.58         67.60        14.23 o                         
  -9   0  12        413.86        405.08         9.46 o                         
  -8   0  12        172.10        176.74        12.24 o                         
  -7   0  12         28.30         23.99         5.27 o                         
  -6   0  12        238.73        239.00         6.80 o                         
  -5   0  12         81.40         88.80         5.99 o                         
  -4   0  12        514.52        496.25        13.32 o                         
  -3   0  12        825.06        784.43        22.78 o                         
  -2   0  12        122.51        116.81         6.28 o                         
  -1   0  12        248.82        228.22         6.51 o                         
   0   0  12          2.73         -0.44         5.62 o                         
   1   0  12        126.67        124.69         6.70 o                         
   2   0  12        760.17        732.58        20.43 o                         
   3   0  12        456.32        428.81         9.27 o                         
   4   0  12         14.56         15.05         7.15 o                         
   5   0  12        474.54        431.09        11.89 o                         
   6   0  12        109.97        105.07         8.48 o                         
   7   0  12         36.70         57.96         8.17 o                         
   8   0  12         23.98         25.82        12.60 o                         
   9   0  12          0.04          3.03         6.27 o                         
  10   0  12          9.05         17.55         7.07 o                         
 -20   1  12          4.72         12.37         5.19 o                         
 -19   1  12         14.30         16.91         4.44 o                         
 -18   1  12          0.96          2.20         4.70 o                         
 -17   1  12          0.01          9.63         4.02 o                         
 -16   1  12          4.66          6.37         4.96 o                         
 -15   1  12         43.71         32.29         5.28 o                         
 -14   1  12         95.10        105.53         5.39 o                         
 -13   1  12         54.10         49.08         4.03 o                         
 -12   1  12         97.44        105.96         4.67 o                         
 -11   1  12         44.20         49.58         4.52 o                         
 -10   1  12          0.03          2.72         4.31 o                         
  -9   1  12         26.96         30.96         4.11 o                         
  -8   1  12         29.13         37.14         5.24 o                         
  -7   1  12        186.38        214.41         5.39 o                         
  -6   1  12         88.32         83.73         5.03 o                         
  -5   1  12        136.95        144.08         4.72 o                         
  -4   1  12         10.63         16.56         3.79 o                         
  -3   1  12          1.22          4.51         4.89 o                         
  -2   1  12        199.38        209.00         5.80 o                         
  -1   1  12          3.73          5.96         4.35 o                         
   0   1  12         23.37         22.04         4.65 o                         
   1   1  12         43.55         47.26         5.06 o                         
   2   1  12        241.23        244.12         6.24 o                         
   3   1  12         13.38         14.53         5.23 o                         
   4   1  12         84.70         80.38         5.72 o                         
   5   1  12          0.11          0.87         5.35 o                         
   6   1  12         19.33         18.79         4.42 o                         
   7   1  12          4.16          5.35         5.49 o                         
   8   1  12          4.58          1.26         5.90 o                         
   9   1  12         16.36         21.18         5.99 o                         
  10   1  12          0.30          4.77         5.54 o                         
 -20   2  12          4.51         15.25         5.04 o                         
 -19   2  12          0.15          3.16         4.44 o                         
 -18   2  12          0.65          6.82         4.25 o                         
 -17   2  12          4.00         11.64         3.97 o                         
 -16   2  12          0.71          7.80         4.43 o                         
 -15   2  12          0.05          5.45         4.88 o                         
 -14   2  12         26.90         22.62         4.89 o                         
 -13   2  12          0.33          2.16         5.99 o                         
 -12   2  12          9.76         12.46         4.22 o                         
 -11   2  12       1391.65       1328.34        37.11 o                         
 -10   2  12        861.24        873.67        22.48 o                         
  -9   2  12        506.46        521.97         7.60 o                         
  -8   2  12         21.99         22.76         4.84 o                         
  -7   2  12         21.57         22.47         4.38 o                         
  -6   2  12         26.27         26.04         3.79 o                         
  -5   2  12          6.66          6.68         4.95 o                         
  -4   2  12         60.32         63.78         6.11 o                         
  -3   2  12        167.58        169.96         8.63 o                         
  -2   2  12          7.42         10.00         4.52 o                         
  -1   2  12         39.57         43.28         4.92 o                         
   0   2  12         23.81         28.21         5.49 o                         
   1   2  12         87.40        101.18         6.77 o                         
   2   2  12         60.90         64.22         5.82 o                         
   3   2  12          2.27          5.72         4.90 o                         
   4   2  12        144.18        142.51         8.44 o                         
   5   2  12         23.26         36.90         5.68 o                         
   6   2  12          0.54          1.01         5.02 o                         
   7   2  12         18.92         20.65         5.61 o                         
   8   2  12          1.14          8.08         5.97 o                         
   9   2  12         14.64         20.20         6.56 o                         
 -18   3  12          0.89         -3.76         6.23 o                         
 -17   3  12         16.97         17.59         4.41 o                         
 -16   3  12         12.35         19.50         4.73 o                         
 -15   3  12          0.86         -0.22         4.96 o                         
 -14   3  12          7.29          8.51         4.60 o                         
 -13   3  12          0.07          5.69         4.33 o                         
 -12   3  12         43.86         43.71         4.98 o                         
 -11   3  12        261.44        264.30         5.81 o                         
 -10   3  12        540.61        524.13        11.17 o                         
  -9   3  12        250.55        230.10         5.58 o                         
  -8   3  12        336.36        329.68        10.98 o                         
  -7   3  12         25.45         30.81         4.88 o                         
  -6   3  12         14.04         15.44         4.56 o                         
  -5   3  12         46.85         45.79         6.54 o                         
  -4   3  12         58.85         52.47         4.91 o                         
  -3   3  12         43.26         41.41         4.74 o                         
  -2   3  12         92.48         90.04         5.43 o                         
  -1   3  12         71.60         66.19         5.44 o                         
   0   3  12          0.67          1.54         5.73 o                         
   1   3  12        163.03        156.25        13.95 o                         
   2   3  12         27.96         35.51        11.73 o                         
   3   3  12         29.76         21.38         7.50 o                         
   4   3  12         12.01          9.53         4.99 o                         
   5   3  12         32.25         46.02        16.90 o                         
   6   3  12         36.83         47.39        11.13 o                         
   7   3  12         14.11         16.17         6.57 o                         
   8   3  12         25.39         21.70         7.16 o                         
 -16   4  12         21.56         24.70         6.06 o                         
 -15   4  12          1.38          1.40         5.21 o                         
 -14   4  12          4.27          0.05         5.25 o                         
 -13   4  12          6.97         12.20         5.24 o                         
 -12   4  12         11.84         10.55         4.48 o                         
 -11   4  12          5.79         10.62         5.31 o                         
 -10   4  12          8.50          5.50         4.80 o                         
  -9   4  12         15.17         20.67         4.30 o                         
  -8   4  12          2.60          6.45         4.68 o                         
  -7   4  12          2.00         10.01         5.30 o                         
  -6   4  12         49.16         49.29         5.80 o                         
  -5   4  12         14.40         14.23         6.33 o                         
  -4   4  12         39.37         34.07         5.15 o                         
  -3   4  12         12.85         10.66         4.57 o                         
  -2   4  12         10.58         12.15         4.78 o                         
  -1   4  12          8.18          8.89        12.88 o                         
   0   4  12          0.14         -6.09         6.15 o                         
   1   4  12         10.52         11.73         5.48 o                         
   2   4  12         28.00         19.27         5.69 o                         
   3   4  12         31.94         24.76         8.01 o                         
   4   4  12          0.04          0.58         7.76 o                         
   5   4  12          0.05         -3.45         8.13 o                         
 -13   5  12         15.81         12.67         4.89 o                         
 -12   5  12          3.07          5.88         5.30 o                         
 -11   5  12          0.04          2.55         5.02 o                         
 -10   5  12         17.47         22.89         4.82 o                         
  -9   5  12          0.15          4.41         4.90 o                         
  -8   5  12          7.76         13.32         5.75 o                         
  -7   5  12          3.81          4.76         4.53 o                         
  -6   5  12          4.94          5.84         5.08 o                         
  -5   5  12         13.42         20.19         6.85 o                         
  -4   5  12          6.15          4.09         5.29 o                         
  -3   5  12         19.06         18.69         5.74 o                         
  -2   5  12         18.39         17.07         6.41 o                         
  -1   5  12          0.07          6.48         7.69 o                         
   0   5  12         10.92          7.02         7.84 o                         
   1   5  12         32.11         18.66         6.79 o                         
   2   5  12          8.89         11.73         7.71 o                         
 -20   1  13          0.43         -4.41         4.41 o                         
 -19   1  13         18.88         20.91         7.54 o                         
 -18   1  13          0.96          4.66         4.64 o                         
 -17   1  13          0.43          2.47         4.37 o                         
 -16   1  13         68.80         60.89         7.73 o                         
 -15   1  13         37.47         37.63         4.67 o                         
 -14   1  13         29.44         35.30         4.25 o                         
 -13   1  13         21.63         23.73         4.01 o                         
 -12   1  13         27.04         28.29         5.37 o                         
 -11   1  13         53.23         62.71         4.91 o                         
 -10   1  13         82.02         87.80         3.98 o                         
  -9   1  13         94.49         92.23         4.02 o                         
  -8   1  13         16.25         13.11         4.81 o                         
  -7   1  13         80.15         82.98         6.12 o                         
  -6   1  13          6.41          9.60         4.41 o                         
  -5   1  13         83.62         88.98         4.98 o                         
  -4   1  13          0.02          7.79         4.89 o                         
  -3   1  13        162.76        149.93         5.15 o                         
  -2   1  13         95.66        103.31         5.16 o                         
  -1   1  13          3.56          1.88         4.84 o                         
   0   1  13        136.94        150.55         6.94 o                         
   1   1  13         75.34         79.46         5.35 o                         
   2   1  13         18.26         28.12         4.67 o                         
   3   1  13          4.99          5.15         6.79 o                         
   4   1  13         20.85         21.91         5.65 o                         
   5   1  13         96.29         93.08         5.53 o                         
   6   1  13         15.12         23.32         5.63 o                         
   7   1  13          1.68          2.02         5.32 o                         
   8   1  13         28.71         35.10         5.11 o                         
 -19   2  13          0.07          3.62         4.77 o                         
 -18   2  13         14.93         17.71         4.07 o                         
 -17   2  13          0.86         -0.22         3.96 o                         
 -16   2  13          1.23          6.51         5.43 o                         
 -15   2  13         73.36         67.98         4.34 o                         
 -14   2  13          8.35         18.26         3.99 o                         
 -13   2  13          2.45          7.04         4.12 o                         
 -12   2  13         14.28         19.98         4.58 o                         
 -11   2  13         59.94         53.20         4.98 o                         
 -10   2  13         88.87         82.94         4.96 o                         
  -9   2  13         77.37         74.06         7.60 o                         
  -8   2  13         88.07         83.78         4.38 o                         
  -7   2  13         63.23         66.79         5.35 o                         
  -6   2  13         18.41         14.54         3.81 o                         
  -5   2  13          3.95          4.54         4.35 o                         
  -4   2  13         50.15         55.05         6.09 o                         
  -3   2  13         69.29         72.73         5.32 o                         
  -2   2  13         42.48         41.62         4.56 o                         
  -1   2  13        146.20        156.07         7.41 o                         
   0   2  13         89.46         88.24         6.71 o                         
   1   2  13         16.24         17.79         4.29 o                         
   2   2  13         14.89         15.18         4.79 o                         
   3   2  13          0.35         -2.97         5.72 o                         
   4   2  13         10.02         18.77         5.59 o                         
   5   2  13         17.12         19.71         6.41 o                         
   6   2  13          0.07         -0.81         5.59 o                         
   7   2  13          3.22          5.27         5.53 o                         
   8   2  13          0.57          3.28         5.20 o                         
 -18   3  13          4.36          5.31         4.36 o                         
 -17   3  13          0.02         -4.70         4.70 o                         
 -16   3  13          1.67          3.68         4.94 o                         
 -15   3  13         35.42         28.77         4.99 o                         
 -14   3  13         44.59         42.72         4.40 o                         
 -13   3  13        247.73        219.65         5.73 o                         
 -12   3  13        225.99        233.18         8.79 o                         
 -11   3  13         10.23         11.44         4.95 o                         
 -10   3  13          0.92          8.36         4.27 o                         
  -9   3  13         41.78         34.45         4.10 o                         
  -8   3  13          0.01          9.30         4.10 o                         
  -7   3  13         27.07         26.23         4.32 o                         
  -6   3  13          0.01          0.75         4.62 o                         
  -5   3  13          9.46         14.76         6.40 o                         
  -4   3  13          1.75          3.88         5.02 o                         
  -3   3  13         19.90         17.86         4.35 o                         
  -2   3  13         24.54         29.62         5.14 o                         
  -1   3  13          0.76          4.46         6.26 o                         
   0   3  13         96.77         98.89         5.57 o                         
   1   3  13        101.46         98.10         6.52 o                         
   2   3  13         16.42         17.04         7.27 o                         
   3   3  13         16.85         23.53         5.42 o                         
   4   3  13          0.54          0.26         7.47 o                         
   5   3  13          0.87          0.78         5.71 o                         
   6   3  13          1.53         -4.91         8.20 o                         
 -16   4  13          0.91          1.40         5.03 o                         
 -15   4  13         28.24         25.40         4.57 o                         
 -14   4  13         11.02         10.83         4.35 o                         
 -13   4  13          1.92          3.50         5.03 o                         
 -12   4  13          0.43          8.81         4.94 o                         
 -11   4  13         11.37         15.83         4.30 o                         
 -10   4  13          1.92          2.31         5.16 o                         
  -9   4  13         10.30         18.71         4.77 o                         
  -8   4  13          0.05          2.77         4.30 o                         
  -7   4  13         16.90         23.11         4.83 o                         
  -6   4  13         24.38         35.57         4.88 o                         
  -5   4  13          4.14          6.55         6.15 o                         
  -4   4  13         75.59         83.07         5.45 o                         
  -3   4  13          3.82          9.20         5.23 o                         
  -2   4  13         60.97         73.88        10.46 o                         
  -1   4  13          2.88          5.17         7.35 o                         
   0   4  13          0.10         -2.96         6.00 o                         
   1   4  13        122.45        143.49        14.31 o                         
   2   4  13         35.91         43.99         6.57 o                         
   3   4  13          6.61         16.49         7.81 o                         
   4   4  13         17.24         22.94         5.96 o                         
 -12   5  13          0.45          0.28         5.27 o                         
 -11   5  13         22.16         36.06         5.93 o                         
 -10   5  13          0.18          4.53         5.08 o                         
  -9   5  13          0.06          7.08         5.01 o                         
  -8   5  13         17.36         20.44         5.65 o                         
  -7   5  13          4.15          3.31         4.50 o                         
  -6   5  13          2.18          1.94         4.99 o                         
  -5   5  13          7.58          8.70         6.27 o                         
  -4   5  13          2.24          1.58         6.24 o                         
  -3   5  13         20.99         27.16        13.04 o                         
  -2   5  13          3.49         14.77         9.82 o                         
  -1   5  13          1.57         -1.99        10.30 o                         
   0   5  13          0.07          7.00         6.66 o                         
 -20   0  14         22.74         28.59         9.18 o                         
 -19   0  14         16.75         33.99        14.71 o                         
 -18   0  14          0.03          6.31         6.79 o                         
 -17   0  14        113.66        101.62        17.29 o                         
 -16   0  14        124.96        132.65        15.74 o                         
 -15   0  14         90.85         82.63         6.57 o                         
 -14   0  14          6.48          4.99         8.11 o                         
 -13   0  14          8.17         18.21        16.97 o                         
 -12   0  14         13.40         16.92         6.09 o                         
 -11   0  14          0.18          2.70         5.45 o                         
 -10   0  14        161.55        144.38        11.53 o                         
  -9   0  14          5.81          8.80         6.04 o                         
  -8   0  14        774.95        781.62        10.57 o                         
  -7   0  14        193.87        189.93         8.04 o                         
  -6   0  14          0.00         -1.89         6.88 o                         
  -5   0  14        142.37        139.48        14.75 o                         
  -4   0  14        100.82        114.48         7.50 o                         
  -3   0  14         41.25         38.53         5.94 o                         
  -2   0  14        234.76        243.68        11.61 o                         
  -1   0  14        215.22        210.63        12.40 o                         
   0   0  14         50.07         61.46        10.26 o                         
   1   0  14         55.58         58.75         7.45 o                         
   2   0  14         47.67         44.45         7.50 o                         
   3   0  14        125.93        115.47        10.10 o                         
   4   0  14         45.03         44.23         6.41 o                         
   5   0  14          2.54          0.95         6.41 o                         
   6   0  14         43.87         49.41        10.65 o                         
   7   0  14         11.50          6.37         6.79 o                         
 -20   1  14          4.83          7.61         4.44 o                         
 -19   1  14          9.14          2.03         4.24 o                         
 -18   1  14          1.75          0.67         5.18 o                         
 -17   1  14          1.11          8.34         5.02 o                         
 -16   1  14         57.10         53.53         4.29 o                         
 -15   1  14         20.55         30.07         4.89 o                         
 -14   1  14         15.11         15.10         5.03 o                         
 -13   1  14          0.19          1.61         4.72 o                         
 -12   1  14          4.44         13.05         5.25 o                         
 -11   1  14         38.98         45.86         4.42 o                         
 -10   1  14          3.59          3.38         3.71 o                         
  -9   1  14         58.52         59.67         4.79 o                         
  -8   1  14          5.37          0.44         4.86 o                         
  -7   1  14         59.15         62.29         4.11 o                         
  -6   1  14         24.72         26.38         4.49 o                         
  -5   1  14        167.68        157.11         5.11 o                         
  -4   1  14        125.47        134.76         5.01 o                         
  -3   1  14          3.39          5.44         4.89 o                         
  -2   1  14         33.01         39.90         5.58 o                         
  -1   1  14        366.40        367.53         6.35 o                         
   0   1  14         42.54         43.57         4.84 o                         
   1   1  14         39.47         33.25         4.53 o                         
   2   1  14          5.95          6.06         5.09 o                         
   3   1  14          0.00          1.63         5.07 o                         
   4   1  14          3.89          7.99         6.12 o                         
   5   1  14         24.57         29.98         6.76 o                         
   6   1  14          1.36          4.65         5.29 o                         
   7   1  14          2.54          6.06         6.08 o                         
 -19   2  14          1.26          1.21         4.62 o                         
 -18   2  14          2.45          9.38         5.08 o                         
 -17   2  14          0.62         -4.83         5.21 o                         
 -16   2  14          1.06          0.89         4.51 o                         
 -15   2  14         54.48         53.80         4.72 o                         
 -14   2  14         32.22         32.49         4.45 o                         
 -13   2  14          0.46         -1.29         3.85 o                         
 -12   2  14        146.06        126.30         7.61 o                         
 -11   2  14         14.01         16.40         3.82 o                         
 -10   2  14        120.08        119.27         4.59 o                         
  -9   2  14         19.45         25.86         4.76 o                         
  -8   2  14          9.85          7.62         3.97 o                         
  -7   2  14         33.16         30.22         4.68 o                         
  -6   2  14          0.80          0.41         4.88 o                         
  -5   2  14         29.10         33.21         4.70 o                         
  -4   2  14         76.18         74.35         4.57 o                         
  -3   2  14         36.68         39.10         4.43 o                         
  -2   2  14        148.73        140.06         5.26 o                         
  -1   2  14        390.52        380.02        14.21 o                         
   0   2  14         83.71         80.88         5.77 o                         
   1   2  14         32.12         35.12         5.03 o                         
   2   2  14          4.26          6.68         4.77 o                         
   3   2  14         11.95         15.72         5.55 o                         
   4   2  14         18.02         19.19         5.75 o                         
   5   2  14          2.92          7.12         5.43 o                         
   6   2  14          6.51         10.44         5.08 o                         
 -18   3  14          5.71          8.12         4.89 o                         
 -17   3  14         10.63         15.07         5.74 o                         
 -16   3  14         13.23         19.66         4.04 o                         
 -15   3  14         33.43         24.52         5.02 o                         
 -14   3  14          1.47          1.84         5.03 o                         
 -13   3  14         21.66         27.88         4.58 o                         
 -12   3  14        104.05        103.88         6.98 o                         
 -11   3  14        312.34        287.30         8.80 o                         
 -10   3  14         25.11         20.31         3.82 o                         
  -9   3  14         35.05         36.38         5.43 o                         
  -8   3  14         39.74         39.70         5.03 o                         
  -7   3  14          0.76         -0.21         5.26 o                         
  -6   3  14        114.75        121.89         6.26 o                         
  -5   3  14          1.47          4.72         4.82 o                         
  -4   3  14          0.47          3.06         5.09 o                         
  -3   3  14          1.73          6.11         5.77 o                         
  -2   3  14         63.48         59.51         5.37 o                         
  -1   3  14          0.27          3.43         5.05 o                         
   0   3  14        157.03        162.62         5.71 o                         
   1   3  14         77.89         93.46        15.07 o                         
   2   3  14         45.39         47.63         9.34 o                         
   3   3  14         20.03         21.84         6.44 o                         
   4   3  14         15.44         13.39         7.90 o                         
   5   3  14         43.11         50.23         8.52 o                         
 -15   4  14         10.26         12.73         5.22 o                         
 -14   4  14          0.31          8.84         4.24 o                         
 -13   4  14          4.41         -0.73         4.78 o                         
 -12   4  14          0.56          6.03         4.02 o                         
 -11   4  14         25.20         26.09         5.68 o                         
 -10   4  14          3.95          7.01         4.66 o                         
  -9   4  14          3.37          3.72         5.96 o                         
  -8   4  14          5.07          6.93         4.33 o                         
  -7   4  14         16.07         28.43         7.88 o                         
  -6   4  14          9.51         16.61         5.75 o                         
  -5   4  14          1.44          2.36         6.50 o                         
  -4   4  14          4.74          5.06         5.03 o                         
  -3   4  14          5.12          3.74         6.20 o                         
  -2   4  14          0.08          0.28         6.41 o                         
  -1   4  14          0.26         -5.08         7.65 o                         
   0   4  14          0.63          1.72         6.60 o                         
   1   4  14         43.44         35.39         9.02 o                         
   2   4  14          0.40          4.27        10.18 o                         
   3   4  14          6.44         -0.56         7.14 o                         
 -11   5  14         12.84         16.29         5.89 o                         
 -10   5  14          0.99         11.45         4.85 o                         
  -9   5  14         14.91         19.24         7.85 o                         
  -8   5  14          9.57          6.58         5.03 o                         
  -7   5  14          9.13         16.34         6.11 o                         
  -6   5  14          3.96          7.29         5.20 o                         
  -5   5  14          8.50          9.83         7.64 o                         
  -4   5  14          4.05          9.05         5.19 o                         
  -3   5  14         26.13         21.52         7.12 o                         
  -2   5  14          8.55         13.34         8.32 o                         
 -20   1  15          4.85         -3.63         6.02 o                         
 -19   1  15          0.65          1.42         4.61 o                         
 -18   1  15          0.29          3.59         4.67 o                         
 -17   1  15         16.26         31.63         5.07 o                         
 -16   1  15          6.06          8.84         5.11 o                         
 -15   1  15         44.72         48.55         6.25 o                         
 -14   1  15         21.31         20.53         5.01 o                         
 -13   1  15          8.69         16.03         4.95 o                         
 -12   1  15         35.75         34.76         4.96 o                         
 -11   1  15         16.16         23.26         4.11 o                         
 -10   1  15         14.54         13.94         4.59 o                         
  -9   1  15         75.55         78.43         6.87 o                         
  -8   1  15          0.40          2.11         4.51 o                         
  -7   1  15         34.10         37.31         4.62 o                         
  -6   1  15        113.94        108.36         5.39 o                         
  -5   1  15         65.16         70.49         4.79 o                         
  -4   1  15        122.39        139.31         4.62 o                         
  -3   1  15          0.31          1.73         4.28 o                         
  -2   1  15          0.05         -4.46         4.46 o                         
  -1   1  15        228.04        229.24        11.04 o                         
   0   1  15         21.35         20.84         5.38 o                         
   1   1  15        266.53        264.81         6.13 o                         
   2   1  15         40.12         40.48         4.78 o                         
   3   1  15          9.15         11.35         4.86 o                         
   4   1  15          7.91          9.01         5.18 o                         
   5   1  15          5.65         13.60         5.82 o                         
   6   1  15          6.30         17.84         6.10 o                         
 -19   2  15          1.03          0.81         6.00 o                         
 -18   2  15          0.21         12.33         4.65 o                         
 -17   2  15          2.38          9.79         5.47 o                         
 -16   2  15         13.25          9.62         4.95 o                         
 -15   2  15          0.56         -2.17         4.96 o                         
 -14   2  15          1.04          0.46         4.89 o                         
 -13   2  15          0.60          4.09         4.88 o                         
 -12   2  15         26.92         28.75         4.33 o                         
 -11   2  15         24.91         39.77         5.44 o                         
 -10   2  15         18.82         25.37         4.12 o                         
  -9   2  15          6.88          7.54         4.36 o                         
  -8   2  15         43.44         43.15         5.67 o                         
  -7   2  15          5.64         12.14         5.25 o                         
  -6   2  15          4.48         15.36         4.61 o                         
  -5   2  15        108.95        106.54         6.67 o                         
  -4   2  15         25.70         25.45         4.23 o                         
  -3   2  15          2.44          1.22         5.10 o                         
  -2   2  15        249.83        242.47         6.16 o                         
  -1   2  15          0.20          2.23         4.16 o                         
   0   2  15         64.92         65.93         5.15 o                         
   1   2  15         12.44         19.27         4.83 o                         
   2   2  15          3.10          6.44         5.17 o                         
   3   2  15          7.33          6.02         4.99 o                         
   4   2  15          0.51         -1.59         5.39 o                         
   5   2  15         10.61         18.94         5.88 o                         
 -17   3  15          1.52         10.28         4.50 o                         
 -16   3  15          3.06         10.69         5.04 o                         
 -15   3  15          1.00         -0.87         6.57 o                         
 -14   3  15          4.12          8.69         6.32 o                         
 -13   3  15         69.42         58.45         5.28 o                         
 -12   3  15          3.23          5.73         4.58 o                         
 -11   3  15          0.27          5.29         6.19 o                         
 -10   3  15          1.55          8.17         4.67 o                         
  -9   3  15          0.01         -4.76         5.19 o                         
  -8   3  15          2.88          4.84         4.27 o                         
  -7   3  15          0.09         -0.72         5.34 o                         
  -6   3  15        105.51        107.14         5.19 o                         
  -5   3  15         22.13         23.08         4.93 o                         
  -4   3  15          9.75         14.28         5.38 o                         
  -3   3  15          6.48         16.12         5.75 o                         
  -2   3  15          0.01         -1.90         4.60 o                         
  -1   3  15         12.92         14.41         5.50 o                         
   0   3  15         12.82         16.42         5.58 o                         
   1   3  15          0.75         -6.06         6.06 o                         
   2   3  15          2.36          0.89         5.42 o                         
   3   3  15          1.46         12.02         8.04 o                         
   4   3  15          0.16          9.92         5.79 o                         
 -14   4  15          5.51          9.35         5.12 o                         
 -13   4  15          6.04         18.02         5.75 o                         
 -12   4  15         34.69         21.63         5.84 o                         
 -11   4  15          4.67          7.34         5.03 o                         
 -10   4  15          0.21          4.72         4.43 o                         
  -9   4  15          0.03         -2.28         5.68 o                         
  -8   4  15          4.10          0.29         4.78 o                         
  -7   4  15         21.08         15.30         5.17 o                         
  -6   4  15         28.08         28.76         6.09 o                         
  -5   4  15         16.18         22.45         6.58 o                         
  -4   4  15          1.31         -4.01         5.39 o                         
  -3   4  15         37.05         33.46         6.61 o                         
  -2   4  15          0.97          8.23         7.70 o                         
  -1   4  15          0.00          6.59        11.77 o                         
   0   4  15         28.12         30.71         8.71 o                         
   1   4  15          1.14          2.43         8.43 o                         
 -19   0  16         12.26          7.49         6.79 o                         
 -18   0  16         16.21          8.94        16.58 o                         
 -17   0  16          4.75         -0.23         7.47 o                         
 -16   0  16         10.49          9.21         7.91 o                         
 -15   0  16          4.10          7.12         6.09 o                         
 -14   0  16          0.14         24.32         6.09 o                         
 -13   0  16         16.04         13.03         9.66 o                         
 -12   0  16         95.66         91.83         8.19 o                         
 -11   0  16         10.76          6.14         7.50 o                         
 -10   0  16        153.75        158.19         8.01 o                         
  -9   0  16         64.67         62.21         9.14 o                         
  -8   0  16        207.71        232.00        11.73 o                         
  -7   0  16         51.11         43.52         6.24 o                         
  -6   0  16         67.17         73.79         5.62 o                         
  -5   0  16         36.16         39.14         7.27 o                         
  -4   0  16         19.21         22.22         7.31 o                         
  -3   0  16         39.54         43.70         7.17 o                         
  -2   0  16         58.93         62.64         6.25 o                         
  -1   0  16        232.20        227.01        11.65 o                         
   0   0  16          4.55         -2.26         7.42 o                         
   1   0  16         57.69         47.28         6.84 o                         
   2   0  16         52.10         42.93        11.37 o                         
   3   0  16         17.14         26.13         7.70 o                         
   4   0  16          0.00          1.43         6.49 o                         
   5   0  16         11.77          2.91         8.51 o                         
 -19   1  16          8.63          5.37         5.68 o                         
 -18   1  16         21.26         12.19         6.86 o                         
 -17   1  16          3.29          2.87         4.62 o                         
 -16   1  16          0.64          7.29         5.65 o                         
 -15   1  16         20.86         16.61         4.85 o                         
 -14   1  16         38.82         38.60         4.28 o                         
 -13   1  16          6.03          1.85         3.98 o                         
 -12   1  16         31.72         24.22         5.37 o                         
 -11   1  16          0.27          3.03         3.94 o                         
 -10   1  16          7.91         11.21         5.27 o                         
  -9   1  16         16.56         16.28         4.18 o                         
  -8   1  16         11.29         14.28         4.58 o                         
  -7   1  16         10.78         13.22         4.50 o                         
  -6   1  16         21.95         22.49         4.14 o                         
  -5   1  16         51.34         53.96         4.19 o                         
  -4   1  16          1.45          4.21         4.23 o                         
  -3   1  16          4.26          9.26         4.70 o                         
  -2   1  16          2.32          4.23         4.56 o                         
  -1   1  16          6.17         10.87         6.07 o                         
   0   1  16         15.46         17.85         5.39 o                         
   1   1  16          6.46         10.51         4.84 o                         
   2   1  16         23.75         26.13         5.74 o                         
   3   1  16          9.28          8.13         5.06 o                         
   4   1  16          2.89          8.19         5.14 o                         
   5   1  16          1.26         -3.75         6.16 o                         
 -18   2  16          0.81          4.87         5.43 o                         
 -17   2  16          0.54          0.13         4.34 o                         
 -16   2  16         29.23         36.78         5.01 o                         
 -15   2  16        196.45        166.24         5.17 o                         
 -14   2  16        116.40        105.66         4.73 o                         
 -13   2  16         87.94         91.21         4.63 o                         
 -12   2  16          0.38         -1.14         4.07 o                         
 -11   2  16         41.62         45.74         4.60 o                         
 -10   2  16         25.28         27.21         5.19 o                         
  -9   2  16          0.11         -5.99         6.19 o                         
  -8   2  16          4.63         12.73         4.69 o                         
  -7   2  16         16.57         19.20         4.04 o                         
  -6   2  16         19.63         22.37         4.80 o                         
  -5   2  16          0.12          2.05         3.98 o                         
  -4   2  16          0.03          3.28         5.14 o                         
  -3   2  16          1.24          7.11         6.07 o                         
  -2   2  16         26.76         34.30         4.80 o                         
  -1   2  16          5.74         12.36         4.92 o                         
   0   2  16         28.98         32.30         5.61 o                         
   1   2  16          0.80          8.71         5.69 o                         
   2   2  16         14.33         20.56         4.59 o                         
   3   2  16          4.56          8.10         6.08 o                         
   4   2  16          3.93         -0.13         5.13 o                         
 -16   3  16          0.07          6.65         4.91 o                         
 -15   3  16          9.34         10.43         5.07 o                         
 -14   3  16        128.25         98.56         5.12 o                         
 -13   3  16         54.50         46.01         4.91 o                         
 -12   3  16         47.38         48.88         5.84 o                         
 -11   3  16          3.11          2.94         4.11 o                         
 -10   3  16          7.72         12.66         4.54 o                         
  -9   3  16          0.93          5.35         4.06 o                         
  -8   3  16          0.25          3.91         5.48 o                         
  -7   3  16         59.46         69.99         5.19 o                         
  -6   3  16          1.60          5.43         4.39 o                         
  -5   3  16          1.34          1.78         4.42 o                         
  -4   3  16          5.65          5.74         7.35 o                         
  -3   3  16          0.16          1.62         4.63 o                         
  -2   3  16         34.22         38.03         5.40 o                         
  -1   3  16         15.38         13.52         6.50 o                         
   0   3  16          5.61         10.79         5.90 o                         
   1   3  16         41.92         54.44         6.44 o                         
   2   3  16          4.89          6.82         5.64 o                         
 -13   4  16          9.05          7.16         4.67 o                         
 -12   4  16          6.41         -1.24         4.36 o                         
 -11   4  16         12.53         12.31         4.71 o                         
 -10   4  16         18.13         22.59         5.88 o                         
  -9   4  16          1.42          5.37         5.05 o                         
  -8   4  16          8.10         14.72         4.90 o                         
  -7   4  16          9.40          6.07         4.86 o                         
  -6   4  16          2.34         -4.69         4.74 o                         
  -5   4  16          0.95          7.40         6.02 o                         
  -4   4  16          0.15         -1.32         7.67 o                         
  -3   4  16          1.65         13.20         5.93 o                         
  -2   4  16          8.72         12.38        12.52 o                         
  -1   4  16         21.75         26.75        15.50 o                         
 -18   1  17         22.31         28.08         5.22 o                         
 -17   1  17         16.48         15.07         5.39 o                         
 -16   1  17          0.01          0.34         4.50 o                         
 -15   1  17         24.04         21.91         4.63 o                         
 -14   1  17          4.75          9.95         6.38 o                         
 -13   1  17         91.71         98.47         5.78 o                         
 -12   1  17         42.46         39.98         4.20 o                         
 -11   1  17         28.12         31.27         4.26 o                         
 -10   1  17          2.09         16.49         6.86 o                         
  -9   1  17          4.81          9.24         3.76 o                         
  -8   1  17         27.72         31.60         4.03 o                         
  -7   1  17         34.16         29.20         4.71 o                         
  -6   1  17          4.85          6.84         4.18 o                         
  -5   1  17         17.09         20.19         4.32 o                         
  -4   1  17         58.62         62.21         5.50 o                         
  -3   1  17        153.21        159.29         5.67 o                         
  -2   1  17         40.60         44.93         4.64 o                         
  -1   1  17          4.65          4.75         5.09 o                         
   0   1  17          0.89          3.41         5.81 o                         
   1   1  17         52.47         56.27         5.96 o                         
   2   1  17          2.46          3.52         5.35 o                         
   3   1  17          5.53          7.90         5.26 o                         
 -17   2  17          1.22         -4.39         4.73 o                         
 -16   2  17          7.32          5.09         5.20 o                         
 -15   2  17         13.55         16.76         4.05 o                         
 -14   2  17         34.84         33.75         4.56 o                         
 -13   2  17         21.70         27.04         4.05 o                         
 -12   2  17         63.20         73.70         4.89 o                         
 -11   2  17         12.01         22.29         4.49 o                         
 -10   2  17          2.02          9.25         5.27 o                         
  -9   2  17          6.44         13.27         5.21 o                         
  -8   2  17          2.89          8.74         5.22 o                         
  -7   2  17         35.80         39.70         4.87 o                         
  -6   2  17         30.22         32.61         4.38 o                         
  -5   2  17         17.68         19.01         3.99 o                         
  -4   2  17         35.99         42.94         5.50 o                         
  -3   2  17          2.07          6.23         4.72 o                         
  -2   2  17          0.01          2.10         5.91 o                         
  -1   2  17         30.12         28.61         5.27 o                         
   0   2  17          0.07          6.12         5.90 o                         
   1   2  17          3.03          7.77         5.33 o                         
   2   2  17         16.64         18.56         6.12 o                         
 -15   3  17         20.13         18.90         5.93 o                         
 -14   3  17         11.96          8.72         4.35 o                         
 -13   3  17          0.34         -0.55         4.64 o                         
 -12   3  17          0.01          6.68         5.03 o                         
 -11   3  17          1.28          0.07         4.59 o                         
 -10   3  17          0.42         -3.67         3.85 o                         
  -9   3  17          1.13         12.12         5.00 o                         
  -8   3  17          0.99          2.59         4.98 o                         
  -7   3  17          3.73          4.80         5.78 o                         
  -6   3  17         24.82         22.22         5.79 o                         
  -5   3  17          2.88         -1.06         4.87 o                         
  -4   3  17          6.35          1.57         5.06 o                         
  -3   3  17          3.51          3.13         5.87 o                         
  -2   3  17          0.05          3.84         6.43 o                         
  -1   3  17          0.00          7.16         5.73 o                         
   0   3  17          0.03          4.43         7.06 o                         
 -11   4  17          1.17         -2.23         5.27 o                         
 -10   4  17          0.39         -0.06         4.81 o                         
  -9   4  17          3.27          3.62         4.55 o                         
  -8   4  17         13.14          9.90         6.04 o                         
  -7   4  17          4.25         12.95         6.07 o                         
  -6   4  17         31.05         27.41         5.13 o                         
  -5   4  17          3.84          8.85         5.81 o                         
  -4   4  17          1.12          6.80         8.18 o                         
 -18   0  18          6.09         -5.99         8.81 o                         
 -17   0  18          0.20         -0.45         5.72 o                         
 -16   0  18          1.07         -7.95         7.95 o                         
 -15   0  18          0.73          6.12        11.77 o                         
 -14   0  18         18.34         23.22         6.55 o                         
 -13   0  18          0.01         -1.62         6.48 o                         
 -12   0  18         72.75         74.45        11.61 o                         
 -11   0  18         12.28         12.11         6.32 o                         
 -10   0  18         10.54         12.94         9.18 o                         
  -9   0  18         25.22         36.33         7.72 o                         
  -8   0  18         12.69         10.92         6.22 o                         
  -7   0  18         94.70         97.38        13.08 o                         
  -6   0  18          2.59          4.17         5.12 o                         
  -5   0  18         32.84         29.70         7.73 o                         
  -4   0  18        208.85        206.61        15.86 o                         
  -3   0  18         88.85         95.79         8.07 o                         
  -2   0  18          6.94          8.72         7.87 o                         
  -1   0  18         50.25         49.61         7.71 o                         
   0   0  18          1.15          7.08         7.81 o                         
   1   0  18         25.49         23.53         8.18 o                         
   2   0  18         15.56         29.42         8.32 o                         
 -17   1  18          1.01          0.57         6.59 o                         
 -16   1  18          0.59          2.32         6.39 o                         
 -15   1  18          2.09          8.83         4.10 o                         
 -14   1  18          0.05          4.16         4.38 o                         
 -13   1  18          0.80          1.54         6.66 o                         
 -12   1  18          2.81          2.70         4.59 o                         
 -11   1  18         36.18         38.00         4.50 o                         
 -10   1  18          4.85          5.48         3.96 o                         
  -9   1  18          3.38          7.28         4.69 o                         
  -8   1  18          9.71          7.47         4.68 o                         
  -7   1  18          1.94          2.56         4.67 o                         
  -6   1  18          0.03          4.54         4.79 o                         
  -5   1  18        180.62        172.04         7.98 o                         
  -4   1  18         27.50         26.74         4.40 o                         
  -3   1  18          2.10         -3.98         4.60 o                         
  -2   1  18          0.46         -0.81         4.88 o                         
  -1   1  18          2.19          4.85         5.41 o                         
   0   1  18          4.94          6.52         5.43 o                         
   1   1  18          1.91          3.93         6.02 o                         
 -16   2  18         25.03         19.28         5.35 o                         
 -15   2  18          7.49          6.51         5.75 o                         
 -14   2  18         27.87         31.43         5.29 o                         
 -13   2  18          4.76          7.57         5.70 o                         
 -12   2  18          1.91          7.50         4.58 o                         
 -11   2  18          2.20          1.70         5.67 o                         
 -10   2  18          1.05          0.26         3.92 o                         
  -9   2  18         29.99         42.65         5.31 o                         
  -8   2  18         56.92         54.27         4.64 o                         
  -7   2  18          0.08          7.89         4.43 o                         
  -6   2  18         18.70         18.90         4.86 o                         
  -5   2  18          6.95         16.40         4.96 o                         
  -4   2  18          2.75          7.51         4.88 o                         
  -3   2  18          0.17          0.76         5.13 o                         
  -2   2  18         14.02         29.98         6.16 o                         
  -1   2  18          3.40          1.21         7.14 o                         
   0   2  18          2.79          4.82         5.66 o                         
 -14   3  18          0.46          2.46         4.12 o                         
 -13   3  18          1.83         -3.31         4.80 o                         
 -12   3  18          0.98          3.92         4.65 o                         
 -11   3  18          0.76          1.63         4.98 o                         
 -10   3  18         11.74         10.37         4.33 o                         
  -9   3  18          2.90          3.67         4.94 o                         
  -8   3  18          7.55         10.72         4.80 o                         
  -7   3  18         17.69         15.01         5.13 o                         
  -6   3  18          4.44         10.48         5.72 o                         
  -5   3  18          2.21          4.00         5.50 o                         
  -4   3  18         10.75          8.39         5.32 o                         
  -3   3  18         37.68         42.95         5.71 o                         
  -2   3  18          2.79          8.75         6.70 o                         
 -16   1  19          2.38          0.51         8.62 o                         
 -15   1  19         16.22         18.94         4.71 o                         
 -14   1  19          6.43         10.87         4.61 o                         
 -13   1  19         11.93         11.89         4.58 o                         
 -12   1  19         25.47         25.05         5.59 o                         
 -11   1  19         12.38         18.07         4.22 o                         
 -10   1  19          4.04         -1.44         4.39 o                         
  -9   1  19         21.57         17.61         4.86 o                         
  -8   1  19         19.95         17.15         4.48 o                         
  -7   1  19          5.26          5.69         4.52 o                         
  -6   1  19          2.79          6.93         5.51 o                         
  -5   1  19        143.84        136.07         8.99 o                         
  -4   1  19          2.74          8.28         4.20 o                         
  -3   1  19         71.78         71.61         5.37 o                         
  -2   1  19         13.06         16.08         5.85 o                         
  -1   1  19          2.25         14.63         5.89 o                         
 -15   2  19         16.73         11.66         4.28 o                         
 -14   2  19          0.00          4.68         5.66 o                         
 -13   2  19          3.85          3.04         5.19 o                         
 -12   2  19          2.63          8.13         4.99 o                         
 -11   2  19          3.00          2.48         5.60 o                         
 -10   2  19         13.26         22.11         4.86 o                         
  -9   2  19          0.79         -1.40         4.39 o                         
  -8   2  19         13.63         16.53         4.25 o                         
  -7   2  19          2.60         -2.59         5.46 o                         
  -6   2  19         16.01         20.28         5.13 o                         
  -5   2  19          5.11         12.78         5.17 o                         
  -4   2  19         11.95         16.76         5.75 o                         
  -3   2  19          0.32          1.65         4.65 o                         
  -2   2  19         17.83         15.58         6.33 o                         
 -11   3  19          1.38          4.61         5.94 o                         
 -10   3  19         27.82         20.67         5.32 o                         
  -9   3  19          7.97         11.97         5.41 o                         
  -8   3  19          1.19         12.21         5.42 o                         
  -7   3  19          4.76          7.57         4.76 o                         
  -6   3  19          0.71          0.31         5.15 o                         
 -15   0  20         53.92         41.45         6.90 o                         
 -14   0  20          4.01          6.53         8.71 o                         
 -13   0  20          3.57          8.52         8.51 o                         
 -12   0  20          2.12          7.34         6.76 o                         
 -11   0  20          0.61         10.76         6.26 o                         
 -10   0  20          5.56         11.96         5.71 o                         
  -9   0  20          0.03         -4.16         7.90 o                         
  -8   0  20         43.95         37.21         7.39 o                         
  -7   0  20          0.04         -2.56         5.26 o                         
  -6   0  20         15.31         30.32        14.43 o                         
  -5   0  20          5.20          8.77         6.62 o                         
  -4   0  20         15.10         12.95         7.95 o                         
  -3   0  20          8.27          9.78         6.44 o                         
 -15   1  20          9.52         10.28         5.93 o                         
 -14   1  20          2.39          7.17         4.79 o                         
 -13   1  20          0.42         -1.75         5.10 o                         
 -12   1  20          2.79          3.78         4.16 o                         
 -11   1  20          3.83          4.53         3.90 o                         
 -10   1  20          0.92          5.79         5.57 o                         
  -9   1  20         10.87         14.55         4.62 o                         
  -8   1  20          0.00         -2.66         4.67 o                         
  -7   1  20          1.56          3.44         4.60 o                         
  -6   1  20          6.95          4.35         4.67 o                         
  -5   1  20          1.49          5.50         5.23 o                         
  -4   1  20          5.24          9.10         5.18 o                         
  -3   1  20         15.77         19.28         6.02 o                         
 -12   2  20          3.70          7.92         6.47 o                         
 -11   2  20          0.58         -2.36         4.39 o                         
 -10   2  20         13.99         23.66         5.72 o                         
  -9   2  20         13.27         12.96         5.11 o                         
  -8   2  20          1.88          3.15         5.19 o                         
  -7   2  20          7.96          6.98         5.71 o                         
  -6   2  20          0.07         -0.23         5.33 o                         
 -11   1  21          0.71          2.92         5.19 o                         
 -10   1  21          8.38          7.45         4.80 o                         
  -9   1  21          0.97          8.77         5.80 o                         
  -8   1  21          5.74          3.29         5.78 o                         
                                                                                
